# Supplementary material for: Annual periodicity in planktonic bacterial and archaeal community composition of eutrophic Lake Taihu
Source: Sci Rep. 2015 Oct 27;5:15488. doi: 10.1038/srep15488 (PMC4621408; doi:10.1038/srep15488)
Supplement: Supplementary Information [file srep15488-s2.xls]

## Sheet: Table Legends
Table S1.	Preprocessing details of Hiseq2000 sequencing data of 81 samples (Dataset-I).
Table S2.	OTU table of archaeal communities of total 81 samples (Dataset-I). Numbers of OTU IDs are extracted from customized GreenGene database provided by QIIME. OTUs ID that are prefixed with "New" means de novo picked OTUs by UCLUST.
Table S3.	OTU table of bacterial communities of total 81 samples (Dataset-I). Numbers of OTU IDs are extracted from customized GreenGene database provided by QIIME. OTUs ID that are prefixed with "New" means de novo picked OTUs by UCLUST.
Table S4.	Preprocessing details of sequencing data for 14 samples that are generated from one environment sample (Dataset-II).
Table S5.	Genus-level relative abundance profiling of sample Apr.MS PCR amplified with 14 different barcodes (Dataset-II), additionally 12 samples from Hiseq2000 platform were chosed as contrast.
Table S6.	Preprocessing details of GAIIx sequencing data of 56 samples that also sequenced by Hiseq2000 (Dataset-III).
Table S7.	Details of abundance of all the genera in K-means clustering. Numbers here are all read counts.
Table S8.	Corresponding PCC and regression analysis results of degree distribution of network nodes when ratio of edge number and node number varied from 1 to 20.

## Sheet: Table S1
Table S1. Primers used for capturing bacterial and archaeal 16s rRNA gene.
Bacteria	967F-PP	5'-CNACGCGAAGAACCTTANC-3'
	967F-UC1	5'-CAACGCGAAAAACCTTACC-3'
	967F-UC2	5'-CAACGCGCAGAACCTTACC-3'
	967F-UC3	5'-ATACGCGARGAACCTTACC-3'
	967F-AQ	5'-CTAACCGANGAACCTYACC-3'
	1046R	5'-CGACAGCCATGCANCACCT-3'
	1046R-PP	5'-CGACAACCATGCANCACCT-3'
	1046R-AQ1	5'-CGACGGCCATGCANCACCT-3'
	1046R-AQ2	5'-CGACGACCATGCANCACCT-3'
Archaea	958arCF	5'-AATTGGANTCAACGCCGG-3'
	1048arCR-major	5'-CGRCGGCCATGCACCWC-3'
	1048arCR-minor	5'-CGRCRGCCATGYACCWC-3'

## Sheet: Table S2
Table S2. Preprocessing details of Hiseq2000 sequencing data of 81 samples (Dataset-I).
SampleID	Time	Site	Archaea-raw	Archaea Reads-QC	Archaea Reads-QC(%)	Bacteria-raw	Bacteria Reads-QC	Bacteria Reads-QC(%)
Jan.DL	Jan	DL	1698997	1317127	77.5238	9450013	3285816	34.7705
Mar.SZ	Mar	SZ	900932	696369	77.2943	9353161	3334784	35.6541
Apr.XH	Apr	XH	1129211	828773	73.394	8318857	2906778	34.942
May.XH	May	XH	1884999	1453924	77.1313	9885666	3346285	33.8499
Jun.SD	Jun	SD	967398	683137	70.6159	10544420	4014387	38.0712
Aug.DP	Aug	DP	1275307	946428	74.2118	8063090	2499645	31.0011
Jan.SZ	Jan	SZ	1490439	1136381	76.2447	9847238	3583697	36.3929
May.MS	May	MS	1051466	817605	77.7586	7521857	2218221	29.4903
Sep.DP	Sep	DP	921837	688748	74.7147	7093847	2342687	33.0242
Oct.DL	Oct	DL	1190389	881199	74.0261	9300349	3203073	34.4404
Dec.XM	Dec	XM	1276187	1028411	80.5847	8636742	2566647	29.7178
Jan.SD	Jan	SD	1745667	1292811	74.0583	11096063	4132987	37.2473
Mar.SD	Mar	SD	598105	357775	59.8181	12731936	4999385	39.2665
Apr.DL	Apr	DL	1263452	891177	70.5351	11534095	4488264	38.913
May.DL	May	DL	893714	585320	65.493	14449125	5521494	38.2133
Jun.DP	Jun	DP	2111125	1507863	71.4246	15192965	6043079	39.7755
Aug.SZ	Aug	SZ	2733685	1755083	64.2021	10754331	4137304	38.471
Jan.XS	Jan	XS	1311517	964759	73.5605	9532715	3330617	34.9388
Jun.XS	Jun	XS	879931	593864	67.4898	8207078	2996656	36.5131
Oct.ML	Oct	ML	1158563	799282	68.9891	10020330	3565088	35.5785
Oct.DP	Oct	DP	1444049	1092183	75.6334	10866578	4202492	38.6736
Dec.DL	Dec	DL	1540986	1150761	74.6769	10194585	3775346	37.0329
Jan.DP	Jan	DP	380435	263811	69.3446	1312229	443113	33.768
Mar.DP	Mar	DP	779016	534433	68.6036	8092804	2303492	28.4635
Apr.SZ	Apr	SZ	811329	544796	67.1486	4593403	1592160	34.6619
May.ML	May	ML	563794	309137	54.8316	9458023	3225092	34.099
Jun.MS	Jun	MS	825651	540086	65.4134	5479600	1976326	36.067
Aug.MS	Aug	MS	430169	229528	53.3576	4803548	1648575	34.3199
Mar.MS	Mar	MS	371509	237512	63.9317	4306419	1327919	30.8358
Jun.XH	Jun	XH	300260	178964	59.603	2309509	723999	31.3486
Oct.SZ	Oct	SZ	428411	265803	62.0439	4108528	1236895	30.1056
Dec.ML	Dec	ML	688277	469258	68.1787	4604868	1358268	29.4964
Dec.DP	Dec	DP	668014	454343	68.014	4570907	1376289	30.1098
Jan.MS	Jan	MS	1215201	933297	76.8019	7457783	2676991	35.8953
Mar.ML	Mar	ML	1460752	1072555	73.4249	11568895	4802963	41.5162
Apr.SD	Apr	SD	1265779	883599	69.8067	10493472	3453599	32.9119
May.XM	May	XM	1007504	715058	70.9732	11844446	4358104	36.7945
Aug.XS	Aug	XS	921692	601660	65.2778	10782857	4350427	40.3458
Aug.XH	Aug	XH	885268	555103	62.7045	10603496	4306433	40.6133
Mar.XM	Mar	XM	1136598	824695	72.5582	8268802	2924040	35.3623
Jun.DL	Jun	DL	896090	641555	71.5949	7197873	2357640	32.7547
Oct.SD	Oct	SD	1251137	895331	71.5614	8163979	3011649	36.8895
Dec.SZ	Dec	SZ	965121	693901	71.8978	9680505	3648585	37.69
Jan.ML	Jan	ML	1699007	1054793	62.0829	12515354	4960263	39.6334
Apr.MS	Apr	MS	1921414	1381236	71.8864	11637208	4652047	39.9756
Apr.ML	Apr	ML	1851281	1244185	67.2067	12253320	4375545	35.7091
May.SZ	May	SZ	1226850	855392	69.7226	11853707	4494360	37.9152
Aug.ML	Aug	ML	1842375	1209386	65.6428	13987801	5135279	36.7126
Aug.DL	Aug	DL	1529343	975488	63.7848	14058358	4836821	34.4053
Mar.XS	Mar	XS	1496818	1081423	72.2481	11009861	4030268	36.606
Jun.ML	Jun	ML	1185810	799941	67.4595	9278042	3187482	34.3551
Oct.MS	Oct	MS	1129100	726414	64.3357	10998817	3863876	35.1299
Dec.SD	Dec	SD	2490970	1804908	72.458	11167468	4033084	36.1146
Jan.XH	Jan	XH	1212079	822373	67.8481	7012477	2749990	39.2157
Apr.XM	Apr	XM	977507	652176	66.7183	9345405	3544565	37.9284
Apr.DP	Apr	DP	959155	617378	64.3669	9615315	3204840	33.3306
May.SD	May	SD	571849	339204	59.3171	8531294	3315191	38.8592
Aug.SD	Aug	SD	1117312	630476	56.4279	7481435	2738416	36.6028
Mar.XH	Mar	XH	808315	529331	65.4857	7777606	2804212	36.055
Jun.XM	Jun	XM	932879	575929	61.7367	6708167	2213910	33.0032
Oct.XH	Oct	XH	597058	384130	64.3371	6796199	2332574	34.3217
Dec.MS	Dec	MS	907743	623752	68.7146	7778112	2703251	34.7546
Jan.XM	Jan	XM	1397363	991974	70.989	8310453	3135674	37.7317
Apr.XS	Apr	XS	1251378	842797	67.3495	16905036	7138598	42.2276
May.XS	May	XS	1345002	880111	65.4357	9385774	3095979	32.9859
May.DP	May	DP	768246	465591	60.6044	8135470	3341718	41.0759
Aug.XM	Aug	XM	713638	456427	63.9578	10509830	4003659	38.0944
Mar.DL	Mar	DL	838885	590928	70.4421	8300281	3226329	38.8701
Jun.SZ	Jun	SZ	575039	394779	68.6526	6961945	2438406	35.0248
Oct.XS	Oct	XS	795661	530997	66.7366	8581295	3238914	37.7439
Dec.XH	Dec	XH	1402321	1004160	71.607	7970558	3032833	38.0504
Sep.ML	Sep	ML	1096753	625430	57.0256	8778807	3234215	36.8412
Sep.MS	Sep	MS	941628	517763	54.9859	8512204	3311707	38.9054
Sep.SD	Sep	SD	1114779	637907	57.2227	8063845	2962103	36.7331
Sep.XH	Sep	XH	981369	575459	58.6384	9267330	3483182	37.5856
Sep.XM	Sep	XM	785598	422520	53.7832	9090303	3627249	39.9024
Sep.DL	Sep	DL	920816	521832	56.6706	9385532	3549997	37.8241
Sep.SZ	Sep	SZ	533220	301636	56.5688	8593635	3217248	37.4376
Sep.XS	Sep	XS	594528	365294	61.4427	6791027	2450378	36.0826
Oct.XM	Oct	XM	754505	462014	61.2341	7474985	2832615	37.8946
Dec.XS	Dec	XS	1079256	730969	67.729	7825146	2798806	35.7668

## Sheet: Table S3
Table S3. OTU table of archaeal communities of total 81 samples (Dataset-I). Numbers of OTU IDs are extracted from customized GreenGene database provided by QIIME. OTUs ID that are prefixed with "New" means de novo picked OTUs by UCLUST.
#OTU ID	Dec.SD	Apr.XS	Oct.DL	Oct.DP	Oct.SZ	Oct.SD	Oct.MS	Jun.XM	Oct.XS	Sep.ML	Oct.XM	Sep.XS	Jan.DL	Aug.DP	Jun.SD	Oct.ML	Jun.DP	Dec.ML	Mar.ML	Apr.ML	Aug.DL	Dec.XH	Mar.DL	Sep.DP	Dec.XM	Mar.SZ	Apr.XH	May.XH	May.MS	Jan.SZ	Dec.DL	Jan.SD	Mar.SD	Jun.XH	Dec.DP	Jan.DP	Mar.DP	Apr.SZ	Jan.XS	Apr.DL	Jun.MS	Mar.MS	Dec.SZ	Jan.MS	Apr.SD	May.XM	Aug.XH	Mar.XM	Jun.ML
776995	6078	0	26	112	6	98	0	57	0	867	48	0	86	5027	94	549	3350	678	111	1538	3285	1135	0	359	65	2199	589	1002	41	2124	85	10835	102	98	1133	1183	2065	20	14	2	524	21	347	128	305	36	230	71	47
816371	36	25	12	2	0	13	0	6	6	5	0	0	207	9	0	35	11	14	213	0	0	7	0	18	5	45	0	18	0	83	33	13	0	2	61	0	16	0	11	0	26	0	10	3	0	0	0	2	0
1143	1606	157	18	281	16	16	28	195	14	18	25	47	384	823	54	75	1941	88	763	595	309	206	52	346	237	3458	88	440	120	364	331	3996	229	15	333	353	1802	153	349	227	226	84	287	363	518	20	3	134	49
574336	60	0	0	0	0	0	0	0	0	0	0	0	0	10	0	0	13779	0	5	0	0	0	0	0	0	68	0	0	0	0	0	0	0	0	17	0	225	0	0	0	0	0	0	0	0	0	0	0	0
4398148	296	14	0	0	4	9	0	5	1	6	0	0	38	357	27	8	728	335	29	9	247	303	0	22	14	123	485	617	0	266	22	299	0	3	140	57	279	0	67	0	82	13	39	140	212	38	0	11	0
250424	228	158	13	24	11	27	0	160	0	92	4	0	478	30	148	152	41	55	292	20	181	39	41	138	103	15	41	94	0	29	129	8	0	0	86	60	7	0	21	9	96	5	49	35	0	138	69	90	65
1105330	215	1	0	50	8	11	0	65	0	1	28	0	1	1398	3	1	1885	69	0	57	1302	29	30	193	37	1239	9	44	55	394	73	1104	1	0	202	243	845	0	12	105	38	24	32	41	148	184	1	77	0
728700	0	15	31	8	0	1	1	69	4	0	0	9	49	0	0	0	0	0	76	1	114	5	37	3	52	0	1	20	20	0	118	0	2	2	0	2	0	9	26	167	13	0	5	8	8	72	0	6	2
3485023	99	27	15	15	0	23	0	23	0	0	11	11	80	8	0	9	73	2	128	28	10	2	2	70	15	0	2	52	0	0	84	37	0	0	23	26	46	1	24	1	15	0	18	0	57	44	0	54	18
3485022	1243	673	743	805	103	1100	45	580	76	664	42	20	5953	164	321	1292	76	168	3935	428	1182	145	119	3319	337	950	44	787	85	442	470	748	136	14	612	857	127	182	238	448	436	65	609	1038	137	454	0	1018	534
3485026	10898	3752	2691	2949	601	4637	186	4666	197	5268	402	295	22289	5850	1601	7347	9243	3089	17168	6467	7373	2529	1639	13269	2159	4692	1102	9726	645	4420	5478	8463	197	295	7446	2027	3131	503	1321	2821	2282	305	3118	3538	3276	4286	1245	8546	3891
4478326	20463	1466	62	992	405	607	121	686	6	6665	199	19	578	12083	3235	3797	35045	9749	891	15625	7553	11261	235	3590	919	11503	10357	13684	760	10947	1508	22524	949	449	7040	2472	10085	321	1884	503	2886	477	3225	4579	12464	6486	1630	6527	1976
4429809	72	37	134	58	14	373	0	81	19	66	5	4	548	27	105	146	257	484	538	189	165	1845	63	289	9	442	4556	2836	0	224	94	70	0	39	60	176	8	0	105	43	767	12	175	0	11	197	248	522	119
2795808	438	176	15	23	25	52	5	59	0	46	7	8	156	22	150	164	41	89	334	214	17	278	13	195	55	117	263	491	29	68	117	142	29	43	99	37	122	10	36	9	83	14	107	31	195	34	50	102	59
4429486	672	47	0	63	0	0	0	27	0	24	0	0	46	622	1	0	464	278	33	194	365	243	0	341	0	596	210	637	15	340	38	1327	0	30	325	333	417	1	17	1	260	0	18	0	311	184	158	86	0
276992	2575	10	0	53	0	0	0	0	0	0	0	0	1	2310	0	0	1995	407	54	70	1139	200	0	699	3	1904	103	224	0	753	21	2042	0	12	1232	1040	1440	0	12	1	140	16	0	0	0	0	0	0	0
138956	3156	999	213	322	145	611	25	596	83	426	54	49	3390	516	154	961	1298	396	2712	616	780	381	165	1049	352	852	57	1377	108	386	705	1417	311	48	785	263	457	127	337	495	512	41	416	565	272	716	110	1500	471
115371	1389	163	0	39	87	15	0	54	3	161	20	0	130	671	145	174	1422	225	117	451	300	177	27	237	0	1140	121	539	41	827	32	900	18	5	205	391	708	8	13	0	66	15	122	101	439	443	64	212	15
711	2777	137	178	140	228	603	98	179	27	568	23	10	591	1084	2138	518	878	777	357	858	452	2283	33	469	193	1094	3408	3083	220	1375	222	2453	18	69	226	591	197	74	111	59	758	35	261	195	1395	540	971	562	265
658057	32031	171	0	723	259	176	36	196	0	2054	51	13	123	15498	2573	1356	16516	3543	268	5899	7931	2792	81	1572	85	9514	2936	2642	147	11296	440	39173	888	91	6108	2291	9426	14	701	134	1806	339	1451	1754	10289	965	336	1185	398
575464	97	45	16	1	1	19	0	2	0	0	0	0	48	141	2	0	160	14	57	0	82	15	0	33	1	120	1	116	0	255	21	288	0	0	14	17	83	1	0	2	18	0	0	4	6	0	1	28	0
691565	28	1	14	3	3	2	0	9	0	9	2	0	125	2	2	3	3	6	42	0	34	1	0	14	4	7	2	12	0	3	7	0	0	0	2	7	1	0	0	17	6	0	13	1	0	0	0	9	0
4457490	186	115	18	94	37	209	1	91	0	22	1	0	789	9	25	244	21	67	550	14	170	6	23	368	27	96	23	140	0	133	68	8	0	0	131	20	1	1	31	11	23	11	103	47	1	82	0	114	135
683901	14	1	0	3	0	0	0	2	0	28	2	1	7	58	0	3	53	5	10	5	18	22	1	2	0	64	36	15	1	18	3	73	0	1	3	14	16	0	0	1	20	0	1	7	28	4	8	1	1
233066	3050	344	99	251	170	183	148	248	11	1660	19	97	672	1230	3612	691	872	1133	567	2619	978	2747	189	372	316	757	2645	4137	367	1614	524	3244	526	446	289	173	225	354	465	338	1364	333	416	1201	5395	411	1131	1187	375
4464788	37	0	0	0	3	2	0	4	0	0	0	0	1	40	0	12	93	1	1	2	21	14	0	28	1	43	2	4	0	0	0	69	0	2	4	0	56	0	4	0	1	0	3	10	0	0	30	0	0
4332843	92	0	2	16	6	8	4	0	3	150	5	1	10	99	215	24	63	21	6	138	65	63	0	13	3	34	91	23	7	29	0	36	1	0	4	16	20	2	1	0	53	0	25	1	50	5	246	7	19
677841	42	0	0	15	2	0	0	11	0	9	0	0	5	0	30	21	0	2	0	31	0	5	0	47	1	27	40	72	0	42	4	25	4	3	15	0	0	0	9	0	0	0	4	25	35	0	0	20	7
1651527	203	122	45	27	46	238	0	140	0	82	2	0	1482	39	57	294	90	204	1159	255	189	40	23	407	68	192	34	165	0	156	157	17	6	0	207	81	29	0	40	45	144	7	72	127	1	131	0	406	122
1651526	53	6	1	10	1	0	0	28	0	97	0	0	411	33	6	76	10	50	365	4	43	23	6	35	13	17	3	126	1	96	26	78	0	11	59	23	4	0	39	100	34	12	29	30	5	3	3	30	2
187147	802	88	9	70	1	2	1	81	1	52	23	0	168	1068	32	47	2059	260	107	211	551	646	0	383	47	1119	830	945	3	369	119	1407	2	32	612	358	1028	0	38	8	227	13	74	82	247	95	44	258	36
139526	31	0	2	4	0	0	0	1	0	13	0	0	7	44	24	8	16	6	0	82	4	14	0	62	0	69	28	28	0	45	8	10	0	4	3	22	6	0	0	0	0	1	1	0	0	12	9	4	5
119867	74	47	36	33	22	98	0	87	0	0	13	0	878	11	15	76	9	35	802	0	108	0	14	149	35	89	0	90	8	19	94	0	4	2	158	45	53	0	0	55	46	0	31	9	0	111	0	181	41
1010	206	0	4	2	24	49	38	15	0	314	6	9	42	664	241	112	662	75	4	205	380	155	0	52	18	73	187	536	0	611	40	343	175	14	51	46	84	1	16	2	47	12	71	238	186	0	76	60	39
4438983	2350	0	0	0	7	0	22	0	0	0	0	0	17	76	0	0	350	42	11	97	0	0	0	21	29	108	0	0	7	237	19	4367	3	2	64	16	1048	0	0	18	28	0	4	0	318	13	0	0	0
4426776	31848	734	1074	1550	2119	3558	1745	854	127	21386	162	424	3156	11905	8961	9114	8534	7965	2659	29575	7958	19855	263	5868	1712	8798	14746	22132	2115	10311	2567	26417	1785	1295	3475	8069	3384	1417	3109	478	6580	174	12331	10649	14854	2528	15314	3177	3595
3825323	282	0	19	12	7	6	0	36	0	149	0	0	19	347	81	125	645	102	29	69	188	86	0	57	20	98	42	198	8	155	83	133	2	7	59	15	174	24	19	0	18	0	56	37	31	0	13	161	19
647334	2266	67	40	70	1	118	78	98	0	344	85	0	296	1237	0	841	4259	604	383	87	802	1605	18	229	29	566	3336	2347	14	2670	75	1206	5	90	344	142	1546	53	70	76	565	11	24	82	672	200	14	241	65
821003	5887	1538	1047	1198	309	1868	111	2285	188	3675	204	135	14217	2990	1335	3913	3844	1892	9621	5090	2830	2059	846	6075	1161	2325	896	5802	294	2421	3518	5143	319	503	3364	1935	1082	141	978	1218	1712	159	2039	1697	2610	1849	803	3907	2767
748007	143	61	16	16	0	9	0	43	3	105	2	1	126	11	52	34	28	19	56	59	26	12	10	44	10	59	32	75	9	5	29	94	0	0	24	46	12	0	3	0	7	0	12	38	10	26	0	9	17
48567	31714	284	119	314	3	180	1	185	7	737	89	30	857	631	36	304	3407	816	538	1886	938	1808	95	305	53	447	1277	1909	0	2466	294	5603	131	38	464	215	692	54	175	84	505	82	570	337	594	686	77	1229	194
252853	18	23	3	7	1	1	0	10	1	7	1	1	21	6	13	17	15	9	22	20	2	3	0	15	5	13	5	68	9	1	11	21	26	0	2	4	15	5	2	2	11	0	6	1	11	7	1	7	7
139743	884	44	60	73	75	96	14	112	11	524	0	58	252	1637	794	212	2060	247	172	442	608	473	17	285	85	833	309	505	97	1055	70	1749	0	43	105	123	967	18	45	100	293	39	156	217	772	89	85	255	56
590520	1677	1325	1068	764	185	1426	36	876	23	908	46	15	10471	407	34	1817	704	684	8810	955	1776	233	617	3397	503	1662	125	1687	123	1027	1210	59	0	17	2576	823	225	67	237	1244	695	113	740	752	36	620	141	1880	442
145624	401	16	1	26	1	2	0	4	0	2	0	0	2	197	66	2	343	57	0	64	145	41	0	115	2	368	53	36	6	241	6	533	0	1	180	72	191	0	6	2	14	5	13	27	135	20	7	17	1
245210	195	0	0	53	3	0	0	1	1	3	40	0	77	337	26	8	393	63	43	114	208	52	6	94	11	161	12	96	12	171	24	173	0	3	47	57	188	0	0	10	131	0	15	2	140	91	2	72	11
62889	468	132	7	112	24	32	0	69	5	234	26	12	669	665	227	95	617	338	338	545	458	846	58	221	64	522	860	1614	64	344	177	1711	27	98	151	253	280	33	145	118	515	32	89	378	829	284	122	396	58
151209	1652	0	6	26	3	35	0	19	0	114	17	0	6	1079	28	156	846	183	19	384	690	244	0	110	14	359	157	142	9	630	22	781	13	23	353	106	348	2	6	0	134	9	71	5	65	6	55	26	8
4464505	5727	154	137	378	172	150	56	362	7	1562	29	30	190	3787	2757	1225	5456	1933	247	5702	2021	2001	106	1961	280	2185	1749	2836	101	2614	551	3745	230	92	2916	565	2681	53	404	86	735	158	489	370	4182	550	417	1715	898
549891	75	0	0	0	0	0	0	0	0	0	0	0	0	36	0	0	311	0	6	20	12	7	0	3	0	22	0	0	0	358	10	175	0	0	7	3	75	0	0	0	9	0	18	7	0	19	0	14	0
277820	207	101	77	0	0	50	0	59	0	41	0	4	1405	226	1	115	367	28	1021	2	182	81	0	320	47	175	34	771	0	191	339	98	0	55	235	118	130	0	50	40	166	0	44	13	4	0	0	146	68
531891	1005	0	0	6	41	27	47	12	20	133	25	0	64	1231	268	102	3413	609	51	365	552	870	0	167	20	994	2704	647	8	888	70	1529	9	32	399	137	909	21	118	51	238	10	75	65	708	162	153	162	72
209248	216	706	288	99	17	263	25	365	53	518	73	131	1169	98	90	365	186	94	748	1804	684	234	105	267	249	412	162	2602	98	191	617	113	45	18	114	174	80	37	247	275	171	14	315	485	49	534	78	669	381
4379462	48	28	2	0	2	0	0	0	0	1	0	0	29	17	21	4	83	1	45	0	29	3	0	20	1	13	2	10	1	1	7	83	0	0	5	9	94	1	4	2	6	0	2	14	21	3	0	15	0
651045	23	50	25	24	0	10	0	29	0	21	11	0	120	10	11	23	19	16	143	54	20	29	0	84	32	91	1	134	0	1	61	8	0	1	8	15	0	0	0	0	25	0	10	0	4	34	1	45	0
4368302	9054	4072	1752	1941	532	3293	141	3114	280	4971	356	140	30871	4698	1243	5584	6546	2884	25884	5428	4849	2185	1438	9190	1566	4676	961	11614	328	3611	4685	5333	871	705	7259	3244	2772	221	1454	2260	3202	339	3048	3062	3232	3447	1467	6990	2977
4412615	66	0	0	11	0	0	0	0	0	0	0	0	0	106	0	0	189	12	0	0	71	2	0	0	0	26	0	0	0	0	0	91	0	0	16	2	109	0	0	0	0	0	0	0	67	0	0	0	0
3963081	551	0	0	29	32	5	1	23	0	201	13	0	26	477	277	175	281	82	6	150	212	251	16	204	4	98	197	358	4	87	21	289	16	3	150	60	134	0	4	1	42	0	44	45	334	1	352	81	7
1171	9	5	0	26	1	9	0	16	0	1	5	0	79	1	1	23	29	9	57	4	15	6	5	26	3	7	4	76	1	8	8	1	0	0	2	3	3	0	1	0	1	3	17	0	12	33	0	10	1
832296	107	0	0	2	0	13	3	18	0	16	0	0	3	42	13	10	27	8	4	108	13	17	0	8	9	37	30	24	0	2	3	65	0	1	6	12	36	6	0	0	17	0	6	7	4	0	3	3	0
518927	47	9	1	8	3	5	0	18	4	8	12	6	39	9	23	4	5	8	49	14	14	68	5	26	108	12	16	105	13	10	95	19	1	3	17	6	5	2	29	5	18	2	12	31	23	8	4	47	5
4381696	242	0	0	76	0	0	0	0	0	0	8	0	0	2300	0	0	8529	15	70	601	1301	16	0	230	0	4911	74	7	0	235	9	193	9	0	826	587	12016	2	0	42	93	11	19	7	101	59	0	17	49
1107760	0	82	0	0	0	0	0	0	0	0	0	0	0	32	0	0	84	0	8	42	44	0	23	25	0	35	0	0	0	0	14	127	0	0	2	17	30	0	0	0	0	8	0	0	90	0	0	0	0
237857	9244	328	11	930	308	207	0	712	2	1274	30	8	510	9698	939	1106	12442	1674	649	4601	5798	2637	104	3922	274	12554	2413	4259	222	6128	1161	9327	430	114	6380	3169	4424	1	463	105	1109	256	706	1152	3788	1927	310	2052	628
244423	909	186	12	110	41	266	0	43	1	415	5	41	44	184	797	436	265	253	51	1352	144	822	47	414	106	194	409	660	20	157	184	541	183	34	175	115	93	68	78	0	102	2	260	195	915	178	113	286	234
4480678	1521	138	204	62	37	216	0	275	44	68	136	67	454	1122	274	52	935	858	622	464	601	2898	195	212	272	1284	1224	4150	139	3720	686	2108	365	466	696	178	1177	53	200	413	683	151	124	455	411	688	617	1314	0
1143180	63	43	0	4	0	0	1	1301	0	0	10	0	3	33	1	0	17686	2	23	3	0	4	1	3	39	209	14	6	14	8	64	26	2	0	66	0	1379	8	0	106	0	0	5	2	1	16	0	6	179
709277	827	393	312	197	55	435	0	218	35	235	38	2	3618	265	43	561	576	213	2733	350	640	143	252	892	225	555	38	939	57	222	616	393	1	50	706	423	372	50	132	257	200	44	337	308	150	524	102	769	161
144717	862	428	172	305	57	297	0	308	10	203	14	12	3176	133	298	480	243	231	2449	358	423	116	170	961	163	155	123	453	89	97	376	243	4	25	473	173	120	16	141	230	502	9	217	282	95	356	257	762	210
348549	1	22	17	1	0	4	4	14	1	0	3	9	9	0	5	4	0	0	16	0	1	4	7	1	37	1	2	17	32	1	31	1	2	0	1	0	0	7	24	17	1	1	12	6	4	19	0	2	4
4397178	13464	3406	1109	1960	512	1384	170	3015	260	7776	277	287	15597	5488	4533	4903	7797	3467	12297	15139	4139	4166	1075	7714	1668	6391	2643	17670	483	5223	4505	14474	975	921	6083	3135	4600	303	1418	1883	3061	334	2180	2578	8262	4276	2373	6280	4050
3200290	213	0	0	30	20	0	0	23	0	47	12	12	165	79	111	182	32	18	81	271	14	38	3	93	17	83	45	247	0	15	39	183	0	9	77	20	20	0	22	0	30	0	167	84	54	130	104	31	0
109663	382	4	0	20	4	0	2	2	0	2	2	0	0	772	40	5	471	191	1	42	468	107	1	14	0	172	183	79	0	79	5	583	15	0	85	84	187	0	6	18	53	2	22	34	154	12	33	22	2
1125367	2504	1756	771	642	119	1024	27	924	122	789	80	43	11721	2844	153	1454	3769	760	10259	1612	2663	583	767	1650	477	1952	498	4841	156	698	1385	937	111	501	2187	1222	1202	374	484	1128	1091	124	1287	1532	143	961	841	2185	648
208359	3984	205	115	198	122	441	43	451	0	1217	39	54	554	3638	577	406	2105	1574	470	6792	2326	2282	136	565	196	4795	389	2900	133	11726	405	9615	263	165	1398	800	2180	244	455	115	1657	404	1153	3675	1983	510	416	1265	232
4453566	50	1	25	0	2	20	0	1	0	3	0	0	117	77	25	3	130	35	36	3	13	10	0	29	0	66	3	8	6	0	25	154	0	0	26	12	128	0	0	36	2	0	12	0	6	0	0	4	1
327308	879	0	29	48	52	122	95	42	14	270	16	0	84	1724	1110	257	1694	273	86	206	967	708	0	402	40	117	690	1468	60	469	285	636	1	108	242	249	531	9	45	1	352	33	122	235	364	0	862	264	80
1142515	396	0	0	0	0	0	0	0	0	0	20	0	0	1597	0	27	8825	0	25	0	517	1	0	0	0	1270	15	56	0	2	1	72	5	0	592	52	4163	0	0	0	48	0	0	0	0	0	0	0	214
2569434	544	306	259	229	39	588	0	319	19	263	40	1	4061	203	5	354	495	213	3300	49	497	209	260	1904	229	567	21	754	59	386	395	299	1	111	1015	298	293	22	66	248	386	2	176	161	5	277	150	744	286
2569435	72	11	4	5	1	21	0	53	0	14	1	10	566	14	5	32	14	25	567	33	36	10	14	148	32	42	4	79	1	35	62	7	2	4	72	29	20	2	37	52	43	3	58	60	6	51	0	98	10
274250	218	0	3	14	12	0	2	14	9	0	2	0	26	67	210	0	148	25	46	0	30	26	0	30	4	51	59	105	1	43	13	401	5	0	32	18	42	5	1	0	48	0	13	0	37	10	12	12	26
105401	293	0	0	6	6	20	0	0	0	22	0	1	2	519	189	13	372	62	12	32	216	59	0	28	1	190	94	82	0	46	3	1233	4	1	34	45	161	8	7	0	24	0	27	23	208	1	71	7	0
151893	63	0	0	11	0	0	0	1	0	1	0	0	0	84	1	0	81	15	0	3	26	19	7	7	0	26	9	0	0	144	0	340	0	0	0	31	12	0	0	0	13	1	2	13	0	0	0	0	0
538807	1955	74	0	170	9	12	0	55	1	102	0	0	50	837	43	19	3833	384	57	380	612	868	1	877	12	1196	4518	587	1	492	114	1459	32	9	548	204	869	2	45	5	155	0	152	30	1128	415	0	77	110
2569438	101	4	0	41	3	4	0	22	0	80	9	0	43	45	13	47	93	27	30	24	1	34	10	97	10	7	40	112	0	15	31	102	0	0	17	29	32	0	0	11	2	0	18	8	23	2	1	52	18
4457985	40	85	28	1	0	5	0	29	7	11	0	0	166	20	8	3	25	4	117	3	12	19	11	9	24	12	8	125	0	2	27	24	0	0	5	5	1	3	17	41	20	5	8	2	4	24	0	20	0
829	86	82	1	5	4	6	0	54	15	11	4	5	620	42	23	18	43	25	428	6	37	76	38	43	33	71	19	363	6	68	78	29	0	32	81	131	66	0	11	30	42	1	35	10	10	99	65	75	2
4437875	7	803	457	192	5	33	68	82	146	74	7	27	2232	213	327	73	316	17	976	81	2985	96	170	284	258	169	117	234	171	23	216	60	172	7	1	81	17	351	222	362	366	24	97	458	211	318	351	142	197
726991	10	1	0	12	5	0	0	5	1	0	0	1	55	0	0	18	4	24	105	0	1	27	6	82	22	0	0	24	0	0	11	0	0	2	6	2	3	0	2	0	1	0	2	6	1	33	0	11	6
4427560	6252	656	311	490	93	990	147	678	47	2441	358	21	2041	6643	224	3405	19976	3218	1586	2146	5029	7446	230	887	220	2633	10923	7101	149	7909	507	2525	423	411	1647	453	9153	30	691	237	2235	86	1263	410	994	1266	782	1604	308
67147	6	14	0	0	0	0	0	0	0	0	0	0	0	14	0	0	14	0	0	0	1	0	0	17	0	9	0	0	16	341	0	268	0	0	3	0	31	0	0	0	0	0	18	0	0	1	0	0	0
637390	21	32	0	1	14	21	0	16	0	22	0	7	134	5	0	10	5	19	193	0	32	9	8	80	15	18	0	45	0	1	29	21	0	2	9	4	1	0	2	5	2	2	11	3	0	21	0	24	1
794236	1515	0	1	39	0	0	0	19	0	1	0	0	38	1099	0	0	1528	231	59	60	961	353	1	134	10	746	167	335	0	831	53	1947	3	16	303	230	735	1	56	0	193	0	29	26	1	148	38	1	0
254952	1257	48	0	0	48	64	0	11	0	271	0	0	65	635	494	165	529	1246	112	638	480	1239	35	79	0	487	1015	1225	14	2285	63	1138	81	28	108	74	329	26	201	1	344	72	140	197	1043	139	143	467	17
4027691	115	0	0	0	0	0	0	0	0	0	0	0	0	33	0	0	8279	3	1	1	45	0	0	28	0	21	4	3	0	3	0	6	0	0	10	0	15	0	0	0	0	0	0	0	0	0	0	0	23
353857	787	0	0	2	6	39	0	18	0	11	0	0	1	125	80	4	228	2537	1	154	2	428	28	83	0	60	2120	477	0	1	13	823	0	18	83	59	279	0	127	3	126	0	0	1	1	105	0	271	1
4379419	152	46	44	15	0	0	0	32	0	0	31	54	297	29	0	0	121	414	344	2	226	954	53	0	27	0	1066	1773	0	0	150	415	11	48	28	0	28	0	135	67	535	21	25	43	167	329	133	541	0
124193	21	62	21	3	1	14	0	37	7	11	2	4	108	17	14	2	23	24	128	20	45	16	19	21	29	5	6	85	0	6	35	17	0	0	15	16	20	2	18	42	50	14	9	2	8	20	1	23	12
558673	1002	47	9	86	18	32	0	99	3	365	11	2	164	572	371	196	817	222	57	584	210	183	23	201	21	295	164	605	1	89	64	2483	16	15	182	221	536	0	42	33	73	1	34	191	708	98	13	214	151
519798	1852	73	22	123	51	101	1	127	2	594	3	3	135	1788	1036	422	2681	425	54	983	1022	303	25	337	27	706	341	618	3	316	138	2785	9	17	421	152	1371	15	65	39	150	3	112	109	1435	81	62	307	300
2757724	34	26	0	0	1	4	0	7	1	6	3	0	21	7	14	14	2	6	14	18	0	8	0	28	5	18	5	44	2	14	5	21	0	0	4	7	6	0	1	2	6	0	11	6	29	17	5	11	14
4343075	61	147	47	93	3	116	0	187	0	166	7	37	106	41	8	293	53	73	75	266	99	80	4	208	70	111	127	405	21	45	254	101	122	0	24	62	10	0	48	48	53	1	114	34	22	127	180	215	92
4452523	138	0	0	0	0	0	0	0	0	42	0	0	9	108	0	0	247	0	1	34	4	1	0	7	1	56	0	0	0	0	0	114	0	0	5	17	157	0	0	0	11	0	16	0	0	0	0	15	0
137954	71	31	14	10	0	4	9	324	3	2	0	9	72	41	1	1	172	4	64	3	24	34	4	2	41	18	182	136	43	5	45	24	0	10	9	1	88	416	43	42	33	7	4	24	29	17	1	4	5
723019	22	0	44	9	0	9	0	0	3	0	0	0	165	6	0	15	26	3	132	0	1	2	25	6	1	12	0	0	0	0	30	71	0	0	5	4	10	0	8	100	0	0	14	40	0	37	0	11	0
739517	885	0	0	3	15	0	0	9	0	259	0	0	0	1146	17	116	1221	80	2	584	554	67	0	62	2	691	49	84	0	389	3	876	0	4	305	56	715	0	0	0	97	22	58	7	116	12	67	9	0
370449	7994	1597	1157	882	351	1054	125	1783	96	2848	359	323	1737	1802	3682	1485	2562	1031	1451	5694	1708	2455	344	3427	2066	2418	1677	6102	474	1717	3347	10472	90	192	2084	971	1359	266	669	709	1744	196	1598	2202	4286	2024	1468	3649	1381
699426	56076	974	796	4371	786	1793	76	2579	178	19885	718	66	8133	97878	5002	10123	143535	36304	7620	39623	57796	48442	829	10090	788	81047	39840	64252	481	55515	4871	81473	489	3850	21307	19805	91103	343	4724	1453	14140	1568	6367	5996	21287	8969	13289	10706	2641
815435	327	66	9	30	10	3	18	5	0	1	1	18	56	125	800	0	733	144	18	14	63	434	10	13	5	61	1294	330	82	30	15	907	0	20	20	5	139	5	29	0	77	14	42	73	486	44	175	18	40
325965	0	23	8	2	0	1	2	10	3	0	1	7	36	0	7	4	0	2	61	3	6	6	5	0	37	1	3	60	10	0	28	0	0	1	1	0	0	15	14	31	7	0	8	44	12	31	2	2	1
1110891	63	0	24	0	2	0	0	24	0	86	0	14	186	97	0	33	54	0	115	94	159	12	0	16	24	206	0	71	0	5	75	138	0	0	12	25	0	0	11	44	0	18	0	58	0	0	0	56	29
464997	3686	186	35	62	148	138	5	132	1	1406	13	16	123	2172	2478	995	2690	836	110	1676	1337	1204	16	411	79	819	931	2217	56	651	233	6485	10	41	390	235	1503	16	116	3	483	16	347	353	3422	587	326	1003	217
191626	97	0	0	13	6	31	36	1	0	73	0	20	279	12	0	29	40	70	201	83	1	65	0	14	22	3	0	80	0	59	92	16	0	4	22	5	8	0	93	0	88	0	95	20	0	0	0	146	17
4425861	328	155	46	69	11	107	4	54	11	59	5	4	1352	21	26	54	76	80	794	161	398	87	68	210	20	70	19	248	8	93	93	45	2	2	122	156	32	6	50	47	224	16	112	42	0	71	57	137	37
13	145	1	2	1	9	5	11	0	0	41	6	1	71	103	47	25	55	5	17	30	91	39	3	26	1	46	31	48	1	19	2	159	0	0	12	155	19	1	1	1	23	0	2	3	14	9	86	6	0
4340927	5348	290	532	127	291	817	185	1087	72	4634	240	89	1832	2155	2657	2595	2789	3758	1696	14217	1285	2599	453	1284	514	2860	1511	1615	147	25524	785	9205	685	200	666	958	1146	74	505	1335	1998	246	2778	4457	4323	414	705	1775	664
155684	29	1555	246	132	11	74	89	120	54	48	24	57	2527	4	311	58	17	9	1502	47	394	158	145	49	394	120	144	930	352	6	417	107	67	18	6	34	17	612	478	1118	431	24	275	1784	416	836	262	59	57
4426941	682	1305	784	626	90	1048	1	967	114	506	77	16	14029	390	96	1200	593	480	10616	852	3419	261	1004	3065	883	1197	185	1572	224	376	1446	171	4	56	2161	1072	559	152	202	1244	719	43	786	595	285	1246	2	1682	703
567877	12	0	0	4	0	0	0	0	0	0	0	0	0	57	0	0	139	3	0	0	38	1	0	3	1	66	2	12	0	7	0	50	0	0	6	11	97	0	0	0	3	0	0	14	16	0	0	1	0
4361118	1011	0	17	44	27	0	12	41	3	44	2	0	11	281	679	36	554	125	11	0	59	115	0	88	3	169	164	154	3	196	34	1298	20	0	53	27	182	4	7	0	46	0	23	32	517	8	114	38	9
711882	69	371	70	0	0	15	0	163	0	0	23	3	282	37	0	23	0	27	166	56	68	54	73	4	118	0	74	256	39	0	257	253	0	11	8	0	1	75	144	0	89	24	0	153	0	190	0	289	0
619389	534	562	379	493	3	133	814	360	162	37	121	424	963	67	143	288	205	117	850	24	337	897	140	42	492	105	2131	2091	1500	536	1058	720	65	152	4	4	64	5035	2109	218	708	121	273	2116	55	644	244	145	21
4375574	42	63	0	15	6	3	0	32	4	12	10	0	337	54	43	1	61	17	310	0	42	23	11	134	21	4	45	252	9	75	63	142	0	2	54	70	52	0	22	37	28	3	17	21	0	31	7	81	0
1141035	308	0	0	0	0	0	0	0	0	0	0	0	0	47	0	0	874	0	0	0	0	0	0	0	0	859	0	0	0	0	0	252	1	0	252	27	1288	0	0	0	19	0	0	0	0	0	0	0	0
4468716	8030	129	94	379	142	53	1	264	1	429	114	9	430	7300	672	639	7404	3136	395	1671	5383	3025	18	635	68	4356	2027	3647	105	6504	491	11086	283	181	1648	841	4139	69	259	4	759	145	393	785	2161	863	424	766	70
4479098	1722	7	0	92	10	7	1	12	0	467	1	1	292	253	60	69	573	498	237	1085	180	236	52	197	35	238	727	743	0	650	84	1263	10	19	134	149	454	0	12	3	46	20	45	457	237	203	74	437	60
253768	50	0	0	21	0	0	0	2	0	0	11	0	33	21	0	0	64	0	50	0	0	2	0	8	0	15	6	0	0	87	0	61	0	0	0	33	42	0	0	0	0	0	0	26	0	0	0	8	16
737234	7243	139582	58529	32233	3130	20452	34742	62654	20125	7187	10041	41163	120056	566	48489	14618	1546	3443	116751	25805	47509	27314	79808	13251	290076	11811	25487	112328	206699	13448	274937	8472	3104	11684	6482	2297	805	126483	232076	189502	60623	16322	58067	91439	78711	92878	17444	35413	28913
108921	0	21	3	2	0	2	0	8	1	1	2	9	16	0	6	2	0	1	16	1	2	3	11	0	38	1	3	24	19	0	33	0	1	1	1	0	0	15	31	22	4	0	3	23	5	18	2	2	5
238101	20469	946	204	2211	232	549	61	1427	36	5422	318	20	2927	43127	2502	5202	46834	25562	2530	11370	25482	44990	501	8374	1199	23059	42103	32186	586	19123	3792	22102	297	1390	13204	6578	23757	325	5705	861	6362	708	4717	4990	9993	7602	5202	9136	2329
4359428	1375	182	147	35	23	18	0	21	15	44	0	24	495	796	687	119	1711	66	468	90	547	93	0	496	170	629	155	556	73	164	288	1402	0	0	352	267	588	0	101	151	223	0	79	168	364	116	0	213	38
637584	320	0	0	0	0	0	0	0	0	3	0	0	0	372	0	3	2062	81	4	0	191	130	0	11	0	204	161	70	0	87	1	255	0	1	154	21	849	1	0	1	1	0	1	0	104	2	1	2	0
2878769	3	128	0	55	6	6	0	62	0	0	0	0	759	0	17	0	42	8	717	56	112	21	86	45	68	19	0	86	0	18	97	153	0	23	66	46	19	0	16	206	118	0	15	1	0	104	179	51	0
1110108	8469	2404	486	1272	336	542	104	1545	139	1827	265	119	2980	6522	441	2689	11594	2189	2518	3896	5216	4963	500	4592	1067	7390	2131	9729	280	3754	2428	4447	252	267	3734	3128	3341	108	818	1177	1644	231	1511	2277	2059	4630	573	5840	1891
3684827	175	0	20	0	0	1	0	37	0	1	14	0	26	18	36	2	54	21	61	0	2	0	2	156	3	14	1	4	1	0	14	33	0	0	27	14	0	0	0	1	1	0	1	10	1	0	0	46	0
617196	26	0	0	0	0	0	0	0	0	0	0	0	0	18	0	0	3181	0	0	0	40	1	0	5	3	34	1	2	0	0	8	51	1	0	34	6	74	0	0	0	0	0	5	0	0	0	0	1	0
4389840	209	0	0	0	8	0	0	0	0	27	0	0	0	110	134	10	183	11	0	108	50	65	0	159	3	181	7	143	0	47	35	316	0	0	47	19	87	0	0	0	3	17	4	13	102	0	10	20	25
77966	71	0	0	0	0	0	0	9	0	1	0	0	23	153	0	0	392	42	37	0	145	24	0	21	0	255	18	51	0	0	0	38	0	0	1	0	71	0	0	0	0	0	0	0	36	29	0	16	0
310272	11	433	93	32	6	27	53	87	26	13	25	77	465	0	58	16	4	12	447	23	54	45	108	29	370	34	33	372	294	11	365	19	19	32	17	14	4	578	287	256	219	53	80	291	118	211	31	42	27
4298210	5	51	0	11	0	0	0	18	0	0	14	0	117	62	0	0	8	0	52	54	52	25	0	4	1	0	0	125	0	0	10	0	0	21	22	69	3	45	1	2	17	15	1	22	0	73	28	85	0
105063	73	83	0	1	19	41	0	87	1	75	35	0	44	63	34	110	125	72	5	16	27	28	12	131	28	123	19	191	5	19	100	45	0	1	14	16	35	3	7	33	0	6	38	0	108	26	8	191	77
37119	6894	200	19	330	27	137	54	176	6	63	112	0	1051	9242	104	270	16520	1037	915	336	5257	2918	47	1325	187	6441	6066	3588	23	3394	562	16432	142	290	3011	1622	9336	27	351	82	808	144	528	418	888	450	410	404	97
349600	1	8	10	5	0	2	4	12	1	0	2	2	20	1	7	4	0	0	6	3	5	3	5	1	15	1	3	4	12	0	67	1	0	0	0	0	0	5	57	50	4	0	2	13	11	9	0	2	3
1130548	2	24	14	9	1	2	7	13	5	0	2	0	38	4	6	6	8	1	36	3	46	5	16	8	28	0	3	5	18	7	56	0	1	6	0	1	0	4	22	10	5	2	4	3	6	11	11	7	3
4478632	1147	58	15	149	4	63	12	113	9	134	24	2	286	795	215	200	1139	165	242	501	256	177	15	439	101	348	120	613	63	488	215	1037	13	1	412	238	504	1	7	1	129	40	122	216	303	38	33	330	130
242720	6250	351	232	433	755	608	383	359	22	3682	226	173	815	13608	3990	1725	26011	1798	694	4770	8389	3565	94	1564	252	5837	8669	4828	351	6598	302	5863	696	383	1974	1985	5333	24	290	165	1822	149	1021	481	4758	937	1852	1005	1073
153278	719	0	27	47	0	1	0	47	0	0	23	14	72	458	0	10	841	126	64	1	142	152	17	88	38	75	569	446	0	83	127	720	0	28	128	80	43	0	22	1	164	99	20	4	1	95	34	471	0
1106008	13276	1648	679	1207	551	982	168	1862	192	3956	631	282	2405	6248	4673	2260	8709	1767	2187	10252	4783	4005	394	5065	2925	5169	3360	11079	737	4868	4325	18291	566	452	4837	2674	4017	253	1219	1168	2824	355	2051	3810	7117	3277	3183	4311	1754
201639	3973	156	428	216	180	1299	26	298	73	3783	53	13	1324	3040	3125	2124	3475	2605	1106	2790	1962	7198	103	1356	88	1855	10583	4584	128	2486	550	2981	154	131	582	1510	927	1	315	145	1578	8	874	152	1184	197	2013	895	836
3118225	84	45	7	33	7	2	0	29	0	77	0	0	568	7	1	54	54	45	639	0	54	14	21	137	16	25	10	269	0	19	29	29	0	5	67	31	4	9	16	33	38	0	55	9	86	8	15	88	12
4310894	330	45	12	28	7	17	25	142	3	194	13	0	101	41	46	318	130	112	75	40	44	122	3	256	31	215	47	353	7	10	99	77	0	10	29	10	53	0	8	14	41	4	33	50	77	180	0	193	119
4446469	67	42	24	18	4	21	0	34	6	32	4	1	578	1	0	68	9	26	381	7	16	10	11	129	17	33	0	56	0	5	45	22	0	4	26	2	15	12	1	49	13	0	36	26	1	20	0	62	19
4426777	310	2	20	57	9	25	0	4	0	311	0	0	20	440	492	128	370	74	17	221	267	224	0	933	1	270	151	249	5	37	4	675	1	3	61	460	343	5	2	10	88	7	55	20	62	36	31	60	85
145915	7	0	0	1	0	0	0	0	0	42	0	0	0	4	0	35	19	12	1	0	22	23	0	2	0	56	77	28	0	17	0	26	0	2	1	0	11	0	0	0	0	0	7	0	0	1	0	3	0
1122623	334	0	0	0	0	0	0	41	0	0	0	0	0	110	0	0	270	0	0	104	0	0	0	13	0	127	0	0	0	84	17	933	0	0	17	21	78	0	0	0	0	7	0	26	0	0	0	0	0
1134699	49848	6348	2601	3829	2376	3186	691	6397	707	6275	1978	1324	12806	26190	25939	5789	31820	10517	11038	17290	18849	28747	1439	14608	12923	18730	27832	57801	3130	19111	17399	64112	2362	2427	14584	15024	13564	1266	4706	2998	15209	1107	6210	10908	33380	10238	16365	19052	3607
1121930	600	0	0	45	0	0	0	0	0	0	3	0	0	254	0	0	455	62	0	0	310	4	0	33	0	182	47	28	0	197	6	291	0	0	61	50	240	0	1	0	34	0	0	0	6	16	1	10	37
4343902	726	6	59	0	4	96	90	57	9	26	0	3	392	259	179	17	581	421	217	201	180	1069	77	69	74	535	688	1321	0	986	136	1186	68	97	165	87	234	0	73	164	353	20	92	291	233	146	394	543	0
2440443	86	5	5	7	5	6	9	7	0	173	6	1	18	118	82	15	35	7	15	207	66	28	0	14	1	26	17	40	0	12	12	14	2	1	2	30	4	0	3	3	29	6	16	27	16	7	7	4	4
522457	4652	455	84	282	57	323	0	51	26	610	19	0	1408	4059	113	684	4767	663	1040	727	2187	501	85	1395	172	1403	532	1021	14	1586	345	6896	33	12	1491	1004	3624	0	115	0	612	22	441	92	789	366	208	305	457
533166	5327	0	18	107	6	56	0	36	0	824	29	0	55	4160	90	390	3474	593	64	1510	2748	821	0	259	46	1627	460	565	14	1907	88	5891	72	67	1017	675	1597	21	15	1	516	11	263	70	279	24	204	77	27
279809	407	0	0	0	0	0	0	0	0	0	0	0	0	56	0	0	365	8	0	0	0	0	0	0	0	0	0	0	0	0	0	677	0	0	122	16	0	0	0	0	0	0	0	0	0	0	0	0	0
241830	155	116	34	55	13	96	0	72	5	36	9	13	842	14	0	58	4	33	901	148	105	18	68	251	49	158	14	168	4	27	92	60	0	3	129	77	7	4	12	74	44	8	98	83	1	182	1	147	27
681753	2219	1214	504	999	125	791	64	1008	83	406	151	51	8711	1008	214	1061	1565	488	6248	616	1616	724	698	2394	763	1127	203	3414	114	521	1311	1016	62	258	1668	919	982	185	414	800	559	107	980	479	247	973	784	2043	768
1799073	63	77	6	54	3	20	0	45	0	2	14	0	69	2	1	51	43	2	39	12	4	11	22	42	30	65	11	3	0	2	26	22	0	0	22	30	21	26	0	22	0	3	16	1	0	26	4	79	12
4359075	41	0	0	1	6	19	0	13	0	86	5	0	0	9	191	0	73	10	0	77	0	7	6	43	0	78	90	31	0	0	4	57	0	2	5	69	12	1	0	0	5	0	0	0	123	0	0	16	33
324008	2604	49828	29801	13571	1384	10111	19126	31764	10718	2445	5004	19006	69516	172	17866	7351	408	1340	46085	8470	18204	13171	34817	6156	144596	4227	9850	53889	104223	4669	140009	5019	980	5487	2136	1139	209	41361	104051	72028	19736	5381	29599	52688	25355	47509	4939	12693	15248
4359077	41	0	0	37	0	0	0	20	0	23	0	0	0	73	35	28	48	15	0	2	0	0	0	29	0	11	0	38	0	42	15	5	0	0	2	0	0	0	0	0	0	12	0	0	0	0	0	0	0
4359076	16	19	0	3	1	3	0	6	12	0	2	0	154	31	0	6	5	2	118	0	4	8	19	17	7	20	2	40	0	0	26	2	0	0	13	37	6	0	1	0	77	1	3	4	0	2	1	20	0
450243	4	6	0	7	1	1	0	0	0	24	0	0	0	124	90	8	115	3	0	27	70	1	0	8	0	9	4	0	3	0	0	19	0	1	0	0	2	0	2	0	6	0	8	0	14	0	8	0	16
1121984	9400	801	225	715	112	255	29	454	21	6113	110	70	592	5092	2423	1438	5368	2181	440	24652	3535	1039	81	2491	188	4680	1396	4516	138	3498	970	21118	536	90	2355	1699	2453	90	202	85	1023	89	617	2489	5693	1044	982	789	709
196754	5127	173844	51910	24760	2318	16866	30592	54900	17941	5294	8228	32870	226560	425	36085	12328	736	2482	146853	17387	40343	23712	67452	10309	248853	14280	25394	172157	180242	9185	240198	15896	3563	9467	3732	3923	772	110441	200111	188215	39883	10678	52715	169403	69273	147214	12531	25702	26218
520629	62	95	2	2	0	24	0	14	1	12	10	0	49	71	3	70	46	13	90	19	6	52	0	96	9	38	29	109	0	34	22	77	0	0	16	2	69	1	19	17	0	1	4	0	51	39	2	32	30
701228	13919	7449	2838	3001	716	5187	233	4520	345	3290	459	295	45189	5700	1237	7308	8875	2889	38758	4228	8494	2645	3352	11723	2963	5986	1028	16651	521	3138	8201	3629	482	1447	7169	3887	3421	747	2145	6498	3851	492	3965	3941	995	4245	2663	10102	3059
553746	1878	53606	17979	8929	932	6367	11364	19919	6436	1676	3228	12837	53396	126	17453	4528	412	959	47133	6275	11906	8105	21908	3976	87341	4750	9945	48458	65894	3346	84368	3803	1095	3684	1564	1030	219	44568	66244	73431	19837	3956	18262	40777	28403	42051	3245	8808	9564
109822	182	0	3	5	0	16	1	21	1	22	0	0	10	78	37	24	41	30	17	234	25	31	0	64	11	62	55	40	2	31	9	26	1	0	15	17	23	7	0	0	31	0	12	3	7	6	26	19	3
646621	2	0	31	0	0	0	0	4	0	0	35	0	63	0	0	0	22	0	56	0	35	2	8	12	73	0	0	42	18	0	44	29	0	0	0	3	30	0	6	0	14	0	0	0	0	10	0	0	0
565730	10281	0	0	0	0	0	0	0	0	0	0	0	1	0	0	0	36	0	8	114	0	13	0	0	3	9	0	0	0	0	0	23787	0	0	12	15	52	0	0	0	222	0	0	34	0	0	0	0	0
2860240	791	93	106	33	21	90	0	39	24	186	54	14	941	1133	175	15	688	424	449	362	647	1531	56	62	42	823	936	2335	13	1037	115	4414	243	87	100	361	743	40	74	316	554	24	64	1016	301	425	672	359	0
2508129	139	0	1	14	0	0	0	11	0	0	0	0	0	84	0	0	96	17	0	0	16	31	8	20	0	106	15	0	0	509	17	78	1	0	2	16	21	0	0	0	17	14	8	6	0	0	0	0	0
4235576	359	0	0	0	0	0	0	0	0	0	0	0	0	12	0	0	945	0	0	0	0	0	0	0	0	0	0	0	0	0	0	444	0	0	51	0	242	0	0	0	0	0	0	0	0	0	0	0	0
1140740	17	109	120	17	9	29	9	57	7	13	16	11	264	13	18	30	86	37	264	1	109	60	19	67	187	23	8	229	36	13	148	6	0	3	3	11	51	49	55	84	16	3	62	33	5	167	4	33	46
805881	192	0	0	0	0	0	0	4	0	0	37	0	508	276	0	0	522	39	362	111	332	81	0	332	47	198	9	180	6	202	322	666	4	16	609	687	282	0	0	1	129	25	114	0	0	0	0	28	53
1581972	3610	796	177	1062	151	331	14	360	20	6636	23	13	1335	1227	428	2034	1655	1461	814	33506	1055	1128	132	4238	135	3921	2314	3156	6	2243	452	2964	16	52	2072	1453	450	124	183	53	681	50	660	2760	630	1046	282	1607	1797
4106703	22	627	81	50	3	45	1	98	7	2	15	0	1771	222	0	40	141	79	1498	99	63	123	70	278	66	45	45	780	20	277	237	179	16	117	416	180	167	3	110	265	155	0	102	37	0	73	307	232	28
395774	50311	6062	2152	3692	4406	6805	3036	3162	1275	20721	981	2531	10636	15968	32251	13105	17652	10401	9818	35775	14053	26852	1356	15168	6729	15216	20681	57787	5676	18234	7730	43890	4029	3010	9350	8767	7793	2029	6569	2471	13628	1470	12906	23601	43793	11803	20276	12453	7959
4463032	135	1	0	0	10	0	0	0	0	52	0	0	27	0	55	0	98	2	13	188	37	11	0	23	8	16	13	1	0	0	1	91	0	0	26	32	78	0	0	0	28	0	16	0	107	0	0	21	7
4356276	7	14	0	0	0	0	0	37	0	8	0	0	158	17	0	10	32	0	134	0	29	0	15	2	6	69	0	303	0	0	71	15	0	20	39	21	31	0	14	24	0	0	0	0	0	2	36	6	15
1112808	1035	172	94	272	18	0	0	132	44	176	106	0	1332	1239	179	98	2751	152	865	422	1270	357	32	863	352	1558	190	743	16	350	1249	3336	0	41	1599	755	2214	0	224	30	372	0	221	196	316	132	373	262	160
152450	709	0	0	0	0	0	0	0	0	23	0	0	0	0	0	0	0	0	0	0	0	0	0	0	0	0	0	0	0	0	0	1845	0	0	0	0	0	0	0	0	93	0	0	9	0	0	0	0	0
108525	5558	0	0	322	0	0	0	0	0	0	0	0	3	505	1	0	117783	21	43	82	207	0	0	0	0	611	62	27	0	133	13	8579	309	1	1807	92	5679	0	0	8	204	0	0	31	1	0	0	60	1218
1071111	349	0	0	26	14	16	0	12	0	205	4	0	0	138	353	41	97	39	0	124	92	181	14	147	1	172	212	313	6	39	7	809	39	4	118	101	96	0	7	1	28	3	24	76	502	0	12	76	3
51522	2466	0	0	14	0	0	0	0	0	0	0	0	35	1918	29	1	5156	41	24	57	670	11	0	104	16	693	0	40	0	116	69	4263	3	0	1483	290	2064	0	0	0	58	42	0	1	597	0	0	1	31
4458631	100	1	0	0	0	9	0	0	0	0	0	0	0	974	0	0	16011	9	7	25	218	0	0	37	1	2695	0	0	0	0	6	79	2	0	167	685	4466	0	0	0	0	0	13	0	0	0	0	15	178
4408094	11615	1237	354	433	240	504	182	506	45	6970	183	32	4658	11240	1356	2909	8539	6028	2883	6416	7800	12157	382	1041	862	6072	13548	9408	163	5447	888	22782	592	187	2806	4406	4543	291	1042	1652	4345	199	2260	4516	6478	3463	1081	1881	195
557485	868	393	95	122	31	40	10	252	16	277	118	18	1240	447	234	208	407	328	958	812	467	671	53	721	606	619	884	1304	28	325	957	1509	19	138	417	435	388	23	122	93	389	23	143	336	687	363	503	716	237
79249	0	24	9	3	0	3	5	8	4	2	5	24	32	0	5	13	0	0	18	2	3	2	17	1	32	1	3	14	22	0	35	0	0	4	0	0	0	16	22	19	7	0	7	17	12	15	0	0	8
677864	14	34	0	0	4	4	0	5	0	6	0	0	76	10	0	5	3	1	73	24	16	0	0	7	8	30	1	6	0	7	4	50	0	0	11	42	6	0	0	0	14	4	14	23	0	8	0	11	13
104130	1576	0	0	0	0	0	0	0	18	0	0	0	1	0	0	0	0	0	0	0	0	0	0	0	0	4	0	43	0	92	8	3856	18	10	6	18	0	0	7	0	71	0	3	0	155	0	0	0	0
154353	0	100	259	84	2	20	61	267	28	3	32	31	299	0	48	14	0	2	251	3	123	37	50	3	140	4	56	537	415	31	830	1	4	28	5	9	0	229	678	193	134	14	74	1209	37	94	20	37	5
126690	190	406	81	78	0	74	15	160	36	67	28	21	3050	248	4	25	407	79	2874	151	195	225	282	349	269	413	92	2298	25	81	739	855	31	219	488	306	346	6	139	464	214	10	141	57	4	271	443	294	126
269121	248	0	34	48	1	25	0	24	0	18	0	0	29	102	2	87	187	29	22	99	16	12	0	69	14	13	31	96	0	119	34	416	0	0	29	22	154	0	0	0	0	13	34	4	34	2	55	20	43
530296	55	0	6	0	0	0	0	3	0	0	0	0	7	100	16	0	289	3	16	0	54	0	0	11	2	79	15	38	8	115	9	140	0	0	17	4	95	0	3	0	0	0	0	0	0	0	0	9	0
109236	1	0	0	0	0	0	0	7	0	0	0	0	380	19	0	31	57	1	315	0	9	0	0	45	10	0	0	162	0	0	45	50	0	5	79	35	0	1	22	0	34	0	21	1	0	0	0	23	1
609266	1366	449	204	96	36	188	31	244	17	472	23	0	1796	242	0	697	350	296	1832	170	444	60	47	1020	115	201	48	575	38	322	342	83	18	9	398	255	183	31	74	407	159	9	192	190	99	189	0	482	137
4338251	59	2	4	4	1	46	0	6	0	7	0	1	219	9	1	21	11	17	218	4	10	10	2	51	4	65	1	56	0	1	36	7	0	2	48	5	1	1	1	4	5	0	8	9	1	2	2	41	10
200905	170	0	0	8	9	11	0	0	0	1	0	0	0	221	308	36	287	155	0	19	169	45	0	40	0	143	235	92	0	0	6	284	0	0	32	18	205	0	4	0	14	0	13	8	414	0	0	16	29
1145401	7587	301	215	477	223	203	80	470	15	3564	43	41	824	7448	3899	1752	8060	2678	490	7983	4175	3154	137	2837	360	4844	3173	7057	144	2973	701	16736	437	134	3038	2374	5803	69	524	173	1159	170	815	1558	6752	1219	725	1940	1181
2053228	184	0	0	18	2	0	0	10	4	57	0	0	0	24	22	46	15	10	0	30	21	39	0	72	5	26	26	139	0	0	13	193	1	0	16	33	42	0	11	9	25	0	1	36	81	0	0	46	14
3485016	178	17	47	87	1	41	0	82	10	198	7	0	342	27	96	254	53	83	177	211	73	27	0	146	32	2	13	165	3	121	130	122	13	29	92	27	30	25	54	40	17	20	44	81	143	60	84	232	127
589211	70	0	0	0	0	0	0	0	0	1	0	0	0	34	0	0	80	2	0	0	48	1	0	1	2	53	0	0	0	24	5	183	0	0	11	7	70	0	0	0	0	0	0	1	1	0	0	0	0
315627	8929	415	81	484	170	643	38	512	38	885	213	42	1527	11360	537	1801	23508	2522	1127	2309	6375	10818	182	1337	561	5728	16946	9417	27	5372	1135	11382	185	602	2890	1361	5768	69	772	283	1622	160	1294	786	555	927	1421	1352	425
819677	483	408	509	599	42	737	86	142	62	475	43	1	6567	126	76	357	247	514	3577	934	997	64	247	2280	63	1169	48	941	33	428	377	84	1	20	367	1264	121	21	156	283	228	21	513	598	60	553	89	591	251
3489144	443	231	92	171	39	247	0	73	18	33	31	0	840	68	113	166	242	112	775	206	112	95	26	568	75	135	1	564	0	345	197	215	7	24	166	76	129	4	62	263	141	0	108	49	2	140	55	177	159
4129994	71	0	0	31	5	75	0	87	0	73	0	0	277	49	0	0	95	50	145	89	32	0	0	146	0	81	0	83	0	110	38	45	0	18	107	87	41	0	41	75	8	0	37	170	0	68	0	66	0
236057	1960	0	0	0	6	0	0	0	0	0	0	0	0	403	89	40	553	224	0	71	298	435	0	79	20	215	561	315	0	258	28	1253	7	0	215	101	351	0	0	0	109	0	0	10	756	124	0	119	0
4400135	415	261	31	63	0	18	18	114	1	51	3	0	258	113	3	38	279	47	321	360	241	95	15	48	163	322	95	287	87	351	228	833	88	12	42	23	485	1296	257	263	135	75	129	364	343	65	0	44	0
570725	929	0	0	0	104	0	0	10	0	0	9	0	0	818	103	65	1267	52	0	0	612	135	0	16	0	217	78	429	0	328	15	648	0	13	33	32	58	0	0	0	44	0	0	49	342	303	0	272	0
557121	309	0	0	1	0	0	0	0	0	2	0	0	0	236	0	0	413	15	23	35	219	19	0	16	5	205	6	5	0	124	0	264	1	0	84	7	167	0	0	0	28	1	0	40	185	0	0	18	0
4403112	57	119	16	13	0	4	2	26	21	47	7	0	477	11	28	21	20	11	250	25	53	34	1	40	7	30	18	104	0	3	20	61	0	14	5	28	15	3	23	9	67	0	33	13	4	45	15	18	3
698149	97	115	194	70	6	51	6	93	9	35	13	22	323	40	0	0	143	8	257	1	312	39	49	29	82	0	60	202	26	0	253	248	0	1	4	0	87	168	24	56	59	18	0	277	0	140	0	220	20
817893	32	2	0	0	0	2	0	4	0	3	1	0	67	9	22	12	8	10	239	4	3	11	1	52	2	8	0	37	0	3	10	75	0	2	19	5	5	0	1	1	4	0	6	2	0	1	0	37	4
2258462	2	29	9	4	0	4	31	28	19	0	5	22	51	0	10	6	1	2	82	3	5	10	23	7	60	1	12	31	46	2	73	1	0	12	0	0	1	21	73	24	10	2	15	31	8	24	2	8	20
4346018	2211	154	0	318	22	0	1	150	9	135	69	0	166	1136	69	89	3250	542	113	776	797	670	21	1569	44	1663	2472	752	66	1303	232	1478	66	9	1017	473	2803	1	102	2	300	0	199	49	892	299	120	146	159
336090	130	166	49	165	2	64	11	80	16	21	1	9	1290	44	0	75	75	55	1115	38	103	50	66	167	37	59	19	485	14	27	130	60	53	16	198	92	31	6	49	122	37	2	68	122	0	64	3	150	46
1518249	1117	4	5	68	21	28	8	14	0	91	3	0	24	1177	680	79	1692	429	17	216	562	412	0	148	19	446	657	636	7	258	75	3435	82	2	196	231	1328	13	30	19	93	45	57	134	1559	176	28	134	11
16284	7945	226	289	300	365	1191	222	491	69	5274	236	68	764	14052	5921	2271	15094	1564	583	5705	8037	3376	32	2044	205	4244	3031	7988	277	3571	1035	8316	758	413	2437	1768	5115	233	497	256	1935	127	1095	1651	4579	586	2641	1305	526
4464794	12	0	12	0	4	7	0	0	0	8	0	0	3	24	12	52	21	7	1	4	0	11	0	43	8	1	0	38	0	49	10	5	0	4	4	2	0	0	0	0	0	0	0	0	0	0	0	8	2
4416518	0	9	20	0	7	19	15	0	0	0	0	14	43	0	33	43	0	9	65	0	0	1	0	0	0	0	0	0	0	241	2	90	457	0	2	0	0	53	0	0	111	15	0	72	0	81	19	27	0
104677	1904	3211	1243	2472	11	143	468	1159	395	287	267	405	6970	1095	533	331	2810	80	5058	963	3530	377	950	1332	2274	4645	374	1388	2082	835	1832	5185	2310	18	802	959	2105	7446	8926	2929	2353	445	298	10582	643	2380	41	1650	276
1814820	110	83	29	8	12	40	1	60	2	10	9	0	756	7	26	134	38	36	670	23	45	9	32	153	21	61	0	331	2	7	110	4	1	14	81	29	19	2	1	74	34	0	50	17	0	118	1	94	9
1112083	250	0	0	0	0	0	0	0	0	0	0	0	0	96	0	0	69	0	0	0	74	0	0	31	3	111	0	0	19	0	2	392	0	0	58	0	124	0	0	0	14	0	0	0	0	0	0	0	0
512868	70	0	0	0	0	0	0	34	0	34	1	0	46	3	41	2	2	26	23	80	2	121	26	59	24	19	87	272	0	1	16	59	0	10	34	10	36	0	0	0	11	0	14	2	8	109	90	110	3
817097	2500	4	3	143	60	27	26	55	1	190	14	0	24	2119	1229	167	3342	884	41	490	990	676	6	306	57	529	806	598	14	463	118	2298	57	7	450	155	1540	10	83	26	185	52	76	84	2014	148	38	275	36
115168	1837	1360	358	639	137	1060	43	895	39	1061	54	46	4616	77	221	2310	245	513	3217	2554	1115	199	295	2156	911	896	89	742	271	689	938	657	5	15	1136	649	55	59	227	739	694	90	1138	910	539	794	75	1594	1098
1145750	141	0	0	0	0	0	0	0	0	0	0	0	0	27	0	0	0	4	0	0	34	17	0	0	0	0	0	48	0	87	0	74	0	0	29	53	0	0	0	0	14	0	14	0	129	0	0	23	0
139726	11	0	0	0	0	0	0	0	0	0	0	0	0	51	0	0	1696	0	0	0	0	0	0	0	0	0	0	0	0	182	0	50	1	0	3	0	0	0	0	0	19	0	0	0	0	0	0	0	0
4372029	95	126	41	41	0	20	0	86	26	16	0	13	157	42	19	183	58	36	94	62	96	28	16	250	40	25	0	75	5	0	131	15	0	5	8	12	29	13	5	0	25	5	40	15	21	92	0	86	44
4372024	4831	508	333	510	226	566	0	687	75	1830	169	88	2276	710	1731	1023	812	949	1872	3135	778	934	118	1961	294	1016	478	2874	182	1109	902	2872	462	113	1023	596	599	20	384	409	439	95	1017	758	2983	790	207	2077	666
4479099	36765	3392	1371	2243	640	2437	137	2068	150	13343	408	279	5306	27711	8991	4547	32176	7941	3905	57073	16528	22767	537	6362	1190	14170	30453	30097	709	12995	3455	52570	1110	664	10348	6208	9373	341	2128	1837	7626	670	3777	10553	13024	4532	4665	5715	3232
533	902	201	46	167	61	83	32	183	16	400	16	25	471	581	529	231	676	597	487	1019	584	1546	109	417	138	606	1658	1766	95	824	327	1170	25	210	327	179	206	67	306	259	841	99	194	364	1475	234	239	925	197
2670181	170	395	522	233	32	406	0	460	4	284	31	10	5838	157	0	327	99	189	3566	214	702	106	206	805	214	433	40	756	20	361	792	49	0	5	1098	249	159	43	388	430	325	39	475	451	1	322	40	1298	193
530020	494	223	54	55	23	70	1	69	6	126	24	19	120	40	269	219	87	75	144	138	55	106	14	207	73	84	58	355	21	74	136	255	19	3	67	55	73	14	8	25	58	2	89	63	262	143	40	161	84
139922	14	0	1	0	1	0	0	0	0	5	0	0	38	78	1	0	33	58	0	0	42	187	1	0	0	39	69	44	0	102	0	185	0	7	4	0	56	0	0	0	66	0	0	2	0	0	0	82	0
4481489	115	9	9	12	7	77	0	6	0	1	13	0	480	17	63	246	31	39	457	21	49	7	33	134	16	165	0	86	17	27	51	4	26	0	43	15	0	0	9	0	16	4	12	46	70	44	21	69	46
781506	1487	302	170	197	52	160	17	321	21	1050	15	10	1139	555	268	823	725	329	961	1111	618	531	46	694	169	917	240	2342	71	528	325	580	171	17	340	470	236	44	198	56	190	16	138	320	224	352	183	851	380
294916	257	0	0	32	0	0	0	0	0	0	0	0	0	446	1	70	593	3	0	43	34	2	0	116	2	169	1	3	0	0	7	283	0	0	226	127	137	0	0	0	0	0	0	0	1	0	0	0	0
689490	34	31	64	2	0	2	0	70	9	1	0	0	554	10	0	6	22	1	551	0	23	5	13	280	6	82	3	36	0	1	50	4	0	2	123	41	4	0	39	2	20	11	0	5	0	1	0	24	4
236394	279	137	54	18	16	43	0	71	26	89	21	8	116	47	164	194	89	97	64	275	115	48	0	192	37	125	58	187	0	1	55	402	2	16	71	45	75	0	15	109	39	0	145	166	341	110	0	104	159
4410919	245	4	2	0	3	2	1	22	0	8	19	3	10	54	70	6	72	18	31	5	102	119	2	32	30	55	55	213	2	10	77	136	0	1	38	28	10	0	1	1	17	0	11	19	53	3	12	101	2
4332496	138	21	0	0	8	0	0	12	0	0	41	0	7	98	0	0	224	7	0	121	31	0	0	31	20	128	0	0	0	0	16	208	0	0	75	76	47	0	0	0	29	0	5	0	0	0	0	0	42
324034	2	100	38	15	1	17	11	46	13	0	5	20	113	0	19	9	0	1	147	4	19	16	34	4	122	8	12	89	87	5	126	5	1	10	3	2	5	62	101	90	41	9	23	69	32	87	5	11	17
4393776	362	0	0	0	0	0	0	0	0	0	0	0	0	162	33	41	1015	33	0	0	97	21	16	16	4	297	104	36	13	40	34	527	1	13	88	46	287	0	16	0	169	11	9	0	1	0	0	17	0
804773	0	0	0	1	7	0	0	0	0	40	0	0	0	8	122	76	32	7	0	0	0	2	0	1	1	3	1	9	0	10	3	0	0	0	0	0	6	0	0	0	0	0	23	0	19	0	1	0	18
1122643	2223	58	46	128	43	28	15	55	2	1717	8	4	187	2440	1521	371	2945	757	87	3327	1421	821	35	609	44	1027	899	1154	15	588	82	3505	95	18	370	520	1215	23	96	55	432	35	174	336	2201	204	305	412	130
405199	390	103	14	45	4	49	24	51	1	85	8	0	470	58	59	70	152	62	274	79	160	69	40	111	81	113	23	305	0	45	159	164	15	15	106	73	49	0	4	82	53	17	161	30	50	74	0	96	118
626383	1126	115	0	206	13	30	0	70	0	141	23	3	145	3009	337	34	2644	407	108	577	1776	402	36	233	38	1061	268	298	28	1927	104	3344	42	11	295	223	1239	0	12	86	356	55	110	199	1025	145	139	167	55
73906	516	408	82	93	27	227	0	152	27	80	19	5	4351	14	30	143	54	144	2364	231	572	109	146	416	100	260	25	572	25	175	265	62	5	19	355	409	99	10	102	96	286	13	166	171	3	266	71	333	131
214422	1115	3	0	267	13	0	0	58	0	34	17	0	37	1167	59	2	1528	423	48	185	289	738	1	120	22	503	922	461	0	167	41	1777	18	40	1091	86	1109	0	41	1	428	25	72	1	260	49	192	24	0
517082	126	36	21	22	7	7	0	14	1	15	11	0	175	78	90	25	208	65	86	75	82	7	9	61	5	18	71	55	5	19	12	412	0	2	7	58	122	0	0	9	26	1	32	17	39	33	9	41	33
1128285	397	14	0	0	0	0	0	0	0	0	0	0	0	74	0	0	280	0	10	0	54	77	32	23	0	618	74	0	0	339	33	554	0	5	134	57	251	0	22	0	43	0	0	0	0	37	102	56	0
1753739	68	0	7	1	3	8	0	1	0	8	0	0	8	7	150	1	7	5	2	26	3	9	0	7	0	24	8	40	0	2	3	102	0	0	4	18	8	0	0	0	3	0	16	4	17	12	1	1	0
253964	1339	197	74	118	92	75	94	149	8	1185	16	38	810	728	1664	301	412	522	416	1275	582	1352	108	157	108	596	1473	3082	131	771	222	3813	354	185	126	205	180	176	207	225	669	120	212	1531	2894	354	599	528	184
706603	296	112	0	18	5	0	0	0	0	55	14	0	89	303	71	20	414	25	101	183	172	62	5	150	21	91	49	434	0	183	144	554	105	12	201	165	199	21	26	0	90	9	0	2	0	60	166	59	0
4468717	352	261	175	453	4	45	58	14	4	43	27	52	807	76	25	17	168	58	905	238	685	134	138	37	423	131	328	584	139	236	477	539	94	0	69	35	219	1095	1154	413	464	44	22	975	3	276	62	64	44
4354130	0	3	2	2	0	1	9	0	0	30	0	0	14	14	27	3	10	0	3	0	27	8	3	1	2	4	22	17	0	1	0	1	0	0	0	0	0	1	1	4	1	0	9	18	4	4	11	0	1
572275	2328	119	6	125	67	178	0	125	8	74	35	17	117	1999	51	221	3323	1002	185	73	1046	2514	15	368	30	788	4271	2254	49	1373	203	1901	84	103	642	312	1667	1	84	62	431	14	138	165	2	153	77	220	21
641573	63	366	222	325	0	12	181	404	36	28	60	70	971	8	38	129	339	6	750	1	351	59	303	15	496	167	85	183	597	16	633	168	127	0	6	0	298	3147	1423	376	152	52	39	985	22	315	15	60	101
1111290	123	11	0	14	0	9	0	10	0	0	1	0	121	88	0	0	656	12	131	257	104	15	12	3	4	158	4	5	0	10	15	477	1	0	77	66	199	8	1	4	22	3	20	0	121	0	0	1	0
153647	227	0	0	0	0	0	0	0	0	0	0	0	0	0	0	0	0	0	0	0	0	0	0	0	0	0	0	0	0	0	0	483	0	0	0	0	0	0	0	0	0	0	23	15	34	0	0	0	0
282132	650	55	1	7	19	1	0	116	0	123	1	28	137	205	120	49	271	163	225	272	144	167	7	139	32	306	268	503	12	488	183	1102	329	4	189	70	180	28	15	49	102	41	67	162	173	34	115	268	60
1128058	907	239	83	161	43	4	31	137	38	376	21	14	57	1260	704	163	2397	143	40	567	842	268	0	827	53	657	517	482	42	299	227	1044	125	18	190	110	867	1	1	44	234	39	86	96	1132	259	15	258	530
657355	114	183	128	70	0	7	112	132	32	0	11	56	302	4	1	21	36	17	294	0	152	18	110	30	213	16	116	292	186	14	381	306	0	17	0	3	2	643	645	201	36	25	8	165	0	154	2	70	14
765291	76	73	172	52	0	0	0	59	16	0	1	28	741	43	0	0	224	0	648	1	307	17	45	9	181	69	31	111	11	0	318	379	9	5	14	26	107	79	133	358	43	5	19	109	74	132	0	86	0
4344208	20932	5889	936	1121	1410	920	149	1374	247	3454	240	782	3331	1835	17720	3100	3217	1539	2815	12918	2637	6499	355	8229	1935	7412	9749	14464	1414	2199	1887	9961	1203	535	2263	4672	3520	1138	946	836	3434	324	1991	1614	9776	5053	5623	4943	2368
4431813	94	429	21	53	0	0	376	59	10	0	8	36	112	11	1	251	187	2	170	7	45	60	18	2	134	53	210	100	744	61	64	35	10	2	0	1	41	2478	209	51	161	34	45	275	6	286	32	38	27
523571	1279	535	184	231	95	208	0	223	32	240	21	0	2639	136	122	389	170	214	2005	479	575	132	100	1359	163	224	71	318	0	234	379	8	0	25	546	234	111	63	72	138	221	0	248	194	194	42	0	626	367
4359533	279	0	0	0	5	6	0	5	0	0	0	0	0	310	393	53	520	205	0	28	146	51	0	73	1	205	276	76	0	0	12	241	0	7	36	15	258	1	8	0	36	0	20	16	440	0	39	25	31
4419317	0	0	0	17	0	0	0	0	0	0	0	0	0	76	1	0	87	27	1	0	0	15	0	21	5	179	0	0	0	66	0	41	0	0	35	7	113	0	0	0	1	0	43	0	0	1	0	17	0
4392634	3089	58	0	0	18	0	0	46	0	23	6	10	23	1366	598	0	1952	799	25	68	607	305	0	145	22	321	572	493	31	1356	85	5334	10	18	444	57	1222	10	96	1	118	69	66	77	1180	278	0	218	40
86	0	0	0	0	5	0	0	8	0	0	0	0	22	0	0	0	977	0	19	0	0	4	0	0	0	0	0	0	0	0	0	0	0	0	11	0	44	0	0	0	0	0	0	46	0	0	0	17	0
4392639	4141	113	15	299	87	61	0	194	0	197	13	0	174	4763	1586	177	2792	724	311	1063	2123	320	19	1538	14	6843	245	266	125	5317	38	5940	106	7	624	720	3404	1	39	104	588	97	289	302	2168	152	377	366	151
4407845	2027	342	45	213	99	188	37	64	6	1117	33	60	565	961	246	672	1699	862	478	6281	538	4508	200	2398	498	3410	4853	6704	242	680	397	3365	64	240	2399	2515	844	159	371	241	1614	113	454	957	732	1238	503	873	389
782004	38	18	29	16	4	29	0	57	10	14	17	19	49	18	0	51	24	14	52	7	100	8	21	31	35	27	6	115	7	3	93	10	0	0	22	11	15	0	27	38	17	0	17	20	7	28	0	89	43
1110161	12582	258	9	778	1038	188	2	1099	41	2140	135	15	332	7815	5874	1292	10808	3477	506	11489	5207	2493	139	4454	220	14942	2144	7111	523	3024	488	11055	518	218	3519	3884	6374	158	452	437	2131	329	884	1471	12091	5989	1132	6338	698
4011307	65	0	0	0	0	0	0	0	0	0	0	0	0	0	0	0	780	0	0	0	0	0	0	0	0	1	0	0	0	0	0	407	0	0	6	0	279	0	0	0	0	0	0	0	0	0	0	0	2
249243	67	0	0	25	2	0	0	0	0	0	0	0	0	31	0	0	158	0	11	67	31	3	0	39	5	37	0	0	0	19	0	87	0	0	14	26	0	0	0	0	13	0	0	17	0	0	0	0	0
847094	189	0	0	0	4	0	0	0	0	0	0	0	0	127	0	0	703	13	0	0	142	2	0	9	4	60	0	0	0	0	10	236	0	0	32	26	530	0	0	0	0	0	0	0	0	0	0	0	0
4411390	50	0	0	0	0	0	0	0	0	67	0	0	1	62	0	1	140	0	0	0	82	16	0	0	29	20	0	59	0	107	259	257	0	0	5	0	38	0	0	0	27	0	31	0	0	0	1	24	0
4392640	914	82	19	63	9	24	5	31	1	64	9	20	99	591	106	133	526	270	91	61	409	313	8	164	68	138	480	758	25	90	92	1224	13	37	130	159	347	8	40	33	82	5	65	89	134	57	72	71	39
305849	129	93	57	3	6	80	0	63	0	55	18	23	2029	55	1	37	85	25	1577	73	206	111	134	327	87	44	12	852	25	99	223	70	0	43	265	163	42	0	80	121	205	0	52	14	0	75	0	303	40
4398242	1142	49	42	138	18	88	0	159	16	52	66	0	1048	644	226	58	1448	325	622	575	737	292	58	419	144	733	166	1094	137	918	672	3543	1	53	461	688	678	105	214	95	199	23	210	70	401	79	254	211	14
4398241	14283	1574	1443	1131	1350	3029	960	2102	258	11999	327	442	2791	7255	28723	8198	5705	3431	2483	13215	5431	8162	424	6967	1714	5818	5341	22865	2585	3726	3882	18486	603	1153	1072	3368	1844	1224	2542	714	5320	357	6889	7540	17970	4385	12713	4542	3935
141005	7	1	1	0	0	0	0	0	0	4	0	0	13	45	0	2	24	9	4	0	37	99	0	2	7	3	156	313	7	3	11	11	0	14	0	0	1	0	17	1	24	1	0	0	0	6	66	36	0
New.ReferenceOTU912	153	4	537	245	73	290	170	98	331	6	214	41	3	8	12	313	19	24	20	181	17	164	37	75	9	6	36	2	12	253	16	3	7	53	31	0	2	6	22	36	10	50	42	1	52	6	38	143	154
New.ReferenceOTU914	8	14	23	54	7	29	55	54	2	46	11	22	10	39	221	31	76	7	7	7	120	16	3	64	6	1	0	18	34	0	23	9	0	8	1	1	2	5	0	8	91	0	28	6	16	30	272	2	141
New.ReferenceOTU2198	0	0	19	18	10	33	57	10	29	19	34	26	3	0	4	42	0	1	1	3	1	4	20	10	0	0	0	0	0	9	0	0	3	0	0	0	0	0	8	0	0	1	10	0	0	0	2	38	18
New.ReferenceOTU2196	0	2	0	0	15	4	49	0	0	0	0	0	0	3	0	0	0	0	0	0	3	2	0	0	0	0	0	0	0	0	0	0	56	0	0	0	0	0	0	0	0	0	0	0	0	0	1213	0	0
New.ReferenceOTU2195	11	0	0	0	0	2	0	7	8	64	7	0	8	53	0	35	57	34	5	0	0	36	0	0	4	0	57	20	0	3	0	2	0	3	12	9	0	0	0	0	6	0	6	0	7	0	0	12	0
New.ReferenceOTU2194	12	75	39	20	5	26	10	29	12	88	9	4	78	91	111	28	153	7	18	8	241	52	2	56	1	0	106	77	24	4	4	53	0	8	1	2	9	12	1	28	56	0	34	36	29	31	185	3	12
New.ReferenceOTU2193	115	8	2	15	16	23	0	63	0	58	6	9	37	75	116	45	42	29	24	81	70	61	31	70	18	15	37	142	19	67	37	83	5	14	15	23	23	0	4	10	74	3	43	32	131	18	93	58	87
New.ReferenceOTU2192	1010	48	4	47	8	20	2	20	0	394	9	0	33	831	117	113	2051	300	29	587	453	405	7	150	34	467	422	391	18	367	60	1447	22	12	361	147	489	16	64	22	129	18	118	228	509	174	72	200	57
New.ReferenceOTU2191	0	0	3	21	0	25	17	0	2	33	9	0	7	14	0	78	1	2	10	0	0	1	0	8	0	0	0	0	0	0	0	1	0	0	0	0	0	0	0	1	0	0	10	1	0	0	31	0	0
New.ReferenceOTU2190	0	22	0	0	0	0	0	0	0	0	0	0	0	0	0	0	0	0	3	17	0	0	1	0	0	9	25	0	0	0	0	0	0	0	0	0	0	21	0	41	0	0	0	0	714	0	0	0	0
New.ReferenceOTU2727	7	16	59	17	15	56	82	34	36	33	13	30	21	19	14	124	0	2	19	45	136	14	23	66	21	0	8	17	80	6	91	6	62	3	3	0	1	15	63	97	4	8	94	19	21	20	10	21	10
New.ReferenceOTU919	0	0	0	14	0	0	3	0	1	2	0	2	0	0	1	2	3	6	0	0	2	0	0	0	0	0	0	0	1	0	0	0	0	0	0	0	0	0	0	0	0	0	23	0	0	4	0	0	51
New.ReferenceOTU2355	299	0	0	0	0	0	0	13	3	0	2	0	0	0	0	0	0	0	78	0	0	22	543	0	7	15	0	0	0	38	0	13	0	10	90	0	0	0	0	0	11	62	0	0	0	0	0	4604	0
New.ReferenceOTU2354	938	38	3846	11028	1673	851	2453	403	2534	195	773	757	9	2	97	206	65	241	9	368	21	866	83	192	6	5	19	0	16	331	14	230	7	91	253	1	14	7	14	27	24	191	2043	29	30	9	140	172	545
New.ReferenceOTU2350	35	13	2	16	2	0	0	15	1	0	9	1	46	185	0	15	266	8	52	5	81	4	3	17	15	53	0	27	1	18	54	129	8	2	63	6	58	2	5	14	14	4	18	5	0	16	2	81	37
New.ReferenceOTU955	0	0	2	0	15	0	46	11	4	0	0	0	0	0	24	0	0	0	0	0	0	0	18	0	0	0	0	0	0	0	1	0	0	35	0	0	0	0	11	0	22	0	0	0	0	0	1	2	36
New.ReferenceOTU1472	0	4	22	24	1	13	25	0	11	7	4	1	7	19	2	27	61	0	0	1	33	1	2	13	1	0	0	5	9	0	2	0	5	3	0	0	1	0	3	4	0	0	19	0	0	6	20	0	19
New.ReferenceOTU3857	918	37	12043	10297	312	2772	516	856	2105	102	1421	1043	6	28	111	1980	220	210	20	1257	38	1493	113	845	25	13	67	30	81	706	97	46	3	204	148	0	4	5	18	17	29	625	702	6	83	36	26	306	3297
New.ReferenceOTU1504	5	1	6	7	0	8	0	8	1	4	0	6	68	2	1	5	1	0	131	3	16	13	3	33	7	12	4	39	2	8	8	10	4	0	9	2	1	9	17	3	14	5	6	38	0	3	0	15	4
New.ReferenceOTU316	3679	155	334	55	407	223	211	382	262	11	2395	111	64	76	7	91	57	84	166	68	85	562	597	138	118	122	18	48	130	487	216	153	5	272	528	0	2	32	123	444	28	600	198	5	32	2	190	474	49
New.ReferenceOTU4677	0	5	12	12	2	20	50	0	27	71	13	16	0	243	1	83	0	0	0	0	76	1	2	23	4	0	0	0	0	0	2	0	60	0	0	0	0	0	0	0	7	0	3	0	0	0	24	0	0
New.ReferenceOTU3028	61	8	2	7	5	7	3	18	0	5	1	0	0	147	80	6	134	12	0	10	61	11	1	102	8	0	39	12	1	12	4	55	0	0	8	8	7	1	4	1	8	0	6	0	49	19	0	1	35
New.ReferenceOTU3758	0	7	24	3	6	32	106	3	43	59	31	20	5	6	11	27	2	2	1	0	41	6	6	6	10	0	4	2	6	0	18	0	75	5	0	0	0	2	21	5	0	0	2	4	0	7	55	0	12
New.ReferenceOTU3756	172	303	318	176	28	350	36	234	33	154	18	19	1737	50	102	285	288	196	1091	93	323	126	136	936	336	218	65	381	51	91	459	187	4	21	66	137	50	23	93	227	199	5	316	94	197	321	49	251	133
New.ReferenceOTU3757	122	9	119	150	14	27	24	16	41	6	36	17	0	1	2	18	0	20	3	49	4	86	33	8	4	1	5	1	0	90	3	4	1	5	2	1	0	2	4	2	3	14	52	2	0	4	5	20	36
New.ReferenceOTU3754	2084	4	83	321	26	26	4	195	29	9	8	8	4	0	1	50	9	26	19	3	1	11	227	94	3	3	9	0	0	76	2	14	2	10	58	1	3	0	8	5	6	288	12	2	1	0	10	507	44
New.ReferenceOTU3021	11659	808	749	1221	384	983	48	1737	127	7932	226	219	782	4710	4433	3201	4387	2454	748	32742	3374	3484	206	3970	479	3457	5896	6933	487	4081	2237	8560	311	327	4143	1245	1022	140	683	566	1525	239	1728	2995	4657	1493	1214	2661	3598
New.ReferenceOTU3022	27	63	41	15	1	34	4	114	5	44	13	18	65	4	4	34	16	15	37	146	65	32	16	11	40	8	9	183	14	18	112	10	0	4	14	6	1	9	25	12	46	6	44	22	0	48	46	109	43
New.ReferenceOTU3023	0	0	39	2	6	11	75	8	54	2	12	20	11	10	25	1	4	1	0	0	41	10	0	1	4	0	0	36	11	0	9	0	0	2	0	0	0	2	0	1	3	0	3	1	0	206	5	0	0
New.ReferenceOTU3110	5317	123	49	60	0	19	7	35	10	20	4	0	5	5	0	59	109	15	699	142	2	48	811	201	3	283	22	1	3	10	0	219	3	9	431	0	140	16	0	64	88	2818	2	3	324	0	1	421	34
New.ReferenceOTU3111	0	21	97	19	10	78	218	36	102	28	97	47	83	4	61	111	51	12	94	0	15	112	30	5	230	0	8	4	22	6	281	0	41	16	0	0	0	2	42	35	63	0	179	18	0	20	56	13	333
New.ReferenceOTU3112	292	11	2	12	8	19	0	13	0	15	5	1	13	203	4	19	475	110	12	22	115	249	4	43	0	85	499	206	4	134	19	126	10	10	73	23	152	0	8	7	49	1	17	10	2	16	17	24	9
New.ReferenceOTU3113	0	0	15	7	2	14	47	12	14	28	17	29	0	0	29	33	3	0	0	1	39	0	0	2	0	0	0	8	5	0	1	0	120	1	0	0	0	0	1	0	21	0	0	0	0	14	70	0	25
New.ReferenceOTU4647	0	30	11	1	1	25	30	4	24	24	16	9	2	8	49	17	3	1	0	8	77	0	10	3	3	1	13	15	4	0	2	0	97	1	0	0	0	2	8	43	33	0	2	17	0	27	268	4	41
New.ReferenceOTU3116	0	16	7	5	8	15	63	55	46	0	22	32	5	1	20	24	12	1	11	0	8	33	15	6	10	0	1	150	146	0	37	0	0	32	0	0	0	8	2	28	12	0	6	0	0	688	4	1	37
New.ReferenceOTU3119	0	1	4	0	6	94	287	0	84	9	6	0	4	0	0	8	0	0	1	0	2	4	2	3	3	0	1	0	0	0	20	0	9	0	0	0	0	0	4	1	1	0	5	4	2	0	2	0	0
New.ReferenceOTU4646	3	14	0	0	2	1	9	121	0	0	0	0	30	0	37	0	14	9	16	9	0	33	117	0	11	0	9	14	59	45	25	1	0	43	0	0	0	19	29	14	37	4	122	29	7	23	10	33	199
New.ReferenceOTU1888	308	0	38	701	1	52	16	68	41	7	29	100	0	0	4	34	6	6	0	72	2	58	19	14	1	0	4	0	2	76	3	8	0	8	12	0	0	1	6	7	0	6	8	0	2	0	4	19	167
New.ReferenceOTU1885	0	0	0	0	0	0	0	0	2	0	0	0	0	0	0	0	0	0	0	0	13	0	0	0	0	0	0	0	0	0	0	0	91	0	0	0	0	0	0	0	0	0	0	0	0	0	88	0	0
New.ReferenceOTU1886	65	36	45	57	4	77	0	38	5	38	1	1	385	6	20	78	6	13	211	24	69	8	6	205	16	57	1	41	3	20	23	10	11	0	27	62	8	11	13	25	22	4	51	49	1	23	0	45	38
New.ReferenceOTU1887	358	34	17	14	43	59	21	61	11	155	15	20	28	42	447	186	66	80	88	240	86	187	7	128	63	52	116	358	54	75	69	129	27	19	49	18	15	13	59	18	114	25	134	66	457	76	74	142	84
New.ReferenceOTU1880	241	55	61	43	12	44	2	49	5	219	6	3	418	240	43	152	233	65	205	117	321	53	19	184	18	51	21	106	6	53	68	200	1	3	64	52	46	8	24	42	37	4	63	61	55	57	50	86	55
New.ReferenceOTU1882	0	0	16	1	4	13	56	35	34	12	27	4	2	0	17	4	2	0	0	0	7	1	2	1	0	8	0	0	9	0	5	0	0	22	0	0	0	0	8	0	19	0	12	4	0	2	18	0	96
New.ReferenceOTU3629	0	0	46	0	13	25	223	0	46	0	64	12	0	3	0	39	1	3	0	0	14	1	0	2	0	0	1	0	5	0	0	0	0	0	0	0	0	0	7	0	2	0	2	0	0	0	25	0	2
New.ReferenceOTU3622	7	23	67	103	3	33	77	49	21	40	5	58	86	3	5	30	0	9	56	71	128	27	34	45	85	3	10	10	123	28	90	1	22	5	9	4	0	38	207	18	9	31	79	129	3	9	23	32	37
New.ReferenceOTU3331	34	4	8	21	3	6	9	11	1	3	18	0	8	76	49	20	216	11	2	35	37	44	1	56	4	24	38	24	15	10	15	12	0	4	1	3	4	1	6	2	12	1	7	2	28	8	41	2	16
New.ReferenceOTU3620	0	15	2	4	0	4	0	6	0	3	0	0	119	0	0	2	0	2	124	2	3	2	7	7	21	3	0	34	1	0	22	0	0	1	0	0	0	3	10	7	3	1	7	26	2	3	0	12	1
New.ReferenceOTU3621	52	0	41	104	0	6	83	2	39	94	10	23	0	1	32	39	3	24	0	0	8	12	0	13	0	0	0	0	0	0	1	23	0	1	0	0	0	0	0	0	2	4	31	0	0	0	0	0	159
New.ReferenceOTU3334	2097	135	78	112	137	59	0	106	6	226	11	97	28	215	2048	370	400	191	49	1022	176	582	17	1050	75	571	1272	981	19	197	149	823	66	72	280	269	368	0	27	33	211	12	174	22	1350	179	201	186	391
New.ReferenceOTU3625	0	0	12	3	1	8	32	3	8	9	5	16	0	0	21	25	0	0	0	0	4	0	10	2	1	0	0	0	1	0	0	0	0	5	0	0	0	0	6	0	3	0	1	0	0	0	7	4	30
New.ReferenceOTU1459	0	0	0	0	0	6	8	0	0	0	0	0	0	2	0	2	0	0	0	0	5	0	0	0	0	0	0	0	9	0	0	0	46	0	0	0	0	0	0	0	0	0	0	0	0	0	169	0	0
New.ReferenceOTU596	0	0	0	0	0	0	1014	0	6	0	235	0	0	0	0	0	0	0	0	0	0	0	0	0	0	0	0	0	0	0	0	0	41	0	0	0	0	0	0	0	0	0	0	0	0	1	37	0	0
New.ReferenceOTU3936	0	0	12	6	10	41	117	84	34	2	48	14	7	0	0	54	0	6	18	0	0	4	14	5	2	0	0	0	43	4	8	0	0	50	1	0	0	0	23	29	3	1	18	0	0	0	0	1	214
New.ReferenceOTU3937	3	8	8	21	3	7	4	16	2	1	1	0	4	131	6	5	188	0	12	5	40	7	1	15	6	17	5	3	2	0	5	0	8	0	0	0	1	1	1	3	11	0	4	1	3	8	15	4	9
New.ReferenceOTU3935	0	6	3	0	3	7	15	8	0	20	0	1	0	1	138	2	1	2	0	1	2	2	17	2	1	1	4	23	4	0	0	0	85	18	0	0	0	9	8	5	54	1	4	30	4	31	51	8	143
New.ReferenceOTU3932	134	113	67	51	5	60	0	77	6	31	9	12	116	24	9	125	68	51	61	61	55	66	17	209	67	15	50	126	9	61	77	45	1	0	7	6	26	0	4	41	8	4	97	11	96	32	8	98	73
New.ReferenceOTU3933	6884	325	334	408	684	1401	83	537	94	2767	146	242	634	670	3060	2918	629	1162	564	4883	888	2514	121	1966	590	634	1440	2991	435	2085	975	3421	336	252	664	511	180	118	332	192	779	96	2354	1186	4633	586	1247	1829	1263
New.ReferenceOTU3242	74	760	510	332	16	157	282	299	123	136	115	55	1243	808	347	209	1460	72	882	161	1214	121	42	485	200	119	91	518	128	40	344	101	482	53	15	56	53	72	119	201	252	4	329	240	110	740	915	104	397
New.ReferenceOTU3243	0	2	40	6	0	1	69	54	41	241	8	348	2	14	9	13	2	0	0	0	63	0	0	14	2	0	0	0	2	0	0	0	0	42	0	0	0	0	0	0	0	0	0	0	0	10	104	0	30
New.ReferenceOTU3248	67	5	2	2	1	4	0	5	1	6	2	0	9	145	1	9	78	12	9	9	78	7	0	18	6	10	8	4	0	11	13	131	0	0	20	6	37	0	1	0	14	0	6	5	9	2	3	5	3
New.ReferenceOTU3939	43	1	0	0	0	0	0	0	0	2	2	0	1	97	4	1	109	46	3	3	81	39	0	1	2	11	63	45	0	46	4	21	0	2	43	4	18	0	19	0	14	7	3	5	28	7	0	8	0
New.ReferenceOTU4231	45	93	22	11	2	111	13	80	0	100	4	8	102	12	69	49	0	28	46	212	52	86	4	132	100	61	1	247	16	22	114	20	0	10	10	6	4	0	25	0	72	9	59	21	12	342	15	149	96
New.ReferenceOTU4233	138	1	0	5	0	0	0	0	0	10	0	0	3	73	21	3	98	16	0	21	44	20	0	5	0	27	15	2	1	36	0	341	4	0	29	13	11	0	1	1	8	0	8	21	43	0	0	5	1
New.ReferenceOTU4236	96	14	2	5	9	10	2	7	0	44	6	2	4	39	45	57	77	166	11	99	10	153	1	29	11	82	120	143	10	78	12	43	12	7	38	7	28	1	16	4	36	3	35	19	115	82	2	43	31
New.ReferenceOTU4238	2	5608	0	0	0	0	2	1	0	22	0	0	174	0	113	119	0	113	181	421	0	570	910	0	101	117	1646	101	111	237	89	1	17	0	1	1	28	994	617	2832	244	75	397	1094	245	213	1	354	0
New.ReferenceOTU4239	372	0	0	22	7	0	0	12	0	146	0	0	7	73	305	32	121	24	0	197	46	92	0	219	1	329	68	245	0	91	30	387	6	7	74	19	99	0	16	0	3	10	14	34	200	0	34	76	49
New.ReferenceOTU1005	0	0	0	0	0	0	0	4	0	0	0	0	0	0	0	0	0	0	0	0	0	0	0	0	0	0	0	0	0	0	0	0	0	0	0	0	0	0	0	0	0	0	0	0	0	0	0	0	458
New.ReferenceOTU4349	25	7	1540	951	823	2340	11808	2303	3480	35	3850	1184	244	0	35	4108	3	292	207	17	10	490	364	964	119	3	3	3	947	241	597	6	5	936	7	3	2	2	493	18	100	37	1764	14	6	1	20	72	4425
New.ReferenceOTU4344	754	59	366	258	110	152	112	82	112	78	84	38	37	10	46	221	35	53	27	548	43	231	568	37	27	22	71	23	29	348	18	81	0	24	36	3	4	22	53	193	109	95	90	132	72	19	67	165	67
New.ReferenceOTU4345	122	27	2102	1038	186	207	1791	90	887	40	755	398	37	1	38	53	11	163	41	912	11	778	334	78	49	9	19	7	108	1763	10	13	1	42	29	1	0	13	144	37	104	110	782	38	25	9	20	719	522
New.ReferenceOTU1266	0	0	86	0	6	11	203	106	53	0	133	50	0	0	11	0	0	0	0	0	11	0	1	2	0	0	0	11	2	0	2	0	0	12	0	0	0	0	0	2	2	0	0	0	0	19	14	0	53
New.ReferenceOTU1267	0	4	0	0	0	0	0	0	0	0	0	0	11	0	10	0	1	1	6	0	0	6	56	0	1	0	13	1	22	0	0	0	0	1	0	0	0	8	83	18	20	2	9	41	1	4	0	0	38
New.ReferenceOTU1260	0	0	298	74	15	230	782	9	435	228	426	258	0	81	1	958	21	1	0	0	83	0	0	190	1	1	0	0	0	0	14	0	371	2	0	0	0	0	0	0	3	3	3	0	0	0	143	0	24
New.ReferenceOTU4341	412	257	304	193	137	308	132	158	54	45	17	8	275	710	1101	260	1555	112	162	962	680	110	26	444	113	320	118	652	169	288	108	281	45	90	66	46	133	63	30	63	183	22	211	65	416	261	551	57	275
New.ReferenceOTU4342	0	0	10	0	12	2	160	24	1	0	8	3	0	0	188	0	0	0	0	0	1	0	0	0	0	0	0	0	2	0	0	0	0	30	0	0	0	1	0	0	73	0	0	0	0	5	11	0	0
New.ReferenceOTU4343	5	50	75	140	0	80	117	53	38	14	8	137	71	4	6	55	0	8	110	60	304	53	51	88	96	17	18	50	246	45	94	1	54	15	16	3	0	95	268	29	27	29	89	136	3	22	63	40	78
New.ReferenceOTU1554	469	7	33	211	41	61	49	13	48	100	25	38	0	12	6	55	140	151	75	0	2	11	29	21	0	74	2	30	9	0	1	229	2	18	196	0	31	0	5	0	9	18	70	0	11	39	0	30	143
New.ReferenceOTU1068	7	5	1	19	7	7	1	0	0	32	0	4	0	226	232	28	204	9	0	28	153	2	0	39	0	9	2	0	4	2	0	16	0	5	0	0	3	0	1	0	3	0	12	3	80	0	7	1	95
New.ReferenceOTU4589	496	265	2856	1105	167	700	1312	329	19553	52	5288	112	24	62	125	1934	61	522	90	811	60	857	690	1066	196	1	323	85	125	4520	102	44	31	308	506	0	15	47	39	564	166	384	729	27	73	23	43	2647	1545
New.ReferenceOTU4584	0	0	1	0	8	3	14	3	1	0	1	14	0	0	5	0	0	0	0	1	48	0	0	0	0	0	0	0	2	0	0	0	344	1	0	0	0	0	0	0	2	0	0	0	0	0	1549	0	0
New.ReferenceOTU1065	80	9	0	10	2	0	0	9	1	28	1	1	19	162	15	21	273	110	25	16	93	224	2	41	8	164	193	76	2	39	22	167	0	12	23	36	245	1	28	1	59	3	9	43	38	25	76	33	12
New.ReferenceOTU4582	25	3	1	3	0	11	1	6	0	13	5	0	26	30	2	23	168	21	8	8	36	57	0	7	1	14	41	16	0	42	4	30	0	5	7	1	30	0	2	1	17	0	11	7	8	3	5	8	2
New.ReferenceOTU1063	72	31	20	26	3	22	0	31	1	16	12	0	126	20	9	58	42	17	220	14	33	12	22	100	15	43	0	109	4	16	54	6	0	5	73	16	10	3	13	35	23	3	20	10	10	17	2	122	17
New.ReferenceOTU4580	57	0	0	1	0	2	0	0	0	8	0	0	0	56	2	9	35	34	5	4	11	59	0	9	0	125	10	60	0	11	1	38	0	3	15	9	20	0	2	0	9	0	2	0	7	0	1	15	1
New.ReferenceOTU1662	2	0	359	146	48	56	5	2	72	0	179	1	0	0	5	2	1	0	0	3	2	1	0	10	0	0	0	0	2	0	0	0	0	2	2	0	0	0	0	0	0	1	0	0	0	0	5	0	193
New.ReferenceOTU1664	0	42	37	23	0	28	34	33	64	92	15	9	38	17	0	180	11	4	54	0	10	0	9	157	7	1	3	1	8	56	1	0	0	6	0	0	3	13	15	36	7	4	120	2	4	8	100	10	284
New.ReferenceOTU1665	299	155	25	175	15	146	9	234	23	293	23	4	340	76	38	266	150	244	484	305	99	58	62	507	42	285	45	419	9	123	191	420	0	7	75	81	108	20	75	22	91	10	147	42	74	239	94	292	344
New.ReferenceOTU1666	60	28	11	22	8	9	5	8	1	30	11	0	14	31	16	51	62	39	23	25	22	5	3	38	4	44	32	28	0	53	19	88	0	0	3	1	17	0	3	44	9	0	35	1	204	22	15	29	80
New.ReferenceOTU1667	0	506	2	0	0	0	0	0	0	0	0	2	16	0	0	0	0	0	18	0	1	2	165	0	23	0	32	5	48	0	11	0	2	0	0	0	1	18	3	1790	0	0	1	0	0	9	5	29	0
New.ReferenceOTU1668	139	5	3	2	8	4	0	4	0	16	1	0	2	86	96	71	264	48	2	23	55	40	2	36	1	43	22	38	0	18	10	97	0	1	42	6	106	1	2	0	13	0	14	0	101	23	2	17	23
New.ReferenceOTU1669	113	0	25	7	3	43	5	2	6	0	4	2	0	4	0	0	0	15	0	18	2	39	0	16	0	0	0	0	0	3	0	0	0	7	7	0	0	2	14	0	0	12	18	0	11	0	0	6	15
New.ReferenceOTU3802	652	20	105	38	51	136	36	217	16	346	57	17	87	408	199	424	380	523	125	1274	191	467	84	197	104	228	188	180	18	3167	206	512	35	66	193	57	126	9	102	145	217	39	411	224	328	49	74	230	151
New.ReferenceOTU3800	0	0	6	0	8	1	5	32	17	0	4	2	10	0	148	0	0	0	0	0	0	1	0	0	2	0	0	404	1239	0	3	0	0	21	0	0	0	0	1	2	22	0	0	0	1	763	0	0	72
New.ReferenceOTU679	2752	296	5088	5399	264	2214	949	1162	3053	99	3002	1625	64	38	395	1886	67	766	115	2652	71	3190	1029	512	68	41	534	172	246	5352	217	42	14	483	216	1	16	127	285	607	234	356	1647	61	148	291	119	823	4246
New.ReferenceOTU678	117	1	218	37	4	182	103	66	22	0	55	10	0	2	0	10	11	64	0	43	4	3	3	9	0	0	0	5	4	941	1	247	0	16	146	0	0	6	1	7	4	6	54	12	0	3	51	17	47
New.ReferenceOTU3804	1	19	47	24	4	23	28	38	28	4	15	21	37	0	9	17	1	1	12	3	35	26	26	5	118	1	0	18	103	4	118	3	0	2	0	1	0	9	92	30	4	5	52	19	11	10	7	15	16
New.ReferenceOTU675	2	1	3	86	51	176	572	192	68	11	61	20	4	1	1	170	10	22	14	0	0	22	21	125	6	0	0	0	29	19	7	12	0	36	1	0	0	0	17	3	4	3	51	0	0	1	0	2	140
New.ReferenceOTU674	5278	59	0	141	123	24	14	64	0	400	10	10	80	3610	502	260	3459	2644	56	1927	2251	3414	6	290	78	1804	2920	1643	37	2001	151	4174	109	72	1904	1183	977	20	333	8	819	70	436	362	1876	761	190	456	76
New.ReferenceOTU677	0	0	7	1	5	28	147	22	50	4	10	20	0	15	47	20	13	0	0	0	24	1	0	14	0	0	0	2	2	0	0	0	50	32	0	0	0	0	0	0	8	0	1	0	0	7	141	0	9
New.ReferenceOTU671	271	46	54	45	18	34	3	118	6	69	13	13	179	82	74	76	112	50	177	171	148	94	47	165	146	86	88	188	25	89	236	150	0	25	143	34	17	9	38	35	62	7	86	24	142	51	51	206	87
New.ReferenceOTU670	1	1	0	0	48	281	136	3	4	11	0	0	2	0	8	313	0	9	0	0	0	2	3	8	2	0	23	6	6	0	0	0	5	1	0	0	0	9	1	2	8	0	1	0	0	3	12	0	7
New.ReferenceOTU4168	163	72	17	28	13	33	3	42	2	26	7	7	206	78	64	53	105	39	244	46	69	100	7	92	48	70	79	119	4	37	76	305	16	6	40	42	99	8	31	27	92	4	28	63	124	41	165	70	18
New.ReferenceOTU1409	197	29	12	21	26	43	5	17	1	69	6	25	47	59	130	43	38	37	17	129	52	97	8	72	43	15	51	70	17	81	67	139	6	7	43	11	18	5	25	11	33	6	62	46	139	19	73	104	70
New.ReferenceOTU584	368	64	34	59	5	55	0	46	0	56	7	2	339	81	19	108	250	37	328	13	99	9	33	120	42	89	4	94	8	52	83	168	2	17	61	24	27	1	25	27	70	1	59	23	0	47	70	196	32
New.ReferenceOTU582	0	16	83	42	2	65	298	78	178	38	99	96	9	11	308	146	18	2	10	0	57	4	5	33	5	1	4	8	10	0	21	0	603	141	0	0	0	6	25	24	169	0	14	2	0	29	152	1	282
New.ReferenceOTU580	107	23	14	15	14	26	17	10	3	26	5	1	7	19	31	41	24	10	5	75	19	10	1	39	53	9	8	34	9	45	45	11	0	1	14	9	2	18	9	7	18	6	64	9	57	20	1	34	20
New.ReferenceOTU1401	236	1	0	5	4	0	3	0	0	3	0	0	3	35	69	26	112	11	2	4	6	33	0	6	0	27	51	62	0	0	12	314	0	0	8	1	15	0	0	0	38	0	1	0	165	59	0	68	1
New.ReferenceOTU4162	632	370	24	84	32	269	24	123	37	44	25	14	363	64	10	268	69	153	396	258	117	58	113	343	172	94	116	296	21	113	98	156	1	4	99	60	1	24	25	67	74	2	136	37	12	197	0	271	240
New.ReferenceOTU4163	0	0	11	0	0	0	11	18	9	2	4	16	0	12	9	6	16	0	4	0	24	0	0	10	2	0	0	0	0	0	8	0	104	12	0	0	0	0	0	0	12	0	7	1	0	10	10	15	15
New.ReferenceOTU1404	334	130	40	68	4	34	19	175	30	124	19	6	1267	272	122	103	268	93	702	343	293	184	110	153	89	107	89	564	23	116	315	383	7	125	195	244	95	12	112	167	144	10	91	40	195	116	184	179	92
New.ReferenceOTU4165	648	1	6	53	45	0	9	52	29	4	12	0	18	143	549	5	351	67	57	6	54	80	0	122	9	103	121	218	11	167	66	313	13	0	92	29	73	23	5	0	59	0	36	0	146	21	41	40	69
New.ReferenceOTU589	76	38	78	2	6	6	0	61	0	25	13	0	70	2	71	44	18	30	57	67	33	47	6	93	183	51	2	91	0	25	329	83	0	1	13	4	22	1	80	0	36	2	45	36	39	4	0	137	45
New.ReferenceOTU588	0	1	1	12	0	1	1	151	18	3	1	36	0	72	1	2	376	0	0	0	66	3	0	6	0	0	0	0	0	0	0	0	0	0	0	0	0	0	0	0	0	0	9	0	0	0	3	0	312
New.ReferenceOTU4529	6	640	89	143	5	40	94	46	40	37	6	101	881	1	53	43	1	9	1157	70	146	64	74	63	305	52	41	188	321	23	215	6	106	8	9	11	5	284	500	96	220	30	90	1443	12	86	78	36	56
New.ReferenceOTU413	0	0	0	0	0	0	0	0	0	2	0	0	0	1335	0	0	1398	0	0	0	864	0	0	9	0	0	0	0	0	0	0	0	46	0	0	0	0	0	0	0	26	0	0	0	0	0	3	0	0
New.ReferenceOTU412	0	0	13	0	1	3	32	1	5	1	7	41	0	10	24	0	1	0	0	0	13	0	0	8	0	0	0	0	0	0	0	0	53	0	0	0	0	0	0	0	3	0	0	0	0	0	203	0	1
New.ReferenceOTU142	2	0	4	312	0	8	1	0	3	31	1	7	2	0	0	24	0	15	0	0	0	1	7	11	0	0	0	0	2	11	0	0	0	1	2	0	0	0	0	0	0	1	27	0	0	0	1	3	118
New.ReferenceOTU1315	97	0	0	0	7	35	0	0	0	282	0	0	0	0	0	9	0	11	0	0	0	8	0	0	0	0	0	0	0	0	0	136	0	0	6	0	0	0	0	0	39	11	31	18	0	0	0	0	0
New.ReferenceOTU1310	166	87	4	4	14	29	1	16	8	68	10	8	19	21	208	53	34	32	46	202	19	63	0	121	34	116	31	88	2	23	34	151	9	1	23	8	47	10	10	3	39	0	23	35	145	32	18	85	48
New.ReferenceOTU1311	0	0	18	12	4	15	45	2	32	14	17	11	0	0	20	27	0	0	0	0	2	0	5	5	0	0	0	0	0	3	2	0	0	2	0	0	1	0	3	0	3	0	6	0	0	0	10	7	34
New.ReferenceOTU1312	5	453	90	15	21	178	283	173	84	1	174	123	55	0	87	5	1	7	68	3	11	47	62	2	20	0	53	206	112	1	61	0	59	47	0	0	2	6	61	76	17	0	129	39	4	454	13	14	136
New.ReferenceOTU416	0	0	0	0	0	0	0	0	0	0	0	0	0	0	0	0	0	1	0	0	0	0	0	0	0	0	0	0	0	0	0	0	0	0	0	0	0	0	0	0	2	0	2	0	0	0	0	0	16
New.ReferenceOTU1319	58	120	63	49	23	48	54	26	15	37	7	18	64	186	196	62	298	12	45	89	172	32	8	182	100	52	20	22	35	36	91	41	48	4	22	26	14	52	41	30	50	8	96	89	103	39	71	24	71
New.ReferenceOTU2500	31	9	0	0	0	3	13	5	0	40	0	10	11	39	56	0	156	18	11	5	20	46	0	17	3	5	117	14	0	3	0	23	0	0	2	7	7	3	0	0	6	0	0	2	37	0	13	7	0
New.ReferenceOTU2502	0	19	49	14	0	4	37	9	51	57	19	14	132	4	1	41	0	0	57	1	43	0	23	36	7	1	1	1	2	2	6	0	0	1	0	0	0	2	4	20	11	0	11	0	0	1	13	8	25
New.ReferenceOTU2503	0	2	56	16	0	40	277	9	126	64	84	50	6	13	70	67	6	1	0	0	39	3	4	12	6	0	2	3	4	0	23	0	6	24	0	0	0	1	12	7	34	0	15	1	0	8	5	0	37
New.ReferenceOTU2504	12	0	12	4	3	10	42	0	22	2	22	14	0	0	0	40	0	1	0	0	0	2	1	16	0	0	0	0	0	0	1	0	0	0	0	0	0	0	1	0	0	0	5	0	0	0	0	2	13
New.ReferenceOTU2506	181	0	6	54	18	58	0	8	0	0	4	0	6	0	1	0	0	37	0	31	10	94	14	13	1	0	0	1	0	72	4	0	0	7	3	0	0	3	0	0	13	4	86	0	0	0	33	1	41
New.ReferenceOTU2507	92	11	3	14	0	2	0	17	0	3	0	0	10	27	42	18	18	19	18	17	17	30	2	60	2	7	2	33	1	26	9	17	0	0	7	2	10	0	1	0	2	1	6	2	11	14	21	21	22
New.ReferenceOTU2508	88	0	106	37	181	38	76	5	159	21	151	5	0	0	0	13	20	2	0	0	0	19	4	4	8	0	1	5	0	3	2	44	0	44	231	0	0	2	0	1	40	126	15	0	6	0	1	2036	0
New.ReferenceOTU2509	324	64	47	25	8	32	10	41	0	36	4	0	524	143	7	39	138	51	339	3	86	50	3	96	45	102	8	416	0	49	61	17	0	36	136	66	57	0	49	75	40	8	63	13	2	19	55	89	19
New.ReferenceOTU874	1358	58	11	126	12	12	4	65	1	604	21	0	196	4015	179	189	4520	1647	169	718	2286	2107	17	423	50	1753	2699	1583	13	890	123	2003	12	46	646	520	2023	22	199	67	709	37	225	326	793	338	529	329	62
New.ReferenceOTU455	3	231	73	35	9	170	66	97	7	11	13	5	75	224	73	34	255	11	40	14	198	63	4	88	47	21	63	172	42	7	39	11	89	19	0	1	7	17	10	16	97	1	78	68	15	172	550	47	98
New.ReferenceOTU454	0	0	3	42	0	2	19	0	17	125	1	17	0	2	2	18	0	2	0	0	9	0	0	18	0	0	0	0	0	0	0	0	0	0	0	0	0	0	0	0	0	0	2	0	0	0	5	0	36
New.ReferenceOTU108	3	543	310	124	3	37	139	228	143	12	15	53	672	57	70	34	143	5	752	19	767	73	124	155	434	94	62	205	362	19	397	4	275	31	3	17	4	260	297	145	375	41	74	265	15	263	68	85	132
New.ReferenceOTU451	568	49	29	35	62	44	82	87	0	401	51	30	80	330	322	150	149	74	73	848	250	146	0	140	39	183	138	355	11	238	103	138	8	21	49	173	76	3	35	12	134	20	123	122	110	68	55	82	99
New.ReferenceOTU453	20	1	109	138	156	198	49	17	36	0	33	3	0	0	43	59	45	0	0	76	101	3	0	38	0	0	0	1	6	0	0	0	0	3	19	0	0	1	0	0	3	40	3	0	2	0	11	0	812
New.ReferenceOTU452	755	3	0	56	42	4	0	0	0	312	3	0	0	395	74	298	547	53	1	200	232	28	0	456	3	73	65	4	0	77	4	543	8	3	101	113	184	1	0	3	42	0	74	51	283	16	14	5	50
New.ReferenceOTU102	40	8	8	30	2	13	0	19	0	11	2	0	193	27	6	9	90	17	161	23	53	27	12	50	8	37	7	99	7	16	57	6	0	12	100	9	8	0	3	16	34	1	29	18	0	7	34	27	9
New.ReferenceOTU458	138	111	96	62	24	185	18	130	25	70	21	24	183	27	130	291	77	134	197	80	80	171	25	404	156	55	62	316	63	94	223	61	2	27	26	20	24	23	85	78	48	4	206	46	212	134	33	183	183
New.ReferenceOTU105	231	1	368	793	47	209	152	37	182	115	83	41	2	2	3	326	7	75	11	23	1	109	40	136	6	3	0	2	2	432	15	15	0	26	56	0	4	4	4	5	4	146	87	0	16	1	5	117	119
New.ReferenceOTU104	2	6	25	65	2	33	26	25	19	10	0	44	51	3	3	16	0	2	47	24	108	14	32	17	56	3	12	11	91	27	58	0	17	4	4	3	0	35	136	9	11	28	37	79	4	7	6	31	35
New.ReferenceOTU1085	1	3	95	54	16	268	241	12	135	514	320	5	6	1	19	630	0	1	0	3	26	1	2	15	1	0	1	38	14	0	8	0	16	18	0	0	0	0	9	1	7	0	71	7	0	195	179	0	4
New.ReferenceOTU1086	0	8	0	0	0	0	0	0	0	0	0	0	0	0	0	0	0	0	0	15	0	0	0	0	0	1	163	30	20	0	0	0	35	7	0	0	0	138	0	4	0	3	0	0	78	23	0	1	0
New.ReferenceOTU1087	7	538	132	28	26	214	454	398	126	7	234	160	74	2	187	18	6	16	96	29	33	118	123	4	37	1	94	486	334	7	82	0	67	86	1	0	0	8	104	178	41	0	200	26	8	720	59	50	236
New.ReferenceOTU1080	200	34	22	27	3	26	12	48	5	15	11	1	149	78	19	45	101	30	201	57	84	38	30	103	23	41	31	152	14	65	86	63	0	19	56	42	16	6	15	41	32	4	23	5	43	22	28	71	33
New.ReferenceOTU4562	0	2	66	22	1	46	256	23	126	33	73	62	1	9	69	62	10	0	1	0	31	1	6	10	5	0	2	1	4	0	26	0	29	31	0	0	0	2	18	10	39	0	15	1	0	5	17	1	50
New.ReferenceOTU1083	0	4	0	0	2	1	32	0	4	5	2	1	2	0	0	0	0	13	20	1	0	22	0	1	1	0	13	2	3	6	1	1	192	2	0	0	0	9	5	5	0	3	0	4	0	1	1505	6	2
New.ReferenceOTU4527	501	77	8	50	9	34	11	60	1	70	12	4	54	881	62	134	1731	276	103	249	399	699	18	238	56	612	858	481	25	540	141	211	39	52	547	59	995	3	144	24	231	24	69	27	161	89	272	303	52
New.ReferenceOTU4568	1	20	40	15	3	31	23	55	16	6	7	16	90	3	53	23	2	4	49	16	64	22	55	10	54	0	4	43	128	0	109	0	147	9	0	0	0	31	201	69	39	2	99	120	20	46	14	14	38
New.ReferenceOTU4569	15	8	26	16	2	30	5	20	3	13	3	1	98	3	4	16	3	13	111	30	36	1	17	82	8	41	1	27	2	38	33	3	0	0	25	16	0	1	10	8	10	0	25	12	3	13	7	35	19
New.ReferenceOTU295	1	9	1	4	4	25	55	17	7	65	6	10	12	54	132	39	59	4	21	4	33	33	0	16	9	3	99	185	62	0	14	15	17	10	0	5	0	13	12	1	30	0	52	90	20	19	137	3	23
New.ReferenceOTU294	2	5	14	10	0	0	1	51	5	7	0	2	0	82	0	0	228	0	0	0	79	0	0	36	0	0	0	0	0	0	2	6	0	1	0	0	0	0	0	1	1	0	1	0	5	2	14	1	0
New.ReferenceOTU2214	0	0	3	0	0	0	0	0	0	0	0	0	0	7	0	2	0	0	0	0	4	0	0	2	0	0	0	0	0	0	0	0	0	1	0	0	0	0	0	0	0	0	0	0	0	0	3	0	1
New.ReferenceOTU2216	0	0	0	0	0	0	0	0	1	2	0	0	0	0	0	0	0	1	0	0	0	0	0	0	0	0	0	0	0	0	0	0	0	0	0	0	0	0	0	0	0	0	1	0	0	0	0	0	7
New.ReferenceOTU2211	0	56	28	18	23	30	111	39	20	0	33	0	30	2	50	46	16	25	26	0	12	77	96	1	53	0	70	8	60	11	109	0	54	36	1	0	0	50	188	156	3	2	329	25	20	37	128	4	81
New.ReferenceOTU2212	3578	180	1196	1553	370	1085	332	573	640	83	509	456	19	11	184	790	83	436	117	1128	29	1005	3841	241	38	60	167	82	133	1520	94	18	27	321	243	0	59	32	73	199	384	635	257	31	105	85	123	2696	882
New.ReferenceOTU2213	242	14	11	14	4	12	0	23	2	13	1	1	29	265	5	14	499	113	21	22	132	267	2	33	5	131	594	147	2	79	15	461	1	10	38	59	309	2	8	7	49	0	19	24	5	15	31	17	2
New.ReferenceOTU850	6	22	63	108	2	38	75	22	27	10	9	62	55	3	5	36	1	5	33	18	194	40	23	58	70	4	11	22	122	26	44	0	14	4	6	1	1	36	156	19	30	26	56	78	1	12	29	20	38
New.ReferenceOTU857	175	294	45	35	7	73	6	126	27	116	21	11	2220	250	8	76	279	84	1900	119	337	102	127	220	108	242	93	546	8	207	280	156	38	79	352	363	156	22	68	163	288	3	85	67	60	80	217	243	26
New.ReferenceOTU856	16	0	1	1	3	1	3	0	0	29	0	0	3	85	19	3	51	3	0	14	50	16	0	3	1	2	19	37	0	34	1	15	13	1	1	3	0	0	2	0	5	0	5	22	0	0	14	4	0
New.ReferenceOTU2690	265	48	110	249	144	162	57	94	7	354	20	10	58	768	1961	238	1232	58	72	304	485	118	19	210	15	176	98	176	48	110	26	614	21	16	10	29	61	26	45	54	90	10	292	50	856	172	272	26	269
New.ReferenceOTU2691	1	111	6	1	0	5	8	21	3	12	2	13	25	0	6	0	0	10	57	13	6	14	26	5	51	5	18	94	25	5	33	2	0	4	0	0	0	36	40	138	7	2	33	32	42	68	20	6	14
New.ReferenceOTU2693	741	39	19	55	45	99	39	51	11	600	3	60	13	1265	466	430	543	87	23	360	614	152	13	700	55	584	89	207	39	577	91	88	2	37	470	146	205	5	76	4	124	3	213	66	205	27	102	98	162
New.ReferenceOTU2694	9	910	364	202	3	27	137	56	108	27	9	38	1981	106	141	25	128	11	1213	46	2139	103	185	93	333	111	112	311	237	31	268	18	421	17	5	55	14	849	370	302	615	59	74	992	51	281	256	130	40
New.ReferenceOTU2695	445	47	0	104	8	0	0	46	0	84	0	0	1	30	93	85	256	31	1	147	55	45	0	181	17	137	0	126	0	257	25	278	0	11	75	139	184	0	0	0	0	12	0	45	129	0	1	0	29
New.ReferenceOTU2696	22	0	1	61	0	0	0	3	0	0	0	0	1	203	0	0	509	0	0	0	154	0	0	64	0	0	0	0	0	0	0	0	0	0	6	0	0	0	0	0	0	0	0	0	0	0	2	0	80
New.ReferenceOTU2697	0	0	0	0	0	2	0	0	0	0	0	0	0	4	0	8	1	0	0	0	4	0	0	4	0	0	0	0	0	0	0	0	0	0	0	0	0	0	0	0	0	0	0	0	0	0	2	0	1
New.ReferenceOTU2698	0	0	63	67	8	121	283	0	107	91	86	19	2	0	2	310	0	0	8	0	1	0	0	14	0	0	0	1	4	0	2	0	40	0	0	0	0	0	0	0	6	0	8	0	0	20	27	0	10
New.ReferenceOTU927	145	12	5	32	8	13	1	13	2	105	2	2	7	16	19	93	29	60	9	683	14	57	3	187	8	123	55	53	3	66	20	43	2	5	95	16	16	1	10	7	12	2	24	18	23	25	6	31	84
New.ReferenceOTU926	582	17	940	621	174	639	210	349	418	35	224	247	19	31	30	393	22	88	26	212	50	266	570	125	17	9	53	4	57	3401	40	45	5	111	124	0	0	14	30	81	32	616	83	9	32	13	105	596	357
New.ReferenceOTU2881	356	9	0	0	0	0	0	1	0	0	0	0	0	1	0	0	1	1	34	32	0	14	1	0	1	3	1	0	1	0	0	1	0	0	40	0	1	3	0	3	0	45	0	0	22	0	0	0	4
New.ReferenceOTU2550	100	32	2	9	4	25	0	7	3	146	0	0	16	51	257	61	47	83	13	211	42	67	0	133	4	145	161	178	6	20	21	115	0	4	11	6	9	0	5	7	60	0	12	0	38	21	22	35	34
New.ReferenceOTU949	0	0	28	11	46	35	181	63	24	2	33	4	0	2	27	1	8	0	0	0	6	0	0	5	0	0	0	3	3	0	4	0	177	3	0	0	0	0	0	0	28	0	4	0	0	23	102	0	78
New.ReferenceOTU2329	14	199	141	69	5	41	84	189	39	10	23	99	887	3	100	37	2	4	185	46	100	76	210	30	761	12	47	137	577	36	755	71	6	28	11	21	0	150	673	337	101	28	140	689	123	129	39	75	67
New.ReferenceOTU2322	7	33	85	40	5	41	100	107	43	2	28	77	24	1	11	43	0	3	34	14	209	46	101	30	557	2	5	28	336	18	540	1	0	15	3	1	0	49	289	68	14	14	88	24	17	29	42	32	45
New.ReferenceOTU2323	0	0	16	1	0	8	52	13	14	3	9	2	4	1	4	9	0	0	0	0	3	2	0	2	1	0	0	0	0	0	4	0	0	7	0	0	0	0	5	0	8	0	10	0	0	0	8	0	68
New.ReferenceOTU2326	184	0	0	5	8	2	1	5	0	5	3	0	0	209	110	13	294	93	2	22	93	67	0	31	5	58	100	49	1	55	14	152	4	2	55	10	122	2	6	8	15	10	3	3	202	8	2	15	0
New.ReferenceOTU2327	0	30	16	2	1	15	31	528	13	33	12	9	5	1	1393	43	7	3	3	1	22	1	94	2	2	5	22	60	208	5	5	0	134	522	0	0	1	2	265	12	697	2	4	93	0	108	105	8	2356
New.ReferenceOTU1136	35	23	0	0	0	0	22	8	0	0	0	1	0	0	13	0	0	4	2	0	2	37	13	0	0	2	12	0	5	108	1	6	0	0	0	0	0	0	0	18	9	15	7	0	0	7	19	49	0
New.ReferenceOTU614	74	7	1	2	3	7	0	11	0	20	0	0	199	26	3	20	17	13	181	5	12	8	0	63	1	9	0	56	0	1	7	22	0	1	24	6	3	0	2	1	6	1	4	10	4	3	3	64	6
New.ReferenceOTU2035	0	100	177	20	8	74	383	19	170	38	175	42	104	0	27	60	0	19	123	0	14	28	40	3	55	4	43	12	37	0	121	0	151	40	0	0	0	11	78	169	32	0	157	16	5	55	73	3	56
New.ReferenceOTU2036	0	1	19	19	1	15	55	12	34	36	27	3	0	116	13	19	47	0	0	2	75	1	2	41	1	0	1	0	1	0	2	0	14	4	0	0	0	1	1	1	7	0	2	4	0	5	5	0	21
New.ReferenceOTU2030	0	244	0	0	0	0	0	0	0	0	0	0	12	0	0	23	0	0	23	71	0	7	150	0	2	32	135	4	11	0	0	0	0	1	0	1	3	120	1	357	18	24	3	0	233	19	0	33	0
New.ReferenceOTU2031	2	144	0	0	0	0	0	25	1	0	0	0	0	0	108	0	11	7	1	126	0	48	3	0	0	5	301	44	7	0	0	0	43	61	0	0	2	120	0	26	82	12	0	0	85	150	0	15	13
New.ReferenceOTU2032	503	10	146	85	38	325	81	227	591	14	120	37	15	0	21	611	4	16	16	45	0	105	6	21	42	5	6	2	11	17	30	7	0	101	245	0	8	4	8	14	18	96	40	6	21	2	0	96	106
New.ReferenceOTU2033	0	86	10	33	0	0	0	31	0	0	34	44	16	0	0	0	0	0	0	0	65	20	0	38	472	4	0	86	18	0	120	9	0	0	5	13	0	207	60	0	108	21	0	12	0	33	79	0	0
New.ReferenceOTU2038	81	1052	1389	512	47	379	725	1728	437	146	260	1271	1461	12	371	330	27	54	1271	273	1152	589	1832	211	6639	92	343	895	5310	177	6719	95	23	307	68	21	5	1413	5456	2321	537	218	1335	1087	767	926	300	542	879
New.ReferenceOTU4360	0	0	5	5	41	168	324	2	19	955	10	1	1	150	45	206	13	0	0	0	127	3	12	19	0	0	0	0	0	0	2	0	1285	0	0	4	1	0	6	0	24	13	5	3	0	3	911	4	28
New.ReferenceOTU4366	47	14	969	496	124	94	1028	47	452	1	499	218	13	1	18	18	1	71	28	377	0	320	259	48	36	6	11	6	91	1277	6	2	0	26	22	0	0	3	131	14	37	48	106	2	2	2	4	464	348
New.ReferenceOTU1247	8	0	0	0	0	41	0	5	0	0	10	17	0	6	0	23	0	28	0	43	0	1	0	9	0	0	13	6	0	0	0	0	0	8	0	0	0	0	10	40	0	0	66	0	0	40	0	0	41
New.ReferenceOTU3749	13	10	15	0	6	1	6	2	0	2	2	0	14	36	14	7	31	1	15	0	40	0	1	4	2	4	2	1	3	1	2	12	0	1	0	2	3	2	3	0	0	0	1	8	29	7	14	2	0
New.ReferenceOTU3034	0	27	34	5	1	6	24	17	21	1	2	7	76	50	56	2	39	3	38	1	157	35	10	6	107	1	96	62	144	0	71	2	2	1	0	3	0	52	54	11	31	1	8	50	14	18	24	8	23
New.ReferenceOTU3033	1	1168	421	74	0	11	71	78	166	34	9	30	2118	5	80	60	9	4	1441	4	810	50	336	13	449	27	67	153	159	0	383	20	76	9	1	8	4	474	722	421	366	19	44	1022	4	325	114	106	10
New.ReferenceOTU3032	3	0	6	61	2	11	26	15	36	25	17	18	0	48	3	84	16	5	0	0	28	3	8	38	2	0	2	0	3	0	2	12	10	0	3	0	0	0	0	0	1	0	9	0	0	0	5	0	64
New.ReferenceOTU3747	0	52	431	134	12	334	1771	406	550	161	886	616	14	0	898	232	14	3	15	0	262	8	20	38	19	7	18	28	38	0	34	0	137	683	0	0	0	20	96	66	325	0	15	8	3	77	217	7	449
New.ReferenceOTU3030	0	0	6	2	4	31	33	2	2	35	4	0	5	12	17	31	0	0	4	0	14	2	2	5	0	0	0	0	0	0	2	0	0	0	0	0	0	0	3	2	1	0	3	3	0	0	4	0	8
New.ReferenceOTU3103	4	9	1	26	12	103	98	395	19	4	24	2	36	0	7	6	8	33	32	20	0	21	83	10	11	5	3	1	120	44	30	2	3	83	7	1	1	2	48	54	30	18	84	3	0	2	0	6	408
New.ReferenceOTU3102	6	39	5	4	0	15	0	21	5	8	0	7	8	7	11	19	2	12	0	11	31	17	8	21	22	4	12	52	0	8	68	9	0	5	6	0	1	0	7	14	5	8	5	0	6	11	0	28	5
New.ReferenceOTU3100	90	4	903	696	22	200	70	71	161	24	142	46	4	17	5	117	19	24	3	98	24	177	6	42	2	2	9	3	4	67	8	51	0	14	11	0	2	1	1	7	4	19	72	5	14	1	9	39	171
New.ReferenceOTU3106	0	0	6	0	0	58	55	2	6	114	4	1	3	0	0	65	0	2	0	0	0	0	3	10	11	0	2	0	2	0	4	0	0	1	0	0	0	0	2	19	1	0	1	3	0	0	0	0	3
New.ReferenceOTU3104	1029	299	150	111	72	204	9	289	33	319	46	77	458	113	425	437	124	143	358	484	288	319	94	343	251	86	171	486	99	344	442	283	70	33	199	93	43	64	85	135	171	36	264	158	547	298	277	854	478
New.ReferenceOTU1899	0	0	16	0	1	12	70	1	49	54	17	65	4	0	0	11	0	0	0	0	0	9	0	15	0	0	0	0	5	30	1	0	0	0	0	0	0	0	0	0	0	4	0	0	0	0	0	4	0
New.ReferenceOTU1893	0	116	343	28	0	25	118	26	61	6	10	11	190	3	4	7	7	4	130	0	215	9	8	13	65	0	0	9	12	0	80	1	0	1	0	9	0	16	16	47	43	1	59	13	0	37	10	4	6
New.ReferenceOTU1892	8	31	14	8	5	13	0	10	2	31	8	3	33	2	42	29	4	9	43	9	26	21	7	22	32	1	53	64	17	9	58	17	2	3	1	3	1	1	12	11	22	1	14	13	3	20	6	16	3
New.ReferenceOTU1890	532	9	675	588	73	564	693	116	531	29	313	81	6	9	34	601	45	118	1	207	29	137	2	45	291	7	7	53	46	6	224	23	7	20	98	0	0	23	1	26	41	0	270	1	34	28	48	3	411
New.ReferenceOTU3329	9	0	45	132	45	187	0	66	15	1	12	58	0	0	3	1	0	146	1	0	0	259	1580	2	10	0	0	7	6	190	16	1	0	179	0	0	1	1	9	2	22	44	2	1	0	0	11	1538	170
New.ReferenceOTU3328	0	0	666	50	324	371	3659	638	1014	4	968	579	39	0	5	57	5	23	30	10	0	109	232	39	66	0	0	0	898	37	271	0	0	241	1	0	0	0	265	1	57	3	240	2	0	2	17	19	437
New.ReferenceOTU3324	7	0	0	40	0	0	0	0	0	0	0	0	0	0	0	0	88	0	0	0	4	0	0	0	0	19	0	0	0	0	0	5	0	0	0	0	2	2	4	0	0	0	1	0	0	0	0	0	9
New.ReferenceOTU3635	218	104	1336	432	49	296	674	92	10159	74	2703	48	45	28	53	875	20	274	40	349	30	542	323	445	95	1	233	50	43	1583	30	24	7	125	135	0	1	19	19	310	108	132	324	17	34	21	29	938	667
New.ReferenceOTU3634	12	0	0	3	2	4	2	1	0	28	0	0	7	26	30	18	2	2	13	0	13	20	7	32	2	15	11	17	6	0	1	1	0	0	0	1	4	0	0	0	17	0	3	1	2	1	52	0	2
New.ReferenceOTU3637	0	23	8	2	10	7	0	9	7	41	1	4	9	13	31	0	40	1	0	20	61	1	0	5	5	0	1	52	3	0	7	4	0	0	0	1	6	0	7	10	1	0	4	15	14	7	22	1	13
New.ReferenceOTU3636	1	0	87	20	45	34	298	43	153	1	99	87	1	0	0	29	1	5	0	0	0	35	24	21	4	0	0	0	34	0	18	0	0	16	1	0	0	0	7	0	5	9	10	0	0	0	0	18	18
New.ReferenceOTU3631	0	0	0	0	1	1	11	0	0	0	267	6	0	0	1	1	1	0	0	0	0	0	15	0	0	0	0	1	0	0	3	0	134	0	0	0	0	2	0	1	21	1	0	1	0	0	258	0	0
New.ReferenceOTU3630	100	103	56	42	8	55	0	48	15	135	2	0	760	31	13	85	25	134	522	14	87	23	29	305	23	95	2	96	11	39	91	6	2	4	96	120	22	0	12	31	89	1	92	38	20	9	0	115	20
New.ReferenceOTU3632	147	7	253	66	24	134	78	26	256	2	206	84	4	3	9	19	3	5	2	10	11	21	18	34	4	2	2	1	5	6	4	6	0	8	14	0	1	0	2	5	1	14	32	1	6	1	8	30	889
New.ReferenceOTU3639	248	12	153	421	900	3135	109	33	130	254	71	28	28	580	10	90	108	37	15	285	576	61	46	96	0	4	9	2	13	183	12	183	0	4	17	0	1	21	3	67	21	22	122	89	79	25	29	29	184
New.ReferenceOTU4448	0	52	63	2	12	80	350	14	104	85	115	40	23	19	26	78	3	2	27	1	112	13	29	11	16	1	17	8	23	0	30	0	271	17	0	0	0	6	104	23	13	5	16	16	0	7	301	1	97
New.ReferenceOTU4289	98	5	247	823	13	156	120	11	169	419	41	15	2	19	0	396	6	90	14	26	13	47	20	168	2	1	5	1	1	176	1	39	0	12	15	3	2	5	0	11	15	61	71	4	23	1	53	36	55
New.ReferenceOTU586	3	0	151	48	4	42	373	42	173	0	154	24	5	0	0	107	0	43	5	0	0	20	16	1	4	0	0	0	47	99	17	0	0	26	1	0	0	0	96	0	0	0	118	3	0	0	0	5	158
New.ReferenceOTU3257	104	59	84	110	58	95	50	122	20	84	89	12	58	155	85	120	172	28	35	463	156	72	26	114	28	26	30	61	28	85	82	40	41	16	5	14	19	26	15	106	61	4	78	34	170	135	67	24	155
New.ReferenceOTU3920	3	48	48	1	1	39	199	30	141	102	198	15	82	5	15	206	1	3	56	0	25	5	15	10	31	0	24	43	32	0	67	0	187	36	0	0	0	7	18	373	5	4	120	13	7	21	13	1	75
New.ReferenceOTU3923	0	0	0	8	13	110	19	9	2	0	0	0	0	0	0	351	1	7	0	0	1	8	0	0	0	0	0	0	3	3	1	1	0	9	0	0	0	0	5	2	2	1	11	3	2	0	0	0	79
New.ReferenceOTU3925	44	38	10	23	19	78	32	28	8	393	7	7	29	349	466	234	91	31	31	81	136	82	18	131	15	100	95	243	80	65	53	108	0	16	6	3	30	39	326	33	109	17	410	1169	227	79	106	27	163
New.ReferenceOTU3924	255	31	19	27	13	20	29	8	0	429	0	2	18	297	202	172	275	145	29	619	214	347	0	163	20	479	390	369	67	593	25	60	0	20	99	333	142	0	66	3	197	17	171	50	77	22	168	164	100
New.ReferenceOTU3251	288	11	798	77	27	734	149	118	114	0	97	86	10	13	2	570	14	44	15	493	31	101	40	50	7	6	0	3	8	9468	11	186	0	41	795	0	6	107	104	31	37	210	42	86	150	1	31	190	33
New.ReferenceOTU3926	0	0	0	0	0	1	0	0	1	1	1	0	0	0	6	0	2	0	0	0	14	0	0	2	0	0	0	0	0	0	0	0	0	0	0	0	0	0	0	0	7	0	0	1	1	5	1	0	0
New.ReferenceOTU3929	0	0	33	3	7	289	1331	0	247	18	78	8	0	0	0	688	0	5	0	0	0	6	0	2	18	0	0	0	0	0	45	0	56	2	0	0	0	0	3	0	0	0	87	0	0	0	2	0	0
New.ReferenceOTU3928	176	3	17	10	12	67	3	19	4	117	3	1	45	119	121	101	142	109	34	85	72	310	5	75	8	87	488	154	6	113	35	80	2	5	24	42	36	0	12	4	52	1	40	3	44	11	42	26	59
New.ReferenceOTU3258	3553	56	1342	2792	7863	27384	1075	582	1795	529	1194	485	19	182	105	2618	252	485	433	2027	331	833	609	4208	31	46	87	11	195	2909	67	181	15	555	886	2	40	75	62	299	181	1754	665	66	152	110	187	2300	2609
New.ReferenceOTU4220	0	1	40	17	2	22	133	38	34	64	33	29	0	0	129	31	1	0	0	0	27	0	0	6	0	7	0	10	16	0	4	0	167	10	0	0	0	0	7	0	88	0	1	1	0	18	100	0	71
New.ReferenceOTU4227	0	15	75	17	0	1	0	3	18	1	1	11	40	3	1	1	0	0	34	0	228	1	20	1	59	0	0	1	4	0	68	0	2	0	1	2	0	2	15	15	10	0	4	4	0	9	2	28	0
New.ReferenceOTU4226	496	0	0	0	57	0	0	0	0	74	0	0	99	67	0	50	135	24	43	64	109	11	0	0	0	0	20	0	0	0	2	337	0	0	2	23	22	0	0	0	0	0	0	0	0	0	0	26	0
New.ReferenceOTU3454	82	56	0	7	1	3	0	0	1	0	0	0	23	0	0	0	0	90	29	9	1	409	164	9	72	1	35	0	0	4	199	0	0	0	177	0	0	21	81	32	9	57	427	4	109	0	0	424	0
New.ReferenceOTU662	150	51	113	242	97	244	254	24	51	436	12	108	58	520	966	338	372	75	44	75	342	205	0	345	33	147	159	514	104	56	57	103	100	42	6	76	13	122	31	10	90	3	216	218	333	101	765	32	230
New.ReferenceOTU661	26	0	3	4	21	10	0	28	0	0	11	5	0	0	0	46	8	11	0	152	16	0	0	46	2	0	0	17	0	0	25	0	0	0	3	0	15	0	13	0	0	0	19	0	0	20	22	10	32
New.ReferenceOTU666	52	1	248	57	10	41	30	33	319	2	171	127	0	3	5	17	0	4	0	13	4	24	14	14	3	3	0	0	4	16	4	1	0	15	9	0	0	0	2	1	3	9	13	0	1	0	3	14	1484
New.ReferenceOTU1279	0	0	180	782	6	732	916	12	229	8	670	0	0	0	0	394	0	0	0	0	0	0	0	0	0	0	0	0	0	0	0	0	0	0	0	0	0	0	0	0	0	0	0	0	0	0	1	0	5
New.ReferenceOTU1277	2088	312	3806	4178	105	1152	506	498	1542	188	1648	777	119	18	649	1124	79	613	127	3814	107	2352	285	276	22	39	692	182	112	4249	89	33	28	181	88	1	28	182	177	711	328	179	1170	88	200	292	266	459	1972
New.ReferenceOTU1276	14420	1094	581	845	1194	2287	116	648	139	6241	238	365	2078	1347	7185	4460	1470	2102	1494	10916	1707	4009	218	3475	790	1942	3180	7425	516	4241	1200	10747	1152	316	1487	1537	812	312	486	449	1931	235	3394	3926	12329	1257	3000	3381	1725
New.ReferenceOTU668	407	1	19	5	22	21	73	5	4	65	17	4	56	348	165	195	141	33	32	41	255	158	5	148	19	90	97	80	11	164	50	133	0	9	109	118	20	2	12	8	55	0	41	1	18	5	143	31	0
New.ReferenceOTU4351	0	57	11	0	1	1	13	52	10	0	15	2	48	0	7	1	0	2	31	0	0	83	248	0	495	0	69	40	133	0	319	0	0	12	0	0	0	0	9	129	8	1	0	0	0	73	0	16	22
New.ReferenceOTU1270	0	0	51	36	15	111	574	4	188	21	226	23	0	0	0	264	0	0	0	0	0	0	0	81	0	0	0	0	0	0	1	0	0	0	0	0	0	0	2	0	0	0	2	0	0	0	1	0	65
New.ReferenceOTU4598	141	87	25	0	14	16	0	6	0	37	0	0	58	51	0	45	13	0	53	0	88	0	0	57	0	174	11	38	0	210	15	17	0	0	95	65	17	0	0	0	0	21	21	0	0	43	0	166	86
New.ReferenceOTU3025	64	3	72	103	139	514	19	10	38	33	26	8	6	9	0	25	8	10	5	56	13	28	14	30	0	0	1	1	4	84	2	37	0	9	11	0	0	1	1	4	2	11	21	23	4	2	2	13	49
New.ReferenceOTU1071	0	231	13	0	0	1	7	33	3	5	1	9	241	3	33	3	1	1	181	1	80	23	290	3	242	0	99	62	126	0	205	2	0	6	0	1	2	50	102	902	54	6	16	87	48	261	18	151	7
New.ReferenceOTU4590	58	12	0	17	0	19	0	0	1	1	0	0	45	15	27	71	54	75	42	33	4	127	0	33	4	0	360	46	0	16	33	13	0	0	5	0	12	0	0	0	4	0	31	0	1	0	0	5	56
New.ReferenceOTU4592	18	1	2	20	0	1	0	17	2	15	1	0	3	73	7	9	29	9	6	6	64	7	2	56	2	2	2	74	1	4	13	36	0	1	19	4	3	0	2	0	0	0	6	16	2	1	23	7	7
New.ReferenceOTU4595	472	18	756	369	386	312	257	77	352	31	166	111	3	3	8	279	6	71	1	27	7	263	97	65	24	2	9	3	21	1026	45	20	0	35	167	0	1	0	14	29	4	342	101	10	20	1	4	560	150
New.ReferenceOTU4594	0	0	278	189	99	412	2161	221	592	4	796	191	11	0	1	613	0	34	13	0	0	53	61	176	33	0	0	0	96	91	85	0	0	91	1	0	0	0	49	1	6	4	226	0	0	0	1	20	1293
New.ReferenceOTU4596	0	0	4	1	0	9	22	13	7	16	6	7	0	8	123	1	549	0	0	0	21	0	0	7	0	0	0	0	0	0	1	0	0	2	0	0	0	0	0	0	234	0	0	0	1	0	97	0	30
New.ReferenceOTU1671	0	23	32	4	3	54	128	14	56	88	54	35	8	22	17	37	15	1	7	60	91	5	41	7	18	0	11	2	25	4	28	0	259	13	0	0	0	2	130	20	20	4	7	16	0	20	281	2	67
New.ReferenceOTU3027	223	75	102	36	8	75	1	174	5	97	8	2	1025	48	4	167	43	84	949	36	157	72	70	303	58	147	3	305	3	38	245	77	0	37	202	44	45	20	47	163	105	10	90	22	5	111	23	297	69
New.ReferenceOTU1677	116	1	4	10	6	15	6	11	4	23	2	8	1	64	16	45	12	18	4	35	34	52	3	56	8	10	18	34	9	31	11	13	1	5	15	4	3	1	8	4	13	1	24	9	29	4	61	20	19
New.ReferenceOTU1676	26	10	2	2	7	6	2	2	2	9	0	0	13	15	23	13	26	10	12	22	15	33	3	23	11	23	29	38	9	11	8	39	1	5	2	8	14	4	8	1	34	1	17	42	36	6	81	5	3
New.ReferenceOTU1674	55	0	0	49	6	6	8	0	5	5	1	0	0	3	0	13	0	7	0	56	13	10	4	9	0	0	4	0	1	141	1	0	8	0	3	0	0	0	0	5	8	0	0	3	0	3	0	5	2
New.ReferenceOTU1558	1	16	42	81	1	41	70	28	21	8	5	58	42	2	2	22	0	4	24	25	191	26	30	50	74	2	13	7	125	31	69	0	21	4	9	2	0	33	163	13	34	29	57	45	0	9	33	29	25
New.ReferenceOTU3819	48	4739	1485	657	23	112	532	480	492	153	49	201	10352	537	533	246	677	81	5340	322	8347	438	953	768	1781	797	510	1810	1257	141	1510	132	1268	77	18	294	65	1933	1260	1350	1484	176	371	3238	404	1833	1138	923	498
New.ReferenceOTU3814	2952	88	2640	3467	2566	8455	455	280	664	607	351	162	39	110	50	525	367	401	42	1192	136	804	248	423	2	25	47	20	61	2585	22	472	4	79	194	2	4	42	9	211	35	318	658	112	176	81	29	339	798
New.ReferenceOTU3816	85	1	204	245	14	53	60	49	54	13	50	32	6	2	0	119	2	32	4	56	5	78	8	35	10	0	3	6	21	116	18	10	0	18	23	0	0	2	5	9	2	34	36	2	9	0	3	69	80
New.ReferenceOTU3811	208	12	271	104	61	67	59	107	106	14	92	84	3	4	14	56	3	34	13	151	22	132	106	36	54	9	33	15	32	598	22	9	0	36	63	0	0	8	69	92	17	86	60	11	40	2	27	183	108
New.ReferenceOTU3812	0	0	73	5	3	23	118	10	141	31	33	1	0	2	9	45	0	0	0	0	8	0	0	14	1	0	0	7	1	0	4	0	28	15	0	0	0	0	0	0	1	0	0	0	0	7	4	0	36
New.ReferenceOTU594	0	22	0	1	1	0	0	1	0	0	0	0	0	0	0	0	5	0	6	6	0	1	0	0	0	8	7	6	10	0	0	0	0	8	0	0	5	23	0	26	11	0	0	1	59	30	0	0	5
New.ReferenceOTU593	3	0	0	3	1	6	2	0	1	0	0	0	0	14	0	6	17	60	0	0	6	18	0	0	0	0	0	0	0	0	0	0	0	0	0	0	0	0	20	0	0	0	12	0	0	0	16	0	22
New.ReferenceOTU4173	173	4	3	38	38	0	7	0	0	64	0	5	10	229	151	70	230	63	2	3	86	140	0	45	8	33	299	56	1	13	11	308	0	9	8	20	43	0	0	0	11	0	14	0	167	18	70	27	16
New.ReferenceOTU1412	659	27	7497	5648	1137	1636	3293	855	3902	247	2218	1863	29	18	94	441	47	789	18	1096	58	4035	224	382	125	34	50	5	101	847	320	82	3	329	263	3	10	22	95	162	86	877	12313	49	68	39	122	634	1840
New.ReferenceOTU1411	239	88	45	88	14	62	1	59	1	127	2	2	73	77	19	176	155	78	73	750	105	56	23	289	34	136	83	220	1	119	108	54	1	6	250	16	16	8	26	4	45	12	86	195	42	45	7	231	166
New.ReferenceOTU1968	38	0	1	6	2	2	0	4	0	7	1	0	2	98	2	20	47	70	3	17	55	103	1	14	3	24	101	24	1	42	9	22	1	6	31	11	22	2	14	0	10	2	10	6	20	2	6	12	6
New.ReferenceOTU3024	0	13	0	0	0	0	0	10	0	0	0	0	6	0	9	0	0	0	0	4	0	1	0	0	0	1	30	0	6	0	6	0	0	2	0	0	0	170	11	89	8	3	8	161	133	1	0	0	10
New.ReferenceOTU37	0	13	38	6	0	0	35	1	27	5	10	26	29	0	5	0	0	0	42	0	49	0	3	1	11	0	5	0	2	8	14	0	0	3	0	1	0	0	4	21	7	0	0	0	0	18	9	1	0
New.ReferenceOTU1307	0	163	329	68	8	39	100	120	42	35	35	27	401	9	64	65	7	4	219	3	133	27	19	81	48	0	6	8	48	2	66	3	104	16	0	2	0	77	25	212	118	2	65	47	1	26	137	12	270
New.ReferenceOTU1306	10	13	17	15	8	13	10	20	7	15	33	7	1	2	3	29	1	27	1	34	3	85	67	12	8	0	33	7	2	6	4	1	0	29	1	0	0	0	0	47	13	18	2	0	5	1	4	161	13
New.ReferenceOTU1960	122	7	37	77	7	3	2	11	3	97	10	0	7	1036	46	49	485	23	17	48	861	36	2	288	10	32	64	53	2	17	25	108	0	7	46	32	48	3	0	4	26	0	12	2	27	1	74	2	35
New.ReferenceOTU1303	0	0	0	0	0	0	0	0	0	0	2	0	0	4	0	0	8	0	0	0	10	0	0	0	0	0	0	2	0	0	0	0	0	7	0	0	0	0	0	0	0	0	0	0	0	7	9889	0	1
New.ReferenceOTU1302	0	13	0	0	0	1	0	1	0	0	0	0	45	0	0	0	0	0	54	5	1	2	66	0	28	0	38	15	6	0	33	5	0	1	0	0	0	21	52	51	6	0	0	17	5	9	0	16	0
New.ReferenceOTU1309	208	104	90	143	3	87	8	117	15	47	3	10	996	76	1	134	101	66	818	71	237	62	116	175	27	60	29	250	13	52	127	42	28	15	234	113	32	11	43	123	59	12	68	87	0	62	0	178	38
New.ReferenceOTU2512	1743	948	534	500	103	656	39	676	84	819	80	43	8272	1406	214	1048	1685	447	5328	745	1821	420	501	1702	422	869	200	2049	78	460	1176	830	64	234	867	800	413	135	318	1167	664	48	628	670	219	513	511	1226	471
New.ReferenceOTU2511	0	0	6	0	1	4	16	60	1	0	1	5	0	0	139	9	2	0	0	0	2	7	0	0	0	0	0	0	0	0	2	0	0	44	0	0	0	0	0	0	67	0	0	0	0	8	8	0	226
New.ReferenceOTU2517	978	35814	14293	29406	444	8904	13926	5407	4570	14376	962	12357	80858	724	6107	5355	531	1795	59908	27667	41470	7423	7994	11150	15540	9311	10807	26580	28521	10760	13025	773	34427	1092	2965	2444	709	52258	48683	17155	29277	8843	13333	132744	1691	14007	8809	8315	8226
New.ReferenceOTU2516	0	0	87	41	41	148	1134	210	390	1	324	47	0	0	1	138	0	0	0	0	0	6	1	45	1	0	0	0	5	0	10	0	0	75	1	0	0	0	0	0	0	0	6	0	0	0	0	0	631
New.ReferenceOTU2514	19	173	286	120	8	95	189	252	115	18	62	165	325	3	77	74	1	12	191	38	406	119	290	55	1093	15	47	156	851	36	1027	23	1	58	19	7	2	206	842	367	72	51	246	246	108	148	89	106	147
New.ReferenceOTU2519	30	641	465	912	14	274	448	368	155	248	18	812	800	25	174	154	14	50	1320	823	1353	244	501	314	987	233	336	770	1907	634	808	4	687	81	172	20	10	1719	3116	607	881	552	495	1328	57	430	188	514	560
New.ReferenceOTU2518	203	6	3	8	0	10	9	11	0	37	10	1	14	102	1	76	518	57	30	12	70	155	1	16	3	57	332	192	1	187	8	77	8	12	31	15	137	3	4	6	64	0	10	4	64	19	2	18	4
New.ReferenceOTU4068	1	18	38	24	3	19	36	47	25	4	19	41	34	0	9	24	0	1	16	2	39	16	46	13	231	1	6	26	217	6	239	2	0	12	3	1	0	32	149	71	8	3	59	23	18	24	5	15	34
New.ReferenceOTU119	522	69	30	17	30	74	0	42	0	203	16	14	176	48	223	211	55	135	133	419	81	463	14	226	85	81	581	332	39	97	81	304	18	30	41	50	35	23	39	2	74	19	207	52	315	30	155	184	67
New.ReferenceOTU449	87	0	379	282	12	198	227	20	226	43	284	14	0	3	6	453	3	21	0	10	7	199	0	129	1	0	0	0	11	2	15	14	0	2	15	0	1	2	3	1	1	10	71	0	1	0	7	8	93
New.ReferenceOTU442	0	240	101	20	0	5	21	4	27	0	2	5	783	0	1	0	2	0	459	0	173	3	77	0	194	0	4	18	19	0	145	0	0	0	0	0	0	104	325	148	149	3	4	236	1	43	2	28	0
New.ReferenceOTU112	43	1	37	19	7	19	0	19	4	17	2	0	188	18	4	31	23	14	214	5	49	2	1	67	10	47	5	42	1	4	61	0	0	3	13	28	15	0	0	42	14	7	15	1	0	1	0	31	17
New.ReferenceOTU113	0	88	286	102	46	240	685	55	406	1139	413	72	170	25	325	476	82	30	95	4	107	41	37	98	11	29	61	63	19	28	39	1	285	34	0	0	1	37	126	178	156	8	230	158	5	84	571	25	100
New.ReferenceOTU447	2157	13	1182	702	501	1347	261	195	478	44	332	101	4	5	39	1216	53	354	292	320	11	777	120	333	17	25	30	9	14	667	36	59	1	203	322	1	61	16	27	32	42	520	205	11	56	16	27	880	299
New.ReferenceOTU444	192	21	45	15	9	60	6	63	18	30	18	21	134	49	42	3	47	141	184	33	48	714	52	8	74	53	189	445	17	246	161	124	40	78	50	31	51	1	35	104	121	14	39	48	39	180	82	229	0
New.ReferenceOTU1097	0	1	36	415	0	130	75	1	132	1825	18	0	43	621	0	1437	49	10	22	6	312	0	12	379	2	0	0	0	0	32	4	0	0	0	0	0	1	2	43	6	26	0	111	9	0	0	55	1	123
New.ReferenceOTU4576	1	96	0	0	0	0	0	5	0	0	0	0	0	0	36	0	2	1	0	53	0	19	2	0	0	4	139	26	2	0	0	0	32	24	0	0	0	55	1	9	26	5	0	1	54	86	0	6	6
New.ReferenceOTU4574	571	228	136	76	23	272	0	155	24	32	8	5	774	7	28	146	3	90	1000	146	349	52	214	463	141	189	9	94	33	173	250	10	4	6	395	88	33	13	96	87	221	4	116	52	0	108	26	527	212
New.ReferenceOTU4573	0	0	22	34	32	47	265	86	56	17	62	89	0	0	0	57	1	5	0	0	0	5	5	58	5	0	0	0	40	0	11	0	0	65	0	0	0	5	1	0	9	0	21	0	1	0	0	1	152
New.ReferenceOTU1092	63	27	0	0	0	0	0	51	0	0	11	0	0	598	0	0	1077	0	12	0	364	17	0	34	0	92	0	39	0	9	6	67	0	0	59	54	70	0	0	0	13	0	14	0	0	0	0	0	29
New.ReferenceOTU280	132	59	30	42	5	47	0	48	0	66	5	0	685	47	18	92	41	37	427	20	112	27	29	140	20	50	10	70	10	39	62	20	1	10	94	36	26	6	22	44	91	1	49	15	7	38	40	127	16
New.ReferenceOTU281	187	64	31	170	13	74	28	135	7	384	16	7	362	159	90	139	230	212	186	308	167	84	34	412	22	197	101	295	9	138	95	819	0	22	38	124	33	7	42	81	71	3	148	108	279	180	98	150	358
New.ReferenceOTU283	66	22	40	25	7	61	0	52	6	29	9	0	194	39	4	59	39	28	164	33	88	19	51	91	41	25	9	72	8	53	138	8	0	21	110	41	12	9	31	35	15	7	64	14	35	31	19	119	36
New.ReferenceOTU284	7	673	678	180	6	63	213	186	73	91	58	68	1201	24	204	129	20	9	755	9	382	68	36	179	105	5	15	42	83	1	145	14	358	22	0	17	0	220	83	579	333	8	141	148	4	103	473	22	441
New.ReferenceOTU286	75	8	9	3	0	2	0	1	0	2	0	1	11	36	28	12	66	4	27	4	27	4	0	46	12	24	7	13	2	6	43	26	0	0	28	7	31	0	7	11	4	0	6	2	12	3	0	24	4
New.ReferenceOTU1098	0	2	1	0	1	0	4	27	1	0	1	0	0	3	53	0	23	0	0	0	1	1	0	0	0	0	3	11	9	0	0	0	21	38	0	0	0	0	1	0	36	0	0	1	1	43	373	0	4
New.ReferenceOTU4066	2	123	153	47	0	21	113	60	68	1	5	24	166	5	7	2	14	1	164	0	372	20	2	25	17	4	10	104	22	0	24	1	13	3	1	3	4	26	6	36	46	1	54	34	0	218	374	15	19
New.ReferenceOTU2209	52	1	0	0	5	28	0	10	0	88	10	0	1	52	144	62	35	26	3	44	68	59	0	63	0	10	60	21	0	106	5	40	0	2	1	28	7	1	8	1	4	0	8	0	21	26	50	13	28
New.ReferenceOTU2208	1217	84	78	26	111	151	5	64	24	301	8	37	137	99	470	427	214	183	88	660	145	358	21	413	130	100	246	612	53	257	178	534	32	30	158	87	149	16	29	23	168	40	250	126	853	94	137	287	197
New.ReferenceOTU2207	0	29	3	5	2	6	22	0	3	203	5	0	127	10	0	26	11	2	52	1	13	0	13	1	1	15	25	1	2	0	0	2	261	0	0	0	0	8	21	56	5	1	30	6	6	5	3	0	3
New.ReferenceOTU1013	11277	470	13838	16470	1093	4944	2099	3516	5680	310	5591	4993	197	21	460	3661	148	2398	157	3277	76	9554	8427	969	327	59	449	176	640	14707	655	284	4	1495	984	8	42	105	847	459	275	2181	4658	308	272	236	133	6802	10823
New.ReferenceOTU2203	0	0	55	19	6	16	176	0	73	1	73	34	0	0	1	4	0	0	0	0	0	7	0	1	1	0	0	1	3	0	2	0	0	0	0	0	0	0	0	0	1	0	2	0	0	4	2	0	3
New.ReferenceOTU2200	0	9	0	0	0	0	0	128	0	0	0	0	4	0	3	0	71	0	9	0	0	0	0	0	0	0	4	2	76	0	0	0	0	3	1	0	0	1	0	4	11	0	0	0	0	1	0	0	133
New.ReferenceOTU846	0	64	0	0	0	0	0	7	1	0	0	0	0	0	9	9	1	0	0	22	0	0	1	0	0	0	10	9	52	0	1	0	0	5	0	0	0	29	0	64	9	1	0	1	11	23	10	0	60
New.ReferenceOTU847	4	1	696	524	216	816	4163	372	1249	27	1716	344	57	0	3	1242	0	99	65	5	0	115	113	435	39	0	0	1	177	246	122	0	0	153	6	0	0	0	121	1	26	23	504	2	0	0	0	56	2387
New.ReferenceOTU845	2	0	201	186	101	279	1470	170	493	12	337	307	9	0	0	731	1	1	0	0	1	13	0	313	4	0	0	0	1	0	35	0	0	63	0	0	0	0	19	0	5	0	7	0	0	9	1	2	179
New.ReferenceOTU843	14	28	10	10	14	335	228	9	14	17	3	10	10	17	46	126	18	14	12	5	7	22	4	26	24	0	19	18	22	24	36	14	0	2	0	0	0	1	40	10	0	0	96	15	7	6	45	8	34
New.ReferenceOTU841	24	41	32	6	0	17	12	33	17	12	4	4	17	214	59	2	337	1	6	43	167	11	0	24	19	23	9	45	13	1	30	37	0	2	4	6	51	1	1	23	13	3	9	7	3	14	18	16	6
New.ReferenceOTU4062	0	0	77	43	23	91	512	2	184	0	284	22	0	1	0	193	0	0	0	0	0	0	0	58	0	0	0	0	0	0	0	0	0	0	0	0	0	0	1	0	0	0	5	0	0	0	0	0	51
New.ReferenceOTU848	13	0	559	398	1	63	15	28	67	0	67	33	1	1	1	94	4	4	0	26	0	67	2	15	0	0	2	0	3	12	3	2	0	6	1	0	0	1	0	1	1	13	28	0	0	0	0	3	106
New.ReferenceOTU2683	0	35	0	0	0	0	0	18	0	0	0	0	5	0	38	0	0	0	1	7	0	10	0	0	1	0	118	9	8	14	4	0	2	3	0	0	1	70	3	146	9	0	9	8	28	4	0	0	2
New.ReferenceOTU4146	0	14	20	10	2	11	29	7	29	72	9	3	153	4	0	122	0	0	72	0	8	0	35	53	1	10	2	0	4	14	2	0	0	2	0	1	0	0	18	14	4	1	36	0	0	1	15	19	138
New.ReferenceOTU2681	248	136	270	140	107	387	261	33	455	24	185	65	6	0	9	439	4	21	8	42	1	157	188	65	23	6	56	1	18	160	27	12	0	22	190	0	1	9	8	227	21	121	31	5	18	1	17	956	65
New.ReferenceOTU2680	0	0	17	33	16	134	182	0	52	1	26	8	0	0	0	222	0	0	0	0	0	0	0	37	4	0	0	0	1	0	1	0	0	0	0	0	0	0	0	0	1	0	4	0	0	0	1	0	10
New.ReferenceOTU2686	3821	157	5813	4754	1123	3568	1379	750	3332	797	1650	529	157	168	69	3315	245	568	298	2208	251	2051	875	1102	41	41	127	29	172	12844	50	830	7	254	353	2	19	47	69	161	188	1823	454	175	272	126	269	1693	925
New.ReferenceOTU2689	59	46	13	22	1	2	7	32	3	5	2	5	62	15	1	2	44	8	127	32	49	21	21	24	74	71	19	35	32	33	77	78	6	1	4	5	64	143	117	49	43	2	19	77	22	20	3	24	8
New.ReferenceOTU4144	0	84	0	0	0	0	0	0	0	0	0	0	0	0	1	0	0	0	1	8	0	0	58	0	0	14	261	11	9	0	0	3	0	0	0	0	0	119	0	11	7	58	0	0	255	6	0	1	0
New.ReferenceOTU1422	0	0	91	17	0	37	67	0	71	7	27	5	0	0	9	58	0	0	0	0	3	0	0	15	3	0	0	93	50	0	1	0	0	0	0	0	0	0	0	0	0	0	10	1	1	60	0	0	18
New.ReferenceOTU1423	3	0	21	49	0	39	18	66	33	0	34	47	3	0	2	28	0	4	0	3	0	24	18	3	1	0	0	0	12	23	6	0	0	10	0	0	0	1	18	0	0	2	58	1	0	1	0	7	261
New.ReferenceOTU932	0	5	0	0	0	0	0	0	0	0	0	0	70	0	0	0	0	0	108	0	0	0	131	0	0	0	8	9	3	24	0	0	0	0	0	0	0	0	50	23	5	0	0	16	0	7	0	10	0
New.ReferenceOTU933	54	113	79	63	15	97	0	46	3	7	10	9	91	7	10	131	41	70	307	10	21	43	16	203	102	41	3	92	21	45	88	3	0	3	47	9	30	8	16	32	9	2	53	9	37	72	1	60	26
New.ReferenceOTU930	12	44	139	25	12	65	53	37	12	20	6	1	66	212	61	48	192	11	38	19	203	23	6	49	38	10	11	34	12	12	43	30	2	12	1	2	5	19	8	9	44	1	79	15	7	36	168	0	90
New.ReferenceOTU936	298	554	177	124	26	163	17	99	12	171	24	5	2894	89	119	309	296	150	1101	120	226	150	36	530	83	277	49	763	16	90	158	290	8	21	26	204	173	40	23	240	80	5	237	225	266	435	62	160	107
New.ReferenceOTU934	0	32	49	93	2	20	43	4	12	14	5	6	19	21	0	63	33	5	8	6	64	19	0	96	28	1	7	72	23	0	49	0	0	3	6	0	0	6	8	10	49	4	18	16	0	18	97	21	13
New.ReferenceOTU935	4	0	11	19	21	108	47	2	40	31	32	19	1	0	3	70	0	1	0	0	2	3	8	16	0	0	3	0	0	0	0	0	0	1	0	0	0	0	0	0	3	1	2	1	0	0	2	6	9
New.ReferenceOTU2339	0	0	19	5	2	34	97	0	45	20	26	15	0	0	6	66	0	0	0	0	10	0	0	13	0	0	0	0	1	0	1	0	0	1	0	0	0	0	0	0	4	0	1	0	0	0	24	0	6
New.ReferenceOTU2338	251	7	2	4	4	5	0	7	0	22	0	1	0	36	97	47	253	34	4	61	5	56	2	30	3	124	53	207	4	24	7	265	1	2	37	11	117	2	2	6	20	6	12	7	184	30	5	43	34
New.ReferenceOTU2333	0	3	20	34	1	24	24	8	12	5	1	24	12	2	2	7	0	4	13	6	91	10	4	23	23	4	1	1	38	9	26	0	9	1	5	0	0	4	43	2	8	9	20	16	0	4	26	7	10
New.ReferenceOTU2332	0	49	0	0	0	0	0	24	0	0	0	0	1	0	29	11	8	0	5	8	0	0	2	0	0	1	30	8	8	0	0	0	0	7	0	0	1	22	0	111	8	0	1	1	6	22	0	0	22
New.ReferenceOTU2331	0	200	0	0	0	0	0	6	0	0	0	0	0	0	177	30	6	0	12	77	0	0	0	0	0	43	76	82	123	0	0	0	82	11	0	0	4	87	0	182	26	0	0	0	352	113	2	1	123
New.ReferenceOTU4149	16	88	199	73	10	99	186	281	134	7	60	172	91	2	30	64	1	9	88	24	182	74	214	57	949	1	33	66	869	25	970	5	1	57	20	1	0	93	579	230	35	24	235	73	63	81	29	57	139
New.ReferenceOTU3332	5	2	53	93	48	155	226	13	140	114	70	24	3	8	38	165	1	17	17	7	10	3	52	33	0	0	1	0	4	28	1	0	59	4	0	0	0	0	6	5	5	21	21	0	0	0	4	35	34
New.ReferenceOTU2334	0	0	0	0	0	1	0	2	0	1	0	0	0	0	24	0	2	0	5	0	1	0	0	0	1	5	0	0	8	0	0	0	1923	0	0	0	0	0	2	0	10	2	0	0	0	0	23	13	23
New.ReferenceOTU3626	34	120	4	26	1	41	2	33	0	24	12	9	79	14	2	24	34	23	109	19	52	22	3	56	60	18	15	52	2	3	59	76	0	3	8	27	28	0	3	1	30	0	17	0	1	17	17	74	51
New.ReferenceOTU2027	0	58	0	0	0	0	0	0	0	0	0	0	0	0	1	0	1	0	6	20	0	0	0	0	0	6	5	2	6	0	0	0	0	2	0	0	1	57	0	70	0	0	0	0	64	7	0	0	2
New.ReferenceOTU2025	37	118	5	10	2	16	0	32	9	13	4	3	500	73	1	21	63	14	530	9	85	28	42	61	25	39	5	100	3	13	64	5	0	25	66	53	56	7	16	80	70	5	20	9	3	14	130	28	4
New.ReferenceOTU3232	0	39	0	0	0	0	0	26	0	0	0	0	0	1	1	0	0	0	0	0	0	0	184	0	0	0	74	640	295	0	0	0	0	16	0	3	1	12	0	259	0	43	0	0	61	328	0	0	0
New.ReferenceOTU2023	58	0	0	6	0	2	0	5	1	11	1	1	1	90	1	7	15	39	1	39	47	73	0	11	4	16	10	5	1	60	9	25	0	9	23	1	13	0	4	0	1	1	10	3	3	0	7	13	3
New.ReferenceOTU2021	0	4	23	13	5	34	125	5	81	8	59	9	0	0	11	39	0	1	0	0	11	3	7	16	3	1	1	0	12	6	8	0	42	3	0	0	0	0	8	3	8	5	29	0	0	1	30	0	115
New.ReferenceOTU2020	0	0	132	54	60	220	1017	187	269	2	358	75	9	0	5	411	0	31	17	1	0	49	27	42	23	0	0	0	102	11	67	0	0	61	0	0	0	0	46	2	2	1	151	0	0	0	0	9	501
New.ReferenceOTU3235	13	0	20	1496	2	42	1	0	23	155	2	29	4	1	0	72	0	82	0	0	1	11	25	61	2	0	0	0	5	73	2	0	0	1	3	0	0	0	0	0	0	4	130	0	0	19	0	6	453
New.ReferenceOTU2029	17	14	55	30	0	10	12	2	9	8	11	11	69	0	1	1	0	0	107	0	22	7	1	7	14	0	4	10	9	0	21	33	0	8	0	0	0	0	3	13	2	3	18	51	0	31	17	0	3
New.ReferenceOTU1498	0	143	44	8	1	31	5	71	26	41	17	31	62	0	27	65	0	49	44	2	29	21	157	2	1	1	189	96	168	0	22	0	1	3	0	0	0	149	31	1525	10	1	486	62	50	191	0	4	944
New.ReferenceOTU3985	0	0	12	4	4	23	43	0	14	9	16	13	0	0	10	9	0	0	0	0	1	0	2	4	0	0	0	0	0	3	1	0	0	0	0	0	0	0	3	0	3	4	0	1	0	0	4	0	33
New.ReferenceOTU3236	1	1	86	54	35	228	923	126	275	16	366	96	12	0	1	275	0	17	4	45	0	17	20	105	8	0	1	2	48	15	38	2	0	41	0	0	0	5	18	2	10	0	76	5	0	0	0	2	620
New.ReferenceOTU3008	650	235	888	496	253	435	152	245	303	17	350	94	37	30	54	422	28	120	67	461	67	414	168	111	51	35	98	54	67	907	30	78	8	112	122	0	4	36	87	393	66	165	179	120	134	38	176	393	494
New.ReferenceOTU3009	0	0	18	24	0	0	0	26	8	0	0	1	8	0	0	0	0	0	11	0	8	5	31	0	0	1	1	13	15	0	51	0	0	2	10	0	0	0	42	25	0	3	8	8	0	0	6	17	0
New.ReferenceOTU3002	246	261	108	80	33	236	27	84	29	256	25	23	1134	57	250	382	107	170	375	193	224	274	18	396	110	105	175	1128	51	173	159	340	0	17	14	78	58	43	100	97	68	9	277	228	517	352	104	228	197
New.ReferenceOTU3000	96	3	107	122	10	61	28	43	94	0	88	50	0	0	0	60	0	18	1	23	2	87	25	14	3	0	1	2	10	76	5	0	0	19	10	0	0	0	4	4	0	11	36	0	3	0	2	19	102
New.ReferenceOTU3001	0	3	0	2	0	2	4	0	3	0	0	2	0	0	0	0	1	2	0	0	0	3	10	0	1	0	14	7	63	0	0	0	120	3	0	0	0	0	88	0	13	8	0	129	0	1	28	1	0
New.ReferenceOTU3007	58	0	2	9	6	0	0	23	2	19	2	3	0	7	34	27	8	10	0	54	7	19	2	29	7	5	5	43	4	22	15	25	0	1	14	7	4	0	4	12	6	1	20	8	71	5	5	43	16
New.ReferenceOTU3004	81	9	4	13	3	13	0	7	0	23	3	0	115	15	2	22	59	8	55	0	19	3	3	16	11	13	0	31	6	5	7	51	0	2	6	15	1	0	5	10	17	0	17	9	0	11	16	32	6
New.ReferenceOTU3139	0	0	32	14	6	16	87	42	39	30	19	25	0	0	79	18	0	0	0	0	14	0	0	6	0	3	0	6	15	0	5	0	93	13	0	0	0	0	4	0	46	0	0	1	0	19	48	0	79
New.ReferenceOTU3134	98	6	0	23	1	4	0	2	1	13	0	0	4	107	6	11	188	62	11	43	58	90	3	31	4	67	79	64	2	164	13	110	2	1	44	18	77	0	22	0	22	2	13	9	44	21	19	26	10
New.ReferenceOTU3133	0	0	27	9	6	20	71	5	26	49	19	2	40	2	5	37	0	0	35	61	7	1	0	60	5	0	17	1	6	2	6	0	0	1	0	0	0	5	5	7	1	0	18	18	0	1	18	0	31
New.ReferenceOTU3130	213	88	166	157	14	258	12	197	18	63	16	12	414	20	42	277	15	32	558	51	175	26	42	759	114	114	2	101	28	102	136	20	10	2	137	65	14	28	63	59	57	19	173	69	11	63	0	228	170
New.ReferenceOTU3131	25	0	2	121	0	0	0	8	2	14	0	0	54	71	2	18	19	10	2	34	126	0	11	37	1	100	0	5	0	46	10	14	64	0	3	0	1	10	8	39	0	5	42	24	5	4	28	0	5
New.ReferenceOTU3486	0	1	2	8	0	5	3	0	4	25	4	5	2	2	1	17	0	8	1	0	4	0	1	7	0	3	0	0	0	2	0	0	20	0	0	0	0	0	2	14	0	0	76	1	0	0	11	0	8
New.ReferenceOTU3487	353	293	30	30	47	34	4	56	7	39	21	39	52	14	216	103	41	39	192	237	51	261	8	228	156	217	145	516	100	49	125	28	34	32	45	62	57	52	27	28	142	15	49	30	34	280	136	217	55
New.ReferenceOTU3484	0	58	21	4	0	15	0	26	10	22	12	15	8	1	16	16	1	20	20	2	15	8	59	2	3	3	85	41	90	0	13	0	0	2	0	0	0	73	16	690	8	0	213	8	30	72	2	1	541
New.ReferenceOTU3481	65	6	0	196	14	74	25	5	4	81	3	5	0	0	0	56	0	66	0	0	0	8	50	97	0	0	0	1	5	92	2	0	0	8	7	0	0	1	0	1	0	0	98	0	0	0	0	1	253
New.ReferenceOTU3488	0	0	41	21	5	44	142	10	64	50	78	143	0	32	0	201	13	0	0	0	57	0	0	30	0	2	0	0	0	0	4	0	122	0	0	0	0	0	1	0	1	0	1	0	0	0	132	2	35
New.ReferenceOTU3489	0	0	0	0	0	0	0	10	0	0	0	0	1	0	12	0	0	0	1	5	0	0	4	0	0	0	0	82	139	0	0	0	0	5	0	0	0	0	0	4	3	0	0	0	1	58	0	0	72
New.ReferenceOTU3640	859	13	12	219	723	317	28	181	144	0	1	7	38	1	30	8	2	11	80	0	12	37	216	53	109	0	13	10	13	1474	10	0	0	65	57	9	6	1	140	36	35	854	64	0	0	7	19	673	40
New.ReferenceOTU3641	5574	397	4127	7772	16467	52834	2485	1266	3734	1682	1844	832	311	480	140	2950	594	796	340	3612	811	1264	1380	2542	65	67	172	112	496	9820	95	1767	25	260	1235	1	19	218	72	1060	190	1133	1714	818	522	747	231	1262	4843
New.ReferenceOTU3314	329	13	5	95	4	1	0	29	0	78	4	9	0	85	39	111	333	60	9	586	106	2	0	537	8	101	14	2	1	5	14	131	1	0	55	64	105	2	0	1	17	0	12	0	62	15	0	8	188
New.ReferenceOTU3312	37	6	12	135	58	231	750	1278	78	2	87	12	54	0	9	186	6	180	53	33	0	186	446	74	20	2	1	7	341	436	45	1	1	274	8	0	1	6	289	50	27	113	564	13	0	3	1	86	1213
New.ReferenceOTU3646	0	0	4	0	1	1	4	29	2	2	1	8	4	3	35	0	9	0	3	0	42	4	1	0	2	0	0	20	17	0	3	0	25	9	0	0	0	0	0	1	8	0	0	0	2	152	19	0	47
New.ReferenceOTU3647	17	45	19	1	2	0	22	0	3	2	1	1	20	18	5	17	23	11	10	9	9	32	0	3	0	20	59	143	7	3	3	54	48	2	0	7	2	30	2	3	58	0	9	19	40	13	47	2	0
New.ReferenceOTU3649	3143	3606	2459	1800	463	3376	227	2237	385	2116	417	173	12629	1099	1406	4745	4240	2288	8847	1603	3087	1916	737	7943	2376	1948	695	6334	477	1285	3212	1443	213	278	774	940	1677	330	947	1849	1481	124	3303	1237	2219	3721	756	3678	2293
New.ReferenceOTU3318	0	17	5	5	1	2	3	21	1	4	3	0	6	0	49	0	3	0	0	0	1	3	25	0	0	0	7	2	4	3	1	0	0	1	0	0	0	15	46	51	51	0	6	8	0	39	0	20	88
New.ReferenceOTU3319	430	21	38	32	17	80	51	2	17	13	16	7	0	0	11	102	0	67	0	85	8	87	6	17	4	0	4	3	12	467	11	69	0	8	6	0	0	31	4	11	12	38	129	9	0	2	37	32	10
New.ReferenceOTU1934	16	3	27	36	15	42	20	64	35	2	10	35	2	1	136	22	17	8	2	12	2	6	6	14	0	5	3	15	6	13	0	7	2	33	2	1	3	0	0	2	173	2	1	1	1	10	68	12	164
New.ReferenceOTU1936	3	0	2	0	0	5	3	0	0	0	1	1	0	1	1	1	0	0	0	0	15	5	0	2	0	0	1	0	0	0	2	0	34	1	0	0	0	0	0	0	0	0	1	0	1	2	31	1	9
New.ReferenceOTU1937	0	0	40	6	0	9	26	0	19	8	32	3	1	9	0	35	20	1	0	0	8	6	0	1	0	0	0	0	0	0	1	0	31	0	0	0	0	0	4	0	6	0	4	0	0	0	203	0	6
New.ReferenceOTU1930	111	9	0	17	0	6	0	4	20	8	15	0	71	2	66	35	6	15	79	56	5	2	3	45	3	5	0	6	2	8	9	65	0	0	13	14	5	0	0	0	1	0	4	1	0	12	4	36	1
New.ReferenceOTU1932	2	7	0	1	0	0	0	15	0	0	0	0	0	4	0	0	7	4	1	30	3	44	8	0	3	211	6	0	3	4	4	28	0	0	0	0	107	15	2	36	1	9	1	1	12	1	0	7	15
New.ReferenceOTU1933	1854	0	4	40	83	51	0	20	0	136	0	0	25	423	1482	85	997	43	16	259	187	106	0	483	2	314	139	179	0	82	18	1214	1	0	124	202	241	0	0	0	114	7	47	0	958	0	0	72	50
New.ReferenceOTU1938	0	23	14	3	3	21	62	57	10	0	16	15	14	0	7	0	0	0	14	0	4	2	14	0	6	0	20	7	53	0	12	0	0	7	0	0	0	1	14	29	8	0	26	6	2	37	9	1	30
New.ReferenceOTU1295	316	106	98	41	14	211	0	135	15	52	11	1	864	5	15	105	1	55	540	70	278	48	151	330	101	101	3	64	16	98	156	10	3	2	121	103	16	8	52	53	139	0	70	54	0	73	16	243	118
New.ReferenceOTU1012	0	878	6	0	0	0	0	24	0	0	4	2	107	0	1	18	0	2	30	23	2	8	702	1	109	53	155	173	226	2	40	0	0	13	0	0	0	188	30	1901	12	5	23	9	144	562	0	74	37
New.ReferenceOTU3262	0	0	67	60	13	67	106	4	45	10	57	36	1	1	11	37	0	0	14	1	0	6	62	10	1	0	5	0	2	29	0	0	4	6	0	0	0	0	15	1	7	6	9	3	1	0	0	117	37
New.ReferenceOTU3261	0	2	55	147	38	19	36	214	56	48	59	0	1	2	0	15	88	0	0	158	19	0	0	6	0	0	1	5	0	0	0	1	0	1	0	0	0	0	0	0	8	0	1	0	1	6	1	0	87
New.ReferenceOTU3265	88	1	28	42	12	77	55	58	28	38	22	15	2	18	24	182	11	9	6	1	65	28	0	19	3	1	1	10	1	18	2	60	0	8	1	0	0	1	5	0	28	0	7	0	3	0	6	26	1014
New.ReferenceOTU3268	21	0	0	3	0	35	0	40	0	30	0	0	87	14	0	0	35	13	61	27	4	0	0	36	0	28	0	37	0	33	12	14	0	4	33	42	7	0	26	12	3	0	11	65	0	15	0	15	0
New.ReferenceOTU3269	0	11	4	13	0	26	9	1	2	31	0	1	19	28	27	21	24	6	5	1	15	3	0	28	2	0	10	1	8	0	9	3	0	0	0	0	0	4	8	2	2	0	53	46	10	1	22	0	27
New.ReferenceOTU4218	2240	51	5	100	11	43	15	58	4	45	34	0	514	4171	26	82	6085	426	267	170	2263	1080	26	369	50	1533	2136	960	5	1053	160	5463	32	81	816	613	2706	14	135	40	382	33	206	178	285	122	269	100	27
New.ReferenceOTU4219	0	76	136	83	0	33	62	30	128	132	45	45	216	11	1	189	0	5	204	4	50	5	120	199	17	7	9	0	7	40	20	0	0	3	2	2	0	8	52	82	32	4	60	2	2	3	53	84	317
New.ReferenceOTU4217	1661	208	2515	7601	123	1410	211	871	1131	63	758	747	138	3	228	546	94	932	123	1593	4	2666	532	95	43	23	186	29	230	1462	164	58	7	256	177	3	5	39	86	159	111	495	1074	62	86	224	31	2586	1803
New.ReferenceOTU4215	40	10	0	15	11	11	5	7	1	6	3	0	1	73	154	19	116	14	5	6	35	14	0	21	1	40	5	7	2	2	3	60	34	1	4	0	9	1	1	0	12	0	14	3	56	10	23	0	10
New.ReferenceOTU4212	9	24	15	8	4	23	2	18	2	5	3	0	63	7	3	27	12	12	63	4	19	21	7	47	32	10	4	24	4	6	39	3	0	3	4	3	3	4	10	5	8	2	18	4	2	12	7	15	19
New.ReferenceOTU4210	81	48	4	8	4	8	0	49	3	51	8	8	602	108	19	39	91	47	334	52	140	85	35	43	28	64	76	160	6	106	72	119	35	20	56	94	26	6	31	47	69	3	33	14	41	23	85	72	8
New.ReferenceOTU2714	0	0	28	1	17	31	166	73	82	5	48	55	2	0	0	55	0	2	0	5	0	3	0	17	6	0	0	1	22	0	4	0	0	65	0	0	0	0	16	0	21	0	4	4	0	0	1	2	113
New.ReferenceOTU3793	36	0	3	0	4	0	0	0	0	1	0	0	0	18	0	0	152	1	0	1	21	2	23	19	2	132	6	0	0	0	0	0	0	1	1	0	2	1	0	0	0	0	0	0	2	7	32	54	81
New.ReferenceOTU3790	183	28	20	59	10	80	0	68	6	607	13	0	307	426	0	466	354	166	100	33	277	115	0	335	14	17	33	577	6	84	126	242	0	16	69	115	37	42	33	35	37	16	121	145	0	152	0	125	69
New.ReferenceOTU3797	1323	7	0	74	56	4	0	0	0	598	6	0	0	786	138	439	856	90	6	425	465	48	0	691	1	170	124	9	0	140	4	1407	29	2	159	254	493	0	0	1	53	0	102	141	530	24	46	16	88
New.ReferenceOTU3795	2100	92	16089	14502	3056	4209	6905	1792	8710	490	4634	3703	36	25	248	1076	163	1867	57	3299	104	8854	423	997	185	122	116	23	166	2340	572	127	18	579	891	12	28	54	209	394	235	2556	25083	118	259	133	302	1676	3634
New.ReferenceOTU3798	5	1	0	0	0	0	0	0	0	0	0	0	0	12	0	0	7909	0	5	0	0	0	0	0	0	31	0	0	0	0	0	0	2	0	11	0	1444	0	0	0	0	0	0	0	0	0	0	0	61
New.ReferenceOTU617	0	0	4	3	14	45	112	1	7	141	2	2	0	41	22	44	4	0	0	0	49	0	2	7	0	0	0	1	0	0	0	0	290	0	0	0	0	0	3	0	6	1	4	0	1	1	411	4	3
New.ReferenceOTU616	28	21	8	8	0	9	1	10	3	19	1	0	105	21	3	8	19	8	73	10	33	13	10	37	9	9	4	36	2	17	21	10	0	3	21	12	4	1	8	11	11	2	10	5	6	5	15	18	11
New.ReferenceOTU1790	0	4	4	1	0	1	0	10	14	0	8	2	20	0	1	6	0	0	16	0	15	6	3	2	6	0	0	27	1	0	29	0	0	0	0	0	0	3	8	27	1	0	2	36	0	57	26	8	6
New.ReferenceOTU1243	378	0	16	25	21	0	0	19	0	21	0	12	0	5	191	201	24	16	0	179	0	43	0	35	11	0	63	71	0	15	0	61	0	0	19	0	51	0	0	0	19	0	45	34	0	31	0	21	126
New.ReferenceOTU1792	248	35	46	22	7	10	0	26	0	142	13	2	225	148	20	63	173	79	115	374	64	82	8	134	41	51	106	210	14	24	27	296	13	8	72	61	67	0	15	0	20	0	57	57	283	70	57	59	102
New.ReferenceOTU1793	0	73	0	0	0	0	0	0	0	0	0	0	0	0	11	28	0	0	0	242	0	0	0	0	0	67	7	2	12	0	0	0	0	0	0	0	0	453	0	116	0	0	0	0	1483	0	0	0	7
New.ReferenceOTU1794	0	18	281	44	26	172	2128	45	647	69	1160	25	14	23	4	310	8	1	7	0	43	8	18	35	6	10	1	5	10	0	31	0	54	11	0	0	0	2	11	91	0	0	19	9	1	39	15	2	277
New.ReferenceOTU1795	630	10	0	22	22	42	35	14	16	88	16	0	34	618	94	167	1624	255	59	132	227	538	1	135	24	496	840	279	13	397	58	703	10	30	253	90	466	16	44	9	111	6	108	46	167	54	67	61	23
New.ReferenceOTU619	0	97	64	53	3	19	708	42	155	52	44	90	95	0	130	19	1	9	125	1	35	61	41	0	31	6	92	153	118	1	32	1	904	54	0	0	0	58	41	75	278	10	99	59	2	64	199	8	590
New.ReferenceOTU618	462	297	51	42	38	39	11	63	10	144	15	44	182	25	317	103	43	35	190	478	137	304	25	198	153	242	326	577	104	85	110	94	32	25	60	210	38	113	70	55	196	21	114	78	75	296	222	311	93
New.ReferenceOTU1646	4	0	0	0	0	0	0	0	0	0	0	0	210	0	38	0	79	0	158	0	26	8	0	0	16	15	0	110	32	37	11	1	91	1	8	0	56	0	0	0	10	0	0	0	0	0	0	356	0
New.ReferenceOTU1644	3	8	59	20	3	14	37	54	11	7	9	30	23	0	1	8	0	3	7	15	53	29	78	9	235	1	5	5	170	8	252	5	0	6	1	1	0	15	220	40	2	8	55	38	6	5	9	20	20
New.ReferenceOTU1645	73	69	87	98	1	51	154	92	47	3	31	111	184	16	27	35	69	21	139	1	105	186	40	10	132	11	464	290	339	75	234	141	16	42	1	0	18	832	502	49	130	23	65	437	14	97	39	24	10
New.ReferenceOTU1643	6	4	1	9	0	17	0	16	0	2	0	0	154	0	0	5	0	0	129	0	38	10	1	57	3	4	0	11	7	0	7	0	0	0	26	13	0	0	4	13	4	0	12	6	0	0	0	3	0
New.ReferenceOTU1640	0	0	53	26	18	36	231	152	49	8	67	83	2	18	54	9	51	0	0	0	37	2	0	26	1	0	0	110	110	0	1	0	72	23	0	0	0	0	0	1	49	0	1	0	2	370	71	0	134
New.ReferenceOTU3861	109	5	11	18	5	10	2	19	2	25	4	0	4	140	31	51	174	32	4	37	85	34	3	53	7	25	19	44	3	33	22	61	2	4	37	5	42	2	3	1	5	1	8	3	58	10	2	34	37
New.ReferenceOTU3864	0	0	44	13	41	42	331	19	81	0	66	90	4	0	2	57	0	0	0	0	0	11	43	60	2	0	0	0	23	0	4	0	0	7	2	0	0	0	3	0	2	0	8	1	0	0	0	7	34
New.ReferenceOTU3866	366	105	393	84	271	33	90	349	1255	0	147	19	239	6	52	73	24	209	170	2937	6	785	682	4	103	19	204	0	65	2140	54	45	0	133	465	16	3	38	125	278	93	1593	804	55	224	5	15	1779	61
New.ReferenceOTU3867	0	0	29	3	2	12	52	13	16	39	12	17	1	1	28	8	3	0	6	39	37	1	0	0	1	0	0	0	0	0	0	0	105	6	0	0	0	1	0	1	4	0	0	1	1	24	107	0	45
New.ReferenceOTU3245	0	0	0	0	0	0	35	0	0	0	0	0	0	0	0	0	1	0	0	0	2	0	56	0	0	0	0	0	0	0	0	0	0	0	0	0	0	0	0	46	23	0	0	0	0	0	0	0	0
New.ReferenceOTU1426	0	41	13	0	1	1	20	18	18	25	11	10	87	10	9	1	3	0	23	0	131	4	5	17	5	0	24	26	12	0	10	0	0	0	0	0	0	0	1	274	0	0	15	2	0	75	0	0	33
New.ReferenceOTU1424	323	34	3	25	24	25	7	27	0	34	7	2	11	751	59	57	1261	153	25	101	448	158	0	155	11	691	200	152	16	629	40	336	25	21	282	102	611	0	11	5	74	27	74	32	137	44	28	50	49
New.ReferenceOTU4145	0	0	2	0	1	0	5	93	0	0	1	43	0	0	282	0	13	0	0	0	9	0	0	0	0	0	0	3	0	0	0	0	38	115	0	0	0	0	0	0	612	0	0	0	0	0	190	0	2
New.ReferenceOTU4142	52	0	11	12	0	8	0	39	3	16	0	0	24	14	17	21	9	61	8	22	15	437	3	32	5	53	509	191	0	153	16	96	0	1	15	20	1	0	12	0	95	0	7	0	0	0	44	15	0
New.ReferenceOTU4143	26	0	16	25	2	10	10	20	11	16	1	17	0	4	28	7	21	0	9	3	49	1	14	103	0	0	0	1	5	0	1	0	9	4	0	0	4	0	0	0	0	2	5	0	10	5	73	3	33
New.ReferenceOTU1421	0	7	168	46	3	52	94	0	541	4	78	6	0	0	0	9	0	0	7	0	0	18	0	5	4	0	0	0	0	0	57	0	0	0	0	0	0	0	0	0	0	0	6	0	0	0	0	0	0
New.ReferenceOTU3241	134	20	20	25	5	67	5	17	0	203	7	1	24	66	56	90	42	163	22	252	50	422	0	73	2	45	814	136	1	36	22	41	5	2	8	8	25	0	3	5	49	1	62	20	8	55	115	19	114
New.ReferenceOTU2522	1762	43	1023	393	303	672	214	228	381	97	348	156	13	12	36	577	43	290	214	284	6	857	373	319	36	12	50	12	45	765	44	122	3	213	178	1	29	9	82	53	37	504	284	40	41	6	26	813	294
New.ReferenceOTU2523	271	36	48	28	18	66	0	47	5	85	6	11	197	46	151	79	23	59	90	193	51	105	6	140	27	55	34	108	27	80	68	207	64	3	71	36	14	0	33	26	34	0	85	29	111	69	17	113	63
New.ReferenceOTU728	0	10	7	9	1	4	20	5	9	6	8	7	6	0	0	6	0	0	3	0	2	6	3	2	7	0	4	1	18	0	12	0	0	0	0	0	0	0	25	5	1	0	15	2	1	7	0	0	10
New.ReferenceOTU2832	0	8	27	1	2	13	24	1	29	15	25	19	6	8	4	16	2	3	1	0	6	10	8	1	6	0	3	0	11	0	17	0	0	2	0	0	0	2	13	9	2	0	4	4	0	0	6	1	10
New.ReferenceOTU723	16	78	2	0	0	4	0	0	0	25	0	0	68	4	0	17	37	17	66	9	22	7	0	57	4	0	0	12	0	0	7	13	0	0	0	9	0	0	2	0	6	0	7	0	0	0	0	10	4
New.ReferenceOTU722	0	0	84	113	6	2	130	0	230	10	51	4	0	0	0	46	0	1	0	0	0	0	0	10	0	0	0	0	0	0	0	0	0	0	1	0	0	0	0	0	0	0	0	0	12	0	0	0	0
New.ReferenceOTU727	90	22	39	24	24	63	19	18	8	15	3	1	53	195	351	67	486	25	26	339	134	27	2	97	22	50	40	92	23	50	24	117	3	20	7	22	13	18	15	6	44	2	40	10	97	29	75	11	65
New.ReferenceOTU726	77	17	10	6	8	0	13	6	1	2	0	2	0	10	113	29	6	21	0	20	13	36	0	59	7	14	19	24	17	36	4	17	0	0	16	4	10	4	7	0	26	3	26	0	110	9	38	11	0
New.ReferenceOTU724	149	67	9	20	7	50	0	20	6	176	0	12	15	75	198	151	46	110	5	283	40	80	2	257	9	161	123	206	5	68	54	157	0	7	29	7	35	0	11	5	23	0	35	2	56	59	1	54	74
New.ReferenceOTU1331	0	0	0	0	14	0	30	17	4	0	0	0	0	0	17	0	0	0	0	0	0	0	11	0	0	0	0	0	0	0	1	0	0	45	0	0	0	0	13	0	7	0	0	7	0	0	1	0	20
New.ReferenceOTU1336	0	0	69	5	14	13	194	2	67	16	54	13	15	0	23	26	0	1	9	0	0	14	47	0	8	0	0	0	6	16	18	0	0	2	0	0	0	2	58	3	20	4	6	76	0	0	7	13	13
New.ReferenceOTU4298	16	30	11	4	0	26	1	36	4	9	1	15	39	0	3	10	1	4	52	92	15	17	8	29	39	9	2	70	12	17	78	0	0	7	30	13	0	1	27	4	6	4	39	15	0	24	2	44	66
New.ReferenceOTU1335	67	2	12	4	7	10	1	12	0	37	2	3	6	25	59	53	11	8	7	32	16	41	2	23	6	15	11	26	11	13	19	47	0	2	6	5	0	2	13	3	13	2	40	18	34	6	27	17	25
New.ReferenceOTU1339	0	234	10	1	1	7	17	344	2	0	15	25	21	0	3	1	2	3	27	3	1	90	126	0	17	2	20	718	454	1	44	0	3	66	0	0	0	1	16	116	11	1	3	2	1	1308	4	70	81
New.ReferenceOTU2838	60	1	102	70	49	196	43	13	92	16	37	17	6	1	2	92	1	8	4	33	4	39	10	22	4	0	0	0	6	136	3	7	0	7	29	1	1	0	1	6	1	38	14	4	0	0	4	22	39
New.ReferenceOTU2830	0	248	6	0	1	0	0	9	1	0	1	1	22	0	0	11	0	0	10	7	0	6	280	0	70	12	53	72	105	1	26	0	0	6	0	0	0	65	12	681	4	3	10	2	50	192	0	37	23
New.ReferenceOTU2831	103	27	16	19	3	14	0	27	6	32	12	0	100	57	53	45	131	53	76	55	79	8	7	95	7	20	32	25	17	25	23	130	0	3	11	22	41	1	1	4	11	5	25	5	27	51	4	36	55
New.ReferenceOTU2520	79	94	45	33	2	15	2	48	11	28	13	7	1431	122	5	24	140	32	885	41	146	78	71	72	69	93	33	448	4	11	158	303	5	56	91	159	81	4	35	152	86	4	35	28	0	77	132	87	12
New.ReferenceOTU2833	0	0	4	4	12	9	46	10	13	7	8	6	0	106	39	8	38	2	0	0	126	5	0	9	1	0	0	0	0	0	2	0	388	11	0	0	0	0	0	0	18	0	1	0	0	0	472	0	3
New.ReferenceOTU124	276	105	14	25	7	84	1	107	2	135	29	2	158	150	132	123	239	69	93	246	168	73	19	418	56	95	34	231	2	153	99	203	0	3	45	19	72	10	27	44	44	7	55	23	166	74	144	170	64
New.ReferenceOTU434	2	0	21	11	0	5	123	31	61	1	84	4	9	0	0	11	0	11	20	0	0	1	31	7	2	0	0	0	0	3	3	0	0	4	0	0	0	0	10	0	0	0	18	0	4	0	0	7	117
New.ReferenceOTU120	5	0	48	242	18	44	50	282	72	56	52	39	0	18	3	59	73	0	0	9	64	5	2	21	2	11	0	3	2	0	2	0	51	25	0	0	0	32	2	2	9	4	4	0	129	23	26	1	142
New.ReferenceOTU122	15	0	0	14	0	14	0	0	0	0	0	0	170	0	0	19	0	6	90	23	0	0	7	34	0	16	0	94	0	0	17	0	0	1	27	0	5	0	0	0	2	0	22	22	0	0	0	59	0
New.ReferenceOTU4542	0	0	156	32	8	150	423	12	227	162	192	205	0	60	3	489	25	0	0	0	138	0	0	92	0	1	0	0	2	0	7	0	58	1	0	0	0	0	2	0	17	1	0	0	0	0	148	2	65
New.ReferenceOTU437	173	77	11	16	7	76	0	75	12	109	14	5	132	118	169	84	98	43	61	149	81	52	11	236	32	70	44	144	7	96	45	223	0	0	30	30	48	5	17	26	10	2	63	64	156	65	48	105	76
New.ReferenceOTU4540	36	1	286	372	57	165	100	9	109	14	120	84	0	2	3	28	1	1	3	7	4	4	15	10	0	0	1	0	0	0	0	11	3	1	3	0	0	0	2	0	2	6	6	2	7	0	8	26	5
New.ReferenceOTU4541	0	216	4	0	0	0	0	21	0	0	1	2	62	0	6	1	0	0	80	0	0	24	293	0	243	0	69	43	100	0	81	0	0	1	0	1	4	5	14	343	16	1	1	8	1	225	0	122	3
New.ReferenceOTU4545	118	11	5	11	5	9	0	6	2	90	5	0	92	36	53	15	52	18	41	72	38	15	0	32	1	14	20	48	1	22	12	69	4	4	15	28	15	1	11	3	16	1	21	15	79	17	4	49	13
New.ReferenceOTU4548	109	26	21	15	3	19	6	36	2	10	1	0	309	39	0	34	50	23	220	6	30	30	11	61	19	46	3	225	1	24	49	2	0	26	79	32	15	0	20	53	16	7	37	0	2	11	23	35	11
New.ReferenceOTU4549	1	3	79	38	55	233	873	143	242	35	313	52	86	0	12	418	2	19	33	0	2	16	14	40	10	0	2	1	63	4	29	0	0	59	0	0	2	1	29	2	19	1	142	2	2	0	0	3	372
New.ReferenceOTU2230	20	0	9	0	1	21	0	0	0	0	0	0	0	0	2	0	0	2	0	16	4	2	0	23	3	0	0	36	12	0	10	0	0	0	1	0	0	0	0	0	0	0	0	0	0	39	0	10	0
New.ReferenceOTU2231	827	1834	944	576	133	1123	76	756	161	579	129	48	7250	286	527	1074	1102	744	4335	466	975	614	323	2902	1047	943	296	3186	154	364	1351	1118	49	100	253	557	579	84	286	685	554	28	958	537	966	1959	234	1007	492
New.ReferenceOTU2234	242	27	8	20	19	15	13	4	2	219	5	1	23	578	84	85	887	33	14	109	339	161	0	59	15	117	198	103	10	44	14	333	15	1	23	119	109	3	4	5	51	7	34	12	227	37	180	37	11
New.ReferenceOTU432	147	90	25	30	13	54	0	36	8	261	15	10	30	187	181	137	186	75	30	61	84	228	18	215	69	93	190	207	10	196	67	107	2	4	5	30	80	0	20	12	56	8	112	11	168	47	143	70	76
New.ReferenceOTU2783	0	5	17	2	0	1	2	40	5	0	3	3	11	1	0	0	0	0	20	0	14	1	5	0	14	0	9	11	19	0	30	0	0	3	0	0	0	10	31	64	0	0	3	25	0	13	8	0	3
New.ReferenceOTU2780	0	4	16	0	0	1	23	0	9	19	7	3	4	1	1	1	0	0	0	0	42	0	0	0	1	0	0	0	0	0	1	0	406	0	0	0	0	0	3	0	0	0	1	1	0	0	64	0	1
New.ReferenceOTU2781	64	10	4	4	7	5	1	6	2	6	4	7	5	6	10	21	2	4	4	13	14	31	2	34	11	4	10	12	9	4	15	1	0	1	15	1	1	1	9	3	5	1	14	2	7	7	44	21	9
New.ReferenceOTU2787	194	14	0	116	0	0	0	63	0	0	8	0	18	45	0	0	114	0	27	80	44	0	5	1	6	268	21	0	0	321	4	488	10	0	16	107	251	23	0	33	0	8	41	1	45	0	0	0	29
New.ReferenceOTU2784	0	16	256	105	30	131	815	53	390	22	475	79	18	38	7	193	6	25	21	2	56	77	21	27	63	1	7	9	28	3	230	0	32	24	0	0	0	12	34	31	9	0	177	5	3	10	131	2	164
New.ReferenceOTU2785	68	30	9	34	1	14	0	20	0	18	6	0	113	17	6	16	27	4	43	38	38	9	8	63	45	32	39	8	0	0	22	75	0	2	13	33	3	12	0	96	1	8	26	0	0	26	42	73	18
New.ReferenceOTU543	31	71	267	123	11	70	140	231	87	30	36	128	320	2	15	48	1	5	61	67	183	93	282	42	978	8	28	15	736	31	969	25	1	29	8	5	0	134	828	175	20	36	260	235	71	19	41	88	112
New.ReferenceOTU542	5	9	25	2	0	9	0	5	15	0	4	6	0	0	0	16	0	7	2	138	1	14	2	4	2	0	5	4	0	804	4	11	0	1	13	0	0	360	0	1	1	5	5	2	446	0	0	13	2
New.ReferenceOTU541	514	74	58	24	45	0	130	36	15	128	0	9	0	159	831	239	39	135	1	291	188	347	0	314	76	90	255	253	90	375	44	368	0	11	136	265	66	92	60	0	214	14	230	12	1061	64	654	48	3
New.ReferenceOTU546	0	0	284	40	2	153	275	8	256	114	316	225	5	0	0	134	0	3	0	0	0	5	9	10	16	0	0	0	1	0	76	0	0	14	0	0	0	0	45	0	0	0	12	0	0	0	5	0	17
New.ReferenceOTU545	0	0	10	4	0	0	4	1	3	26	2	12	0	7	1	1	2	0	0	0	20	0	0	0	0	0	0	0	0	0	0	0	0	0	0	0	0	0	0	0	2	0	0	0	0	0	0	0	492
New.ReferenceOTU4543	386	67	386	137	129	122	49	148	62	23	77	14	33	23	28	62	13	109	29	410	23	267	129	20	16	11	123	14	15	369	11	51	1	28	36	1	22	14	40	283	47	69	60	73	74	11	40	253	25
New.ReferenceOTU1743	1	7	155	52	17	49	302	14	158	37	173	27	51	20	20	82	19	22	8	1	40	59	10	9	38	2	2	6	12	4	102	0	32	17	0	0	0	6	23	35	9	0	86	17	1	6	36	3	73
New.ReferenceOTU549	0	8	11	1	0	2	5	6	2	18	4	1	33	7	3	0	2	0	12	0	58	3	5	3	3	0	6	7	1	0	0	0	0	0	0	0	0	0	0	92	0	0	2	0	0	20	1	1	11
New.ReferenceOTU548	0	0	38	17	4	14	130	0	50	173	32	25	0	3	0	40	6	0	0	0	9	0	0	47	0	0	0	0	0	0	0	0	21	0	0	0	0	0	0	0	1	0	3	0	0	0	19	0	1
New.ReferenceOTU1742	0	0	43	73	8	112	80	0	119	312	31	7	3	0	0	9	0	0	0	0	0	43	0	1	0	0	0	0	0	0	3	0	0	0	0	0	0	0	0	0	0	0	2	0	0	0	0	0	1
New.ReferenceOTU2655	0	2	27	2	3	28	134	12	36	17	46	26	1	0	72	8	1	0	2	0	11	1	0	3	1	0	5	1	4	0	1	0	97	34	0	0	0	1	5	2	17	0	0	4	0	6	117	10	15
New.ReferenceOTU2650	0	0	0	31	9	0	0	0	0	86	0	21	0	1	0	0	0	0	0	0	0	0	0	15	0	0	0	0	26	176	0	0	0	0	1	0	0	0	0	0	0	0	0	0	0	0	22	0	0
New.ReferenceOTU2651	0	341	19	4	4	19	36	247	10	0	34	19	32	0	12	0	2	8	36	1	2	96	79	0	13	0	24	809	417	1	28	0	3	39	0	0	0	2	8	110	8	1	25	8	6	1453	2	36	69
New.ReferenceOTU2300	178	1	0	39	0	37	10	7	0	8	0	0	28	94	17	49	135	158	25	34	37	581	7	72	5	52	613	304	0	95	16	64	0	2	63	61	25	0	15	0	97	0	32	0	0	0	123	55	3
New.ReferenceOTU948	9	0	0	28	0	0	0	9	0	9	1	0	0	141	19	0	195	21	0	1	70	42	0	35	0	0	140	1	6	22	1	33	0	0	2	7	37	0	0	0	23	0	4	0	17	1	0	0	0
New.ReferenceOTU947	0	158	50	4	2	49	153	13	46	2128	67	54	301	30	6	97	65	2	254	11	55	2	226	29	7	23	64	11	10	12	2	2	1085	0	0	0	3	47	121	303	26	9	90	10	13	37	27	19	40
New.ReferenceOTU946	33	0	0	3	3	0	0	0	0	85	0	0	0	155	13	36	71	32	4	15	92	46	1	49	0	48	50	24	0	9	0	47	0	0	7	80	31	0	1	0	10	0	6	0	24	0	17	1	0
New.ReferenceOTU945	49	0	0	25	0	0	2	0	0	57	0	0	44	17	0	69	28	92	17	13	75	64	0	25	3	28	310	103	0	2	36	188	0	0	14	124	14	0	0	1	23	0	19	0	0	0	7	38	0
New.ReferenceOTU2658	3	165	0	14	2	845	66	39	4	22	0	2	66	5	71	6029	7	101	104	12	2	164	264	4	49	18	81	21	128	12	25	0	26	20	0	0	0	24	513	185	56	4	1586	44	8	55	7	14	190
New.ReferenceOTU942	955	31	97	18	108	57	64	104	46	3	689	35	10	20	4	29	17	19	47	14	30	149	142	50	24	25	8	12	35	186	51	20	0	89	153	0	3	10	35	104	14	186	45	6	11	2	32	123	14
New.ReferenceOTU940	1219	441	127	108	132	116	37	255	53	181	49	127	176	89	738	372	119	100	293	846	235	845	59	892	512	400	611	1204	313	208	436	162	49	109	189	218	66	146	160	102	278	52	277	88	214	579	420	637	273
New.ReferenceOTU1436	50	4	0	2	1	4	0	2	0	26	0	0	2	63	10	20	31	95	3	57	27	81	2	10	7	14	55	33	6	66	4	27	2	2	40	5	15	1	6	2	24	5	13	10	56	14	11	43	20
New.ReferenceOTU4665	0	0	37	0	0	2	85	5	53	2	40	43	3	0	0	3	0	1	0	0	3	3	0	1	3	0	0	0	0	0	10	0	0	1	0	0	0	0	0	1	0	0	0	0	0	3	0	1	0
New.ReferenceOTU4664	0	11	1	5	0	3	8	16	2	2	8	5	28	0	0	3	0	0	15	0	1	7	3	3	5	0	7	14	34	0	13	0	0	2	0	0	0	2	1	82	2	0	13	1	0	146	0	0	24
New.ReferenceOTU1637	0	0	3	3	0	0	14	0	1	4	3	1	0	59	0	1	1	0	0	0	110	0	0	3	0	0	0	0	0	0	0	0	111	0	0	0	0	0	0	0	0	1	0	0	0	0	367	0	1
New.ReferenceOTU2010	27	0	51	231	0	38	62	9	37	79	11	39	0	4	0	214	25	110	0	0	13	0	0	59	3	0	0	0	3	0	0	0	0	0	10	0	0	0	0	0	0	0	54	0	0	0	0	4	158
New.ReferenceOTU2011	48	9	0	0	2	20	0	1	4	6	0	0	1	28	40	6	45	2	0	18	9	18	0	16	0	36	34	28	7	0	9	29	3	0	24	0	17	1	0	10	12	0	2	0	21	0	0	11	0
New.ReferenceOTU2016	0	0	0	0	0	0	0	0	0	0	0	0	0	0	2	0	0	0	0	0	0	0	0	0	0	1	0	0	0	0	0	0	36	0	0	0	0	0	0	0	0	1	0	0	0	0	4	1	0
New.ReferenceOTU2017	70	6	0	3	0	0	0	0	0	0	0	0	0	59	0	0	94	6	0	0	28	13	0	4	5	44	21	7	7	18	0	98	1	0	12	15	32	0	0	0	4	2	0	3	0	14	0	0	2
New.ReferenceOTU2019	426	7	0	34	12	0	0	19	0	57	1	0	11	475	151	56	932	104	10	169	261	133	8	132	12	461	144	247	3	146	40	585	3	6	159	76	542	0	18	10	54	11	20	49	517	40	32	85	50
New.ReferenceOTU2303	48	8	0	27	0	0	0	23	2	8	4	0	7	90	0	12	244	12	7	20	20	5	0	73	3	133	44	1	7	143	46	34	0	0	128	15	280	0	4	0	14	0	16	1	2	12	2	2	11
New.ReferenceOTU2235	0	15	0	0	0	0	0	28	0	5	0	0	7	0	29	0	0	0	6	10	0	0	16	1	0	0	3	505	361	0	0	0	0	14	0	0	0	0	3	5	10	0	0	0	0	218	0	5	220
New.ReferenceOTU3129	9805	843	18140	11368	2563	7721	3640	1802	7263	1703	4567	1041	554	522	655	7411	732	1657	880	10840	841	5641	2476	2310	326	222	874	201	376	12897	347	1334	193	812	1190	24	113	571	641	2436	824	2515	1804	900	3064	278	2076	6264	4047
New.ReferenceOTU3900	0	26	29	3	5	18	21	11	17	14	3	4	90	2	99	9	0	2	66	0	14	18	14	3	6	15	29	134	22	0	37	13	0	10	0	0	0	27	48	55	49	6	68	285	45	56	120	1	4
New.ReferenceOTU3121	127	3	4	8	3	9	1	11	1	25	7	2	6	57	9	35	5	32	1	111	37	40	2	48	4	10	18	32	2	23	11	51	2	4	40	3	3	0	1	1	5	4	17	11	12	7	16	14	26
New.ReferenceOTU3123	134	31	3955	2512	377	394	3668	115	1818	67	1610	654	24	7	92	82	17	96	41	516	23	457	79	204	10	28	39	3	18	315	14	115	2	75	55	0	8	18	29	24	41	94	663	45	55	15	83	206	491
New.ReferenceOTU3124	13	1	9	12	7	35	1	35	0	0	9	1	0	43	162	9	41	0	0	0	38	19	0	35	15	0	27	26	18	4	15	46	0	2	2	0	3	0	0	0	29	7	4	1	14	13	48	31	4
New.ReferenceOTU3127	0	2	0	0	0	0	0	0	0	0	0	0	0	0	0	0	0	3	5	0	0	17	0	0	0	0	0	0	0	176	0	0	0	0	0	0	0	0	0	0	0	148	4	0	0	0	0	293	0
New.ReferenceOTU3126	96	0	0	0	0	0	0	0	0	24	0	0	0	0	43	56	0	3	0	66	0	0	0	28	9	10	13	0	18	86	9	3	0	0	4	3	0	0	0	0	35	0	4	0	87	0	0	0	92
New.ReferenceOTU3492	1	3	5	2	4	5	0	49	3	12	0	27	0	15	3	0	12	0	0	0	33	2	0	2	0	0	1	9	10	0	3	0	0	0	2	0	0	4	0	29	2	0	1	0	3	7	7	0	58
New.ReferenceOTU3495	0	0	0	0	0	0	0	1	2	0	0	0	56	0	41	0	0	2	34	10	0	0	13	0	10	0	1	0	2	1	2	0	0	1	0	0	0	1	161	10	8	1	15	147	0	0	0	6	0
New.ReferenceOTU3494	148	0	30	23	12	24	3	3	13	1	8	0	8	2	15	2	1	13	11	25	0	34	24	0	8	0	0	0	0	128	60	61	0	0	102	0	0	0	71	9	14	30	75	31	0	0	0	645	1
New.ReferenceOTU3499	0	2	0	0	9	1	29	0	0	0	0	0	0	0	0	0	0	0	0	0	0	0	0	0	0	0	1	0	0	0	0	0	26	0	0	0	0	0	0	0	0	0	0	0	0	0	519	0	0
New.ReferenceOTU3498	530	0	0	70	27	15	0	0	0	109	0	4	1	78	34	33	1	36	0	0	182	10	0	328	5	275	63	15	0	175	6	37	0	0	60	110	136	0	0	0	46	0	0	0	161	50	39	0	0
New.ReferenceOTU3301	1650	90	1263	2392	5018	17150	757	288	1009	900	508	206	84	213	78	733	261	279	77	1359	370	409	313	677	8	23	81	29	118	2757	20	514	1	44	228	0	0	107	16	461	112	286	534	222	208	193	102	321	1212
New.ReferenceOTU3303	108	0	10	14	0	13	0	27	8	38	0	0	55	31	25	17	16	110	13	49	30	786	14	45	7	92	762	409	0	261	31	191	0	2	21	39	9	0	26	0	126	0	11	0	0	0	96	29	0
New.ReferenceOTU3305	0	20	13	1	3	17	63	19	20	6	9	7	8	0	25	7	1	2	2	0	15	15	20	3	4	16	32	20	27	0	18	0	28	13	0	0	0	19	31	14	24	3	18	14	1	7	54	2	51
New.ReferenceOTU3656	51	22	8	28	4	13	8	13	0	43	1	0	18	43	23	31	52	41	15	51	44	12	3	58	4	64	26	58	0	55	16	128	0	4	14	11	20	0	11	16	4	0	23	3	152	48	28	35	85
New.ReferenceOTU3307	2	20	29	11	0	11	13	84	11	4	6	55	40	0	7	7	0	2	42	7	26	14	71	8	363	3	5	22	206	10	351	2	0	16	0	1	0	30	228	54	13	11	24	31	16	22	5	26	29
New.ReferenceOTU3654	24	103	0	0	7	15	0	73	0	36	10	3	25	10	97	21	21	33	22	177	58	17	15	53	11	45	0	173	18	62	30	0	0	0	20	0	9	0	0	31	0	0	24	9	41	0	0	79	37
New.ReferenceOTU3309	0	21	83	12	0	24	0	29	2	0	0	0	5	0	0	12	0	8	13	200	0	161	271	0	4	0	93	0	1	133	11	10	0	25	12	0	0	2	14	43	14	17	57	3	34	0	0	275	73
New.ReferenceOTU3308	59	19	8	29	1	9	0	14	0	4	1	3	305	11	0	14	14	16	169	9	30	13	6	136	10	1	12	51	0	2	41	12	0	1	18	39	8	0	7	1	32	0	26	1	7	39	0	45	16
New.ReferenceOTU3658	0	3	18	6	0	7	15	23	3	7	7	8	11	1	28	3	0	1	7	0	4	9	4	6	5	0	11	46	41	0	62	0	0	6	0	0	0	9	32	4	3	2	52	36	8	3	4	0	13
New.ReferenceOTU1927	249	23	0	0	56	95	0	14	0	356	0	9	39	284	200	106	197	12	34	179	123	61	0	34	0	89	124	203	24	352	34	144	2	0	75	196	0	0	23	0	34	0	70	25	132	55	172	44	48
New.ReferenceOTU1926	87	19	29	16	2	27	0	6	1	49	5	0	376	41	14	19	38	12	194	26	78	15	7	83	5	15	4	30	2	13	27	27	1	2	46	26	9	1	8	39	14	0	13	32	8	5	6	37	5
New.ReferenceOTU1924	0	16	40	2	0	6	15	46	5	0	1	14	61	0	0	0	0	0	34	0	56	8	9	8	59	13	0	17	17	0	93	0	0	6	0	0	0	4	45	17	15	0	9	45	0	35	14	2	3
New.ReferenceOTU3011	236	26	6	21	1	20	2	22	1	14	9	1	76	556	11	30	1166	92	68	54	289	269	5	48	15	252	569	219	2	111	47	450	2	15	77	40	472	0	67	16	88	5	48	40	54	35	114	34	5
New.ReferenceOTU1922	560	5	5	18	14	9	8	7	0	176	0	1	3	407	144	136	293	77	7	224	351	85	0	170	15	329	112	119	26	224	13	153	0	7	161	437	181	2	21	2	58	0	67	5	146	19	30	63	67
New.ReferenceOTU3013	17	186	179	67	3	21	30	136	27	11	8	18	586	17	18	33	63	1	417	10	397	56	122	38	193	1	33	51	149	46	364	10	32	11	10	5	0	33	189	103	41	13	46	66	43	65	90	74	20
New.ReferenceOTU3012	3	78	3	17	0	1	2	19	2	18	1	0	268	155	16	26	469	1	362	9	124	0	74	8	0	11	15	2	15	2	0	5	0	2	0	2	0	67	23	187	25	9	6	7	27	17	18	30	106
New.ReferenceOTU639	445	488	182	83	31	197	4	104	10	276	3	0	882	33	80	277	161	251	909	229	269	81	33	356	72	87	23	78	2	98	155	36	0	0	105	111	12	12	51	89	144	0	255	11	2	120	30	193	132
New.ReferenceOTU3018	0	16	8	1	1	9	2	57	2	46	4	2	24	2	29	8	0	1	20	0	3	7	14	15	24	0	13	50	31	0	29	5	0	10	0	0	0	8	44	41	32	0	25	76	6	26	6	0	22
New.ReferenceOTU3275	4	87	33	14	15	49	107	17	18	143	21	36	71	111	291	117	132	30	32	13	159	120	12	46	51	36	243	265	56	5	69	9	25	42	0	0	6	38	20	23	37	2	120	77	43	115	114	2	120
New.ReferenceOTU3274	7	38	16	15	0	9	0	7	0	14	0	0	85	4	0	15	9	19	16	2	2	6	3	39	0	0	2	4	0	2	6	22	0	0	6	11	3	0	0	0	0	0	12	13	0	21	1	5	14
New.ReferenceOTU3271	11	0	0	0	3	0	0	0	0	32	0	0	0	6	106	0	0	0	0	0	0	29	0	0	0	0	0	28	0	0	0	4	0	0	4	0	0	0	0	0	0	0	0	0	0	0	0	0	70
New.ReferenceOTU3273	4542	418	233	426	183	403	21	501	36	2002	75	85	233	1790	2197	1248	2242	898	377	12952	1207	1175	60	1647	155	1893	2701	3456	138	1460	550	2752	176	115	1571	387	570	65	184	248	832	76	539	927	2384	664	471	956	1198
New.ReferenceOTU229	0	0	0	212	0	50	223	0	0	108	1	0	0	0	26	346	3	3	8	0	0	0	0	175	0	0	0	0	2	0	0	0	618	2	0	0	0	1	0	0	6	0	4	0	0	0	23	0	56
New.ReferenceOTU4201	13	17	4	8	1	28	12	0	0	7	0	0	26	86	12	16	98	2	11	15	41	21	0	22	20	28	54	44	17	34	7	13	0	3	4	9	5	3	4	10	0	0	34	5	49	2	37	7	6
New.ReferenceOTU4200	8	0	408	25	25	21	8	8	14	0	171	34	0	1	0	0	0	0	0	0	3	0	0	17	0	0	0	0	0	5	0	0	0	16	0	0	0	0	0	0	0	2	0	0	1	0	7	0	78
New.ReferenceOTU4203	1	20	0	8	0	0	18	40	0	0	0	0	376	0	11	0	52	2	252	0	0	1	6	1	0	6	2	6	20	11	0	31	0	1	1	4	0	2	52	10	25	0	337	27	0	48	0	4	443
New.ReferenceOTU4202	208	41	68	85	63	282	55	139	17	772	50	28	130	710	915	531	694	169	111	261	497	222	16	230	38	98	226	338	46	81	73	285	26	40	7	44	21	55	38	74	138	1	385	93	580	197	548	28	292
New.ReferenceOTU4205	8	0	0	0	0	0	0	7	0	0	3	0	0	95	0	0	124	0	5	0	26	0	0	1	0	65	0	0	0	18	26	67	0	0	5	7	25	0	0	0	17	0	14	0	0	13	0	22	0
New.ReferenceOTU4207	12	21	2	2	0	2	0	2	0	9	0	1	24	4	16	2	10	3	23	9	3	5	1	7	3	14	8	13	0	0	5	99	0	0	2	2	12	2	6	3	22	1	1	24	15	10	34	5	1
New.ReferenceOTU4206	1	101	14	0	0	13	0	26	10	0	6	1	24	0	0	11	9	3	0	0	36	5	10	17	32	0	0	22	0	0	56	31	0	0	3	17	25	0	13	0	0	0	0	0	0	20	0	33	24
New.ReferenceOTU1105	27	24	8	1	5	25	10	16	1	45	9	3	38	47	62	21	64	4	14	5	73	24	0	27	12	0	89	20	8	0	10	11	0	3	0	3	9	17	2	4	38	0	48	6	84	10	48	1	16
New.ReferenceOTU4424	0	0	4	8	0	2	1	0	2	22	0	2	4	3	2	11	1	1	0	0	1	0	3	1	0	1	0	0	0	0	0	0	10	0	0	0	0	0	0	3	0	0	52	7	0	0	12	0	9
New.ReferenceOTU814	56	133	42	8	0	0	0	5	0	0	24	33	0	76	0	0	278	0	0	60	30	7	0	17	6	61	16	50	0	31	30	103	0	0	23	6	88	6	13	0	53	0	19	12	85	33	0	46	0
New.ReferenceOTU4427	0	233	5	0	0	1	1	117	3	3	4	2	146	0	38	39	1	4	124	31	2	89	444	1	283	11	455	588	692	20	183	0	0	86	0	0	0	153	131	1813	102	7	67	65	18	677	2	138	202
New.ReferenceOTU3789	2	1	140	77	82	205	855	306	238	6	254	48	25	0	1	208	0	38	10	0	3	47	54	116	17	0	1	0	89	40	74	0	0	41	3	0	3	0	123	0	8	8	309	2	0	0	0	10	291
New.ReferenceOTU3788	0	0	37	39	40	69	416	224	143	1	114	73	0	0	0	103	0	0	0	0	0	0	1	66	0	0	0	0	2	0	1	0	0	32	0	0	0	0	2	0	10	0	1	0	0	0	0	0	242
New.ReferenceOTU3785	46	9	1	15	8	18	11	0	2	36	0	0	4	100	48	34	47	12	1	91	38	9	2	34	2	8	4	8	10	20	3	55	0	2	0	6	4	9	19	1	9	2	50	35	105	2	5	1	15
New.ReferenceOTU3784	36	149	80	75	4	56	191	171	32	16	52	11	28	5	1713	57	40	14	26	55	35	43	27	31	3	4	111	648	259	41	250	37	122	90	10	0	8	100	249	37	606	38	83	342	301	24	342	47	143
New.ReferenceOTU3787	15	0	268	179	4	75	13	13	66	0	55	23	0	0	4	56	5	3	0	24	2	40	8	23	1	2	2	0	5	13	5	2	0	4	4	0	0	0	3	1	0	16	16	0	3	0	2	3	128
New.ReferenceOTU3780	0	10	41	19	5	54	232	5	134	19	98	14	3	3	19	56	2	0	0	0	15	1	10	27	2	1	10	2	11	8	5	0	129	8	0	0	0	0	18	24	19	3	41	3	0	7	62	0	124
New.ReferenceOTU3783	280	30	11	28	26	30	24	48	3	138	1	18	43	171	321	91	76	132	58	275	121	354	31	49	32	70	244	386	58	215	82	261	24	79	36	16	20	33	72	46	124	39	56	104	443	54	158	131	66
New.ReferenceOTU604	0	5	3	0	0	3	7	6	2	1	8	1	12	0	126	0	1	0	0	0	0	2	4	0	0	0	34	0	0	0	4	0	0	0	0	0	0	20	11	44	71	0	2	4	1	23	0	0	36
New.ReferenceOTU1788	131	120	99	70	13	131	4	135	26	63	7	3	1080	129	8	152	139	66	1011	93	366	73	121	353	119	110	25	269	20	64	247	30	1	33	240	97	38	27	58	163	100	7	118	43	19	95	26	210	98
New.ReferenceOTU600	0	30	12	2	0	5	3	8	6	39	1	5	9	2	15	13	0	10	10	1	16	9	35	0	0	2	67	15	18	0	4	0	0	1	0	0	0	37	4	516	2	0	133	18	31	36	0	0	117
New.ReferenceOTU601	8	11	4	2	1	5	0	11	0	19	0	2	150	5	3	12	10	18	94	4	12	9	5	33	1	4	2	18	1	6	12	6	2	3	14	10	17	0	9	1	13	1	5	6	1	18	8	30	2
New.ReferenceOTU602	9	65	33	11	6	17	20	38	4	25	10	6	155	44	139	9	218	5	94	4	67	24	14	43	15	21	47	42	21	9	23	11	1	12	0	5	11	13	10	46	36	4	18	34	21	23	270	24	50
New.ReferenceOTU1780	20	4	27	61	9	80	35	24	11	124	15	10	37	147	197	126	120	51	32	29	105	85	7	72	12	14	89	128	17	46	20	69	0	20	2	13	7	9	31	10	32	0	95	45	77	68	141	17	54
New.ReferenceOTU1787	2	1220	159	251	28	363	627	56	167	3916	142	257	2644	396	27	1532	584	91	1947	67	303	11	1511	130	39	355	501	57	120	255	21	6	12792	29	1	0	7	333	1134	1638	252	68	1468	172	103	278	163	158	424
New.ReferenceOTU1786	13	112	152	108	21	81	98	101	41	107	53	36	203	179	407	65	358	33	113	56	404	38	33	156	60	13	18	100	93	8	57	28	34	14	1	5	7	71	28	117	104	1	105	48	94	87	236	14	151
New.ReferenceOTU1785	0	0	11	1	1	12	30	0	8	39	0	6	1	0	0	23	1	0	17	0	3	1	5	1	1	0	0	0	1	0	1	0	154	0	0	0	0	0	11	1	0	0	3	2	0	0	84	0	0
New.ReferenceOTU1784	26	20	9	9	3	7	21	19	0	0	11	8	107	61	60	19	39	23	54	5	95	93	4	55	52	31	152	201	49	13	54	2	117	8	19	12	3	13	12	16	27	2	29	75	26	56	4	39	1
New.ReferenceOTU1255	14	694	305	124	10	38	105	129	116	39	17	67	1225	114	172	103	169	26	862	63	1339	86	223	214	517	133	121	274	359	30	444	16	187	24	5	54	10	425	316	299	270	30	97	435	109	275	147	197	292
New.ReferenceOTU4374	207	58	124	45	24	212	0	22	22	72	0	4	447	48	34	141	59	63	384	78	181	4	15	389	44	214	13	150	22	26	166	19	0	0	215	69	47	15	66	62	75	12	140	143	1	11	0	310	62
New.ReferenceOTU1257	948	89	133	136	53	185	0	189	15	450	38	25	449	237	467	292	165	246	346	694	317	322	51	482	117	119	127	425	58	350	317	431	89	43	237	110	48	3	140	118	105	18	336	84	434	192	71	511	232
New.ReferenceOTU1256	2368	202	147	198	228	668	61	375	42	1501	23	144	208	808	2291	762	636	307	182	4463	577	692	67	721	180	672	312	1831	237	743	366	1906	42	90	312	279	201	40	161	120	410	129	587	474	2001	700	668	852	760
New.ReferenceOTU1250	527	19	3	52	7	13	1	49	0	56	7	0	13	449	68	148	1403	621	59	208	283	1064	6	222	36	707	796	867	19	360	86	186	4	36	354	49	589	9	114	11	177	10	109	37	214	197	38	163	65
New.ReferenceOTU4587	0	31	5	9	0	2	4	2	0	1	1	5	59	1	2	1	0	0	94	2	10	3	10	4	23	1	1	12	20	0	15	1	0	0	0	0	1	37	66	12	13	2	10	99	0	8	0	3	0
New.ReferenceOTU4585	1	11	31	9	4	44	24	6	8	0	0	5	15	0	154	8	0	1	6	2	65	2	3	29	0	3	1	17	0	0	0	11	0	5	0	0	0	1	0	0	11	0	9	0	32	3	31	1	21
New.ReferenceOTU1651	0	0	3	16	0	40	10	0	13	497	0	0	1	17	0	191	2	1	0	0	6	1	0	18	0	0	0	0	0	0	1	0	0	0	0	0	0	0	0	0	0	0	13	0	0	0	0	0	0
New.ReferenceOTU1650	388	0	13	30	24	11	0	10	0	184	0	0	0	137	76	61	148	38	13	138	2	47	0	123	2	38	0	64	0	0	7	209	33	0	67	83	96	0	0	0	54	0	74	0	43	57	58	48	16
New.ReferenceOTU1653	0	0	0	0	0	9	1	0	0	0	0	0	0	1	0	5	1	0	0	0	3	0	0	0	0	0	0	0	0	0	0	0	0	0	0	0	0	0	0	0	0	0	0	0	0	0	343	0	0
New.ReferenceOTU1655	0	0	0	0	4	4	41	24	0	0	3	0	0	0	15	0	0	0	0	0	1	5	0	0	0	0	0	1	0	0	0	0	0	5	0	0	0	0	0	0	0	0	0	0	2	146	382	1	0
New.ReferenceOTU1654	15	24	32	12	5	29	0	30	2	25	3	0	414	16	0	30	2	8	268	6	48	9	20	58	23	35	5	31	0	28	64	3	0	1	57	20	9	3	29	33	27	0	32	52	1	14	4	88	10
New.ReferenceOTU1657	1293	101	71	85	21	213	44	157	9	790	82	8	352	1751	64	700	5727	658	291	477	1351	1703	46	181	45	522	2537	1414	22	1536	117	547	84	108	314	148	1439	9	149	79	595	9	298	72	278	283	143	317	83
New.ReferenceOTU3873	2	16	1	7	8	32	73	25	9	75	1	14	20	37	115	65	47	5	36	9	136	21	3	5	14	0	46	25	74	2	10	5	22	3	0	0	1	116	16	3	43	0	73	41	102	65	25	1	46
New.ReferenceOTU3877	0	1	9	2	1	3	63	3	31	24	50	3	2	1	3	26	1	0	0	0	8	0	2	2	0	0	0	0	1	0	0	0	0	2	0	0	0	0	2	1	0	0	2	1	0	4	0	0	33
New.ReferenceOTU4151	172	31	15	18	3	23	0	23	0	6	5	0	69	194	9	18	696	49	96	42	81	199	4	21	20	241	533	313	2	105	80	168	1	37	89	26	240	0	59	11	66	3	56	10	72	40	29	22	12
New.ReferenceOTU4150	22	14	0	11	0	60	0	0	3	0	0	0	156	28	0	83	11	31	90	0	78	0	33	108	9	56	0	10	0	4	6	1	0	5	4	26	0	0	2	0	24	0	0	1	0	0	0	24	0
New.ReferenceOTU4152	43	40	41	33	25	53	27	38	23	10	7	9	10	102	99	42	192	4	21	23	90	21	15	175	108	23	17	12	12	18	104	19	11	6	18	7	11	17	32	14	26	1	71	29	32	17	27	13	42
New.ReferenceOTU4155	106	39	41	32	10	67	61	19	25	43	2	19	10	39	117	140	43	27	14	146	42	77	10	207	141	28	14	17	80	110	138	6	16	4	38	4	4	18	32	13	44	2	96	20	113	16	64	38	96
New.ReferenceOTU4156	1	13	4	3	1	3	9	7	5	11	0	7	8	3	11	13	16	1	6	14	5	12	0	6	6	0	0	17	4	1	1	0	0	9	0	0	1	4	2	0	4	0	4	0	7	9	87	1	11
New.ReferenceOTU4158	0	159	113	13	23	149	345	272	105	5	147	99	108	1	91	4	0	1	44	0	39	28	64	3	28	2	125	86	236	0	63	0	30	70	0	0	0	18	75	264	55	1	208	66	1	317	45	4	188
New.ReferenceOTU3770	92	83	30	9	25	14	0	9	10	189	14	4	127	93	37	109	159	182	138	53	41	217	7	73	4	50	325	183	0	24	19	50	0	4	2	4	32	0	11	2	13	0	63	7	48	50	3	9	28
New.ReferenceOTU3771	0	1	23	6	7	14	103	1	29	2	21	5	2	26	0	36	3	0	0	0	23	1	0	8	0	0	1	0	1	0	0	0	2	0	0	0	0	0	0	2	0	0	9	0	0	0	30	0	1
New.ReferenceOTU4037	0	1	94	12	97	149	700	260	240	2	176	13	2	0	101	52	1	4	0	0	6	9	0	4	1	0	2	8	51	0	25	0	0	112	0	0	0	0	6	0	213	0	66	7	0	32	55	0	884
New.ReferenceOTU738	165	46	0	26	18	61	0	17	22	274	18	0	40	226	80	67	151	38	57	188	100	226	24	154	0	85	90	358	13	47	22	289	0	10	95	122	97	0	16	0	10	0	0	39	219	9	414	104	25
New.ReferenceOTU731	330	4	8	40	4	18	0	32	0	75	5	0	26	672	24	92	951	253	35	152	377	364	8	95	12	298	204	297	7	472	67	190	2	36	150	34	453	0	44	8	60	9	70	23	104	53	68	71	64
New.ReferenceOTU733	0	51	13	0	0	10	42	3	15	10	1	4	17	0	31	12	0	1	7	0	17	17	19	0	7	19	41	36	24	1	10	0	53	10	0	0	0	19	19	7	15	3	12	25	4	15	79	3	31
New.ReferenceOTU734	0	0	14	0	1	3	36	21	7	0	11	31	0	0	2	0	0	0	0	1	8	0	0	0	0	0	0	0	0	0	0	0	0	15	0	0	0	0	0	0	0	0	0	0	0	1	2	0	42
New.ReferenceOTU736	10	0	15	22	55	39	78	143	9	0	13	17	0	35	10	26	189	3	0	0	57	19	0	13	0	0	0	0	0	0	2	0	39	5	0	0	0	0	11	0	3	0	1	0	0	0	353	0	34
New.ReferenceOTU2306	0	0	2	4	0	24	7	0	4	215	0	0	0	2	0	148	1	0	0	0	1	0	0	12	0	18	0	0	0	0	5	0	0	0	0	0	0	0	0	0	0	0	5	0	0	0	0	0	0
New.ReferenceOTU1329	0	408	1	0	0	0	0	2	0	0	0	0	6	0	0	1	0	0	23	0	0	0	118	0	6	0	35	3	35	0	11	0	0	1	0	0	0	12	6	1653	0	0	1	0	0	7	4	29	0
New.ReferenceOTU1328	579	157	187	225	200	938	179	541	58	974	215	94	342	1217	1445	1544	1175	353	273	451	862	519	53	794	192	221	395	1119	244	264	364	626	98	101	33	92	80	91	113	126	229	15	1013	214	1047	525	1098	97	1095
New.ReferenceOTU2307	0	1	10	0	1	3	34	0	35	20	5	29	9	4	0	5	0	1	6	0	43	0	2	2	0	0	0	0	1	0	1	0	0	0	0	1	0	0	4	7	0	0	1	1	0	0	0	0	0
New.ReferenceOTU3918	0	0	8	1	3	12	56	11	18	4	5	10	0	3	23	10	3	0	0	0	15	0	1	3	0	0	0	3	1	0	0	0	8	17	0	0	0	0	0	1	9	0	1	0	1	2	49	0	4
New.ReferenceOTU1320	0	2	100	2	1	1	4	86	20	1	3	53	0	19	2	0	43	0	0	0	33	11	0	4	0	0	0	2	6	0	28	0	0	1	1	0	0	1	0	20	0	0	4	0	0	40	0	0	177
New.ReferenceOTU2539	98	80	6	72	8	40	0	68	3	156	7	0	428	97	0	115	106	128	214	182	107	30	10	102	3	142	18	118	7	30	21	335	0	8	11	67	24	6	10	8	68	0	54	23	182	74	88	70	26
New.ReferenceOTU2828	7420	33	4	196	56	39	13	66	0	661	24	2	31	5135	710	336	4350	1236	56	1231	2605	917	16	369	26	1531	1095	630	48	2640	138	8812	117	32	1318	574	1365	3	231	49	524	56	475	338	2610	253	130	317	129
New.ReferenceOTU2827	0	16	378	70	9	164	941	93	656	199	515	406	24	2	186	302	5	2	7	1	150	15	7	71	12	4	5	14	8	0	36	0	252	125	0	0	0	4	30	18	102	0	19	8	1	37	187	0	104
New.ReferenceOTU2825	0	0	0	0	0	3	13	0	0	0	268	8	0	0	1	1	0	0	0	0	0	0	22	0	1	0	2	0	0	0	5	0	156	0	0	0	1	2	0	1	18	4	0	0	0	3	377	0	0
New.ReferenceOTU2535	119	1	2	14	5	9	0	13	1	11	0	0	0	381	3	33	93	81	2	38	221	125	4	39	5	43	43	49	5	165	22	29	2	19	89	5	51	1	8	1	10	5	14	1	18	3	39	27	10
New.ReferenceOTU2820	15	3452	10	4	62	1	8	64	0	0	3	0	16	0	216	0	6	8	82	246	0	105	0	0	5	205	164	48	16	25	13	17	0	69	0	1	8	59	9	401	77	2	23	22	767	162	0	5	18
New.ReferenceOTU428	2	0	6	36	9	15	3	31	12	3	12	8	0	0	0	7	8	0	0	0	7	1	0	1	0	2	0	0	0	0	0	0	8	1	0	0	0	3	1	0	0	0	1	0	15	0	1	1	25
New.ReferenceOTU429	2	0	383	8	18	26	13	15	9	0	248	29	0	0	0	1	0	0	0	0	1	0	0	19	0	0	0	2	1	0	0	0	0	18	0	0	0	0	0	0	0	0	0	0	0	0	1	0	88
New.ReferenceOTU424	0	2	7	0	2	20	30	0	10	85	11	10	4	0	0	52	0	2	12	0	18	3	6	0	1	0	0	1	1	0	3	0	308	0	0	0	0	0	29	1	1	0	4	3	0	0	255	0	2
New.ReferenceOTU426	221	32	28	32	13	59	1	51	1	93	6	5	71	25	124	159	35	56	43	487	60	170	2	201	56	112	116	700	24	98	86	84	0	10	40	60	12	0	6	10	36	4	73	58	37	124	85	252	177
New.ReferenceOTU427	54	1	376	391	103	199	48	53	326	13	145	100	0	0	4	42	4	63	0	71	0	334	16	27	5	3	4	1	5	45	23	1	1	22	18	1	0	1	9	8	8	78	894	1	6	2	6	42	125
New.ReferenceOTU422	7	0	230	25	104	69	5	12	12	42	35	20	6	14	5	10	0	19	5	4	0	14	2	42	4	1	3	0	7	390	2	8	5	8	19	0	2	1	5	6	5	68	5	1	5	1	28	24	0
New.ReferenceOTU131	29	55	23	16	2	25	14	22	0	50	17	2	76	11	71	61	21	21	106	39	69	33	6	72	28	11	33	40	2	13	22	11	0	5	0	8	3	7	15	12	33	2	33	6	7	71	22	31	42
New.ReferenceOTU136	2592	54	155	204	271	602	341	162	19	2508	30	115	225	1486	844	1794	947	1208	249	3300	1089	3311	47	783	419	630	2126	2319	453	1628	628	1221	143	329	428	623	232	184	687	81	804	12	2293	895	952	276	1504	454	923
New.ReferenceOTU134	1	51	44	12	0	4	5	10	5	1	1	1	145	3	30	1	8	0	139	0	49	1	2	12	43	0	12	30	47	0	19	1	20	5	0	0	0	12	16	7	13	0	11	54	9	21	6	1	5
New.ReferenceOTU135	92	1	1	6	0	1	1	1	0	1	1	0	8	211	0	10	50	23	0	6	102	65	0	15	3	11	32	14	0	34	7	57	0	3	24	9	21	0	11	0	4	1	10	1	2	1	8	9	4
New.ReferenceOTU4555	845	34	3322	1283	352	1322	876	566	1733	149	1019	324	62	109	74	1324	74	231	83	1106	188	902	339	342	132	19	138	31	130	2581	125	125	17	285	236	0	8	116	209	385	69	507	252	58	424	36	311	1441	1256
New.ReferenceOTU3806	454	8	0	48	15	15	2	51	0	28	2	0	16	365	17	34	1024	97	29	390	153	93	9	179	4	1080	43	191	43	486	32	145	3	7	274	45	398	5	5	11	86	52	36	31	194	78	6	89	12
New.ReferenceOTU138	348	0	0	14	11	0	0	0	0	21	0	0	0	669	0	0	950	9	0	0	200	0	0	73	0	142	0	0	0	42	0	227	0	0	122	59	305	0	0	0	33	0	12	0	0	0	0	0	0
New.ReferenceOTU139	100	34	57	39	8	69	13	40	3	60	4	0	627	99	6	145	43	42	421	35	57	14	20	187	18	122	7	120	11	35	94	0	0	8	66	73	33	0	25	9	49	0	86	202	3	57	25	95	24
New.ReferenceOTU4553	1099	86	13	128	10	18	2	118	3	231	27	2	87	2417	191	300	3244	1485	189	505	1357	2639	35	568	100	1410	2593	1374	36	1251	286	754	4	110	874	209	1941	30	442	48	506	48	301	153	543	390	400	585	202
New.ReferenceOTU4552	32	12	15	8	1	29	8	26	3	9	4	4	37	3	15	58	7	21	13	9	14	23	3	50	30	3	15	25	5	20	26	14	2	1	6	2	1	2	14	5	11	2	39	8	19	19	6	37	26
New.ReferenceOTU1430	166	0	0	13	4	12	0	10	2	32	3	0	1	67	10	31	14	38	3	171	52	20	3	85	5	16	7	15	7	64	10	47	1	2	46	2	7	0	3	0	5	2	11	7	21	1	9	10	29
New.ReferenceOTU943	140	1	13	312	0	27	8	41	23	1	26	53	0	1	2	21	4	1	1	23	2	22	6	18	0	1	4	0	0	30	1	3	1	1	3	0	0	1	2	6	1	4	3	0	2	1	3	9	67
New.ReferenceOTU2225	2	3	179	127	47	279	437	25	237	145	182	84	7	6	17	217	3	7	7	14	5	18	80	35	0	0	5	0	2	32	0	0	17	6	0	0	0	0	29	2	2	7	39	3	0	0	10	91	61
New.ReferenceOTU2227	50	14	483	513	115	448	283	45	535	38	348	109	0	0	2	426	6	40	2	61	3	250	3	61	4	0	1	0	5	30	10	2	1	4	8	0	1	0	2	1	3	37	760	1	4	0	8	20	119
New.ReferenceOTU2226	3	37	39	4	0	14	10	22	7	31	1	5	40	9	70	52	9	11	30	115	25	46	4	77	33	17	46	41	39	11	52	0	56	3	7	2	1	3	10	7	19	7	30	19	39	28	81	23	43
New.ReferenceOTU2223	0	0	25	21	14	26	142	49	54	1	43	28	0	0	0	62	0	0	0	1	0	1	1	40	0	0	0	0	10	0	0	0	0	13	0	0	0	0	0	0	1	0	4	0	0	0	0	1	75
New.ReferenceOTU2228	0	0	0	2	0	0	0	1	0	0	1	2	0	14	0	0	8	0	0	0	25	0	0	0	0	0	0	0	0	0	0	0	0	1	0	0	0	0	0	0	0	0	1	0	0	0	219	0	8
New.ReferenceOTU3076	94	0	50	0	0	15	0	0	0	0	0	0	0	0	156	138	9	10	0	0	0	11	0	18	0	12	0	0	0	67	0	72	0	0	4	1	10	0	0	0	0	0	0	3	0	0	0	26	0
New.ReferenceOTU550	12	0	108	95	100	168	474	161	175	26	228	100	7	0	0	297	2	36	2	0	0	67	264	127	15	0	1	0	71	1	39	0	0	49	3	0	0	2	20	3	3	33	200	2	14	1	0	93	231
New.ReferenceOTU552	0	0	130	1	3	151	293	0	318	318	34	201	2	86	0	141	4	0	0	0	73	0	0	61	1	0	0	1	0	0	15	0	0	0	0	0	0	0	1	0	2	0	1	0	0	0	47	0	0
New.ReferenceOTU554	0	8	57	7	6	46	247	55	81	12	113	59	3	0	131	34	0	0	5	0	40	0	0	4	2	0	6	2	6	0	2	0	11	111	0	0	0	1	13	4	53	0	1	1	0	13	24	0	63
New.ReferenceOTU555	0	0	71	36	32	72	360	171	96	3	117	28	0	0	0	130	0	13	2	0	0	12	24	72	9	0	0	0	40	10	27	0	0	24	1	0	0	0	42	0	4	0	109	1	0	0	0	4	182
New.ReferenceOTU556	14	4	33	89	0	88	0	32	0	0	0	0	156	0	0	46	32	1	119	0	35	2	0	45	0	0	0	0	0	0	16	0	0	6	11	24	10	0	4	0	18	0	3	0	0	0	0	0	21
New.ReferenceOTU558	58	23	4	19	5	6	30	2	2	68	0	2	4	42	136	159	47	58	1	134	18	384	1	37	4	31	255	130	72	33	2	48	0	12	4	13	13	13	7	0	82	0	55	34	103	33	406	13	30
New.ReferenceOTU3079	63	7	0	0	2	7	4	3	0	4	0	5	11	57	120	0	57	27	7	14	14	107	1	16	1	1	214	182	1	101	3	108	1	5	4	12	44	0	2	1	18	3	18	6	17	7	19	11	2
New.ReferenceOTU587	47	6	13	6	0	5	46	14	0	5	0	0	11	52	0	0	80	0	1	24	73	41	0	14	5	22	5	144	36	0	15	12	0	5	2	1	0	0	0	11	20	11	0	8	0	0	75	8	20
New.ReferenceOTU2313	0	0	27	3	192	40	164	16	5	2	29	180	2	6	1	1	1	0	0	1	89	3	0	20	0	0	0	0	0	0	0	0	0	2	0	0	0	0	2	0	32	0	0	0	0	1	22	0	5
New.ReferenceOTU2312	8	13	27	73	6	18	19	12	9	10	3	0	36	222	32	3	364	0	9	0	173	20	1	53	2	18	27	6	2	18	8	9	68	4	5	8	10	10	0	4	2	0	28	12	0	11	15	1	7
New.ReferenceOTU2315	559	38	0	32	8	0	4	2	4	168	0	1	12	227	194	166	115	43	3	269	111	113	0	153	30	260	116	104	19	48	29	299	0	3	56	242	62	19	9	2	45	0	41	11	81	19	10	71	75
New.ReferenceOTU954	0	18	65	6	0	11	82	86	194	23	56	73	41	3	49	8	0	2	23	0	27	26	26	13	36	0	12	81	88	0	113	0	0	102	0	0	0	0	12	28	6	0	6	15	0	49	36	1	38
New.ReferenceOTU950	0	0	0	0	1	0	3	0	1	0	0	0	0	200	0	0	0	0	0	0	1796	1	0	0	0	0	0	0	0	0	0	0	0	0	0	0	0	0	0	0	25	0	0	0	0	0	0	0	5
New.ReferenceOTU951	0	0	257	79	13	197	654	24	344	497	374	380	0	87	0	783	87	0	0	0	357	0	0	155	0	8	0	2	0	0	7	0	921	1	0	0	0	0	11	0	27	0	0	0	1	0	693	13	123
New.ReferenceOTU952	0	41	307	107	8	239	1237	101	555	500	369	358	23	39	1052	429	42	3	35	1	360	11	29	101	10	0	7	13	18	0	54	0	931	120	0	0	0	22	78	88	496	10	57	11	5	67	1022	22	335
New.ReferenceOTU4512	124	12	5	7	5	6	0	2	0	16	1	10	13	15	117	26	26	10	1	79	12	34	0	67	5	19	55	20	2	10	5	93	4	3	11	35	13	0	2	0	11	0	13	6	51	5	16	15	14
New.ReferenceOTU4031	21	0	0	29	0	15	0	16	0	0	16	0	0	233	0	0	186	7	1	0	355	0	0	53	10	57	0	35	0	81	49	281	0	0	42	49	61	0	0	0	43	0	0	0	0	0	0	0	0
New.ReferenceOTU1562	16	13	25	176	8	11	13	5	2	20	1	2	1	208	9	41	244	21	3	32	81	31	0	429	7	43	50	35	6	13	17	54	39	2	10	31	15	8	6	0	7	0	42	38	8	14	3	10	49
New.ReferenceOTU2795	0	15540	0	0	0	7	0	22	0	33	0	0	0	0	0	831	14	0	2186	118	0	14	6	0	2	481	4851	4	14	0	0	0	46	0	0	0	7	1642	0	12872	40	13	0	0	7017	14	0	0	11
New.ReferenceOTU2794	82	8	4	7	8	16	0	6	0	40	0	8	3	142	51	42	39	11	2	31	61	14	1	81	7	90	5	30	1	53	9	24	1	2	44	23	33	1	10	0	10	0	16	10	23	3	21	9	18
New.ReferenceOTU2797	0	0	14	107	0	6	149	0	21	87	6	8	0	0	1	132	0	2	0	0	0	0	0	14	0	0	0	0	0	0	0	0	0	0	0	0	0	0	0	0	0	0	0	0	0	0	0	0	346
New.ReferenceOTU2796	0	66	55	4	9	70	114	88	24	4	75	40	23	0	35	4	1	3	21	7	9	26	31	0	13	0	26	47	51	3	37	0	1	15	0	0	0	0	20	29	11	0	51	8	2	85	6	5	55
New.ReferenceOTU2791	0	0	38	11	6	14	181	3	35	6	38	7	0	12	0	9	10	0	0	0	8	1	0	27	0	0	0	0	0	0	0	0	45	0	0	0	0	0	1	0	1	0	0	0	0	1	6	0	31
New.ReferenceOTU4517	0	10	88	39	4	93	425	8	224	88	171	68	3	23	78	234	30	0	0	6	45	1	4	75	4	0	0	0	1	1	3	0	98	16	1	0	0	4	25	2	37	0	0	10	0	6	18	0	45
New.ReferenceOTU2793	0	0	136	51	14	123	387	15	204	127	195	191	0	56	1	550	28	0	0	0	99	0	0	79	0	8	0	0	0	0	4	0	141	2	0	0	0	0	1	0	4	0	1	0	0	0	112	4	66
New.ReferenceOTU2799	168	222	138	70	12	136	13	216	25	290	24	80	306	55	63	254	77	48	234	676	210	108	42	149	141	115	82	743	69	69	323	34	9	19	60	59	26	18	119	74	74	8	133	81	22	195	26	280	247
New.ReferenceOTU2798	12	38	1	1	10	1	0	1	0	0	8	0	215	0	0	4	30	2	142	3	46	0	0	26	8	1	0	0	1	0	8	0	0	2	10	43	0	1	0	0	4	0	9	3	2	0	0	0	2
New.ReferenceOTU1289	0	6	11	19	0	2	170	12	24	2	8	22	6	0	15	2	0	0	11	0	3	5	14	0	12	0	7	11	26	0	14	0	46	11	0	0	1	6	7	12	34	2	13	2	0	7	20	3	117
New.ReferenceOTU1862	0	5	4	3	0	2	24	12	2	9	33	1	5	0	2	14	0	0	0	0	9	0	0	2	2	0	7	8	5	0	7	8	0	5	0	0	0	0	0	61	0	0	1	1	28	8	12	0	6
New.ReferenceOTU1403	1966	72	0	132	11	15	0	39	0	9	0	0	13	1564	513	12	2161	292	6	359	967	198	11	538	15	1356	231	125	39	1322	56	2353	0	11	1015	353	727	0	56	7	168	22	110	149	579	84	42	93	9
New.ReferenceOTU4164	0	83	0	0	0	0	0	0	0	0	0	0	0	0	0	0	0	0	5	4	0	1	50	0	0	1	81	1	2	0	0	0	0	0	0	0	1	77	1	66	0	2	0	0	29	0	0	5	0
New.ReferenceOTU4167	585	0	0	87	0	1	0	15	0	35	17	0	0	45	0	12	137	8	0	0	119	21	0	17	2	52	0	96	0	0	36	1369	5	0	35	20	247	0	0	0	53	9	16	0	0	0	0	0	0
New.ReferenceOTU2009	1	54	9	5	0	2	7	43	3	0	7	9	5	0	73	0	0	0	0	9	0	9	17	0	0	2	13	6	4	16	8	0	0	5	0	0	0	6	6	24	45	0	17	6	0	70	0	4	153
New.ReferenceOTU2008	0	31	0	1	0	0	0	1	0	0	0	0	1	3	0	0	20	0	11	21	0	0	0	1	0	16	8	12	4	0	0	1	0	7	0	1	2	52	0	54	17	2	0	2	127	34	0	0	5
New.ReferenceOTU2005	84	25	5	8	9	15	5	5	5	31	2	3	20	28	58	38	58	34	21	61	34	63	2	39	15	32	34	29	11	29	7	115	2	10	19	21	32	2	16	3	44	4	27	64	75	9	82	19	10
New.ReferenceOTU2004	49	32	14	2	3	3	0	14	6	15	6	0	17	10	22	16	21	6	21	38	24	14	3	17	12	1	24	50	3	13	26	102	0	3	17	5	4	0	2	5	9	1	6	12	24	15	55	39	4
New.ReferenceOTU2001	14	2	15	196	72	201	762	188	69	9	89	24	26	9	5	291	20	38	19	2	0	38	50	206	2	2	0	0	35	46	5	22	1	20	0	0	2	10	37	14	13	9	81	9	0	1	0	3	153
New.ReferenceOTU2003	1719	119	22167	14711	671	6535	1265	2672	5213	142	2832	2773	191	127	402	4639	456	397	170	3872	180	3231	478	1864	109	83	273	105	322	2045	274	180	36	946	371	0	3	32	269	160	181	1686	1499	93	382	153	385	1067	11714
New.ReferenceOTU1633	7279	476	191	632	113	246	21	409	33	3364	82	83	218	1940	1909	1597	2887	1937	311	19371	1422	758	73	2843	175	2825	1031	2545	144	3222	584	5068	265	81	2460	668	971	50	160	53	798	87	535	713	3352	624	495	782	984
New.ReferenceOTU1117	1015	0	0	0	5	1	0	14	0	0	4	0	0	0	0	0	0	5	255	0	0	51	1864	0	18	82	0	0	0	119	0	33	3	23	299	0	0	0	0	1	77	185	0	0	0	0	0	17934	0
New.ReferenceOTU3608	1	9	19	0	0	14	57	9	29	40	26	7	4	1	7	17	1	0	2	1	7	1	2	2	0	0	1	3	4	0	4	0	26	5	0	0	1	1	14	2	20	0	6	6	0	1	23	2	28
New.ReferenceOTU2922	163	0	5	10	8	43	0	7	2	32	0	1	9	121	40	56	176	77	21	101	80	128	1	47	2	79	160	113	0	101	16	49	1	2	42	24	32	0	11	0	44	0	17	1	16	2	3	29	22
New.ReferenceOTU3358	14	698	316	582	9	143	293	185	112	153	21	445	1353	16	112	113	7	37	1175	419	845	156	317	180	681	123	291	460	1076	341	568	16	407	45	90	45	9	1211	1979	378	462	250	273	2212	42	253	203	282	283
New.ReferenceOTU3468	16	0	2	0	0	2	0	1	0	3	0	0	0	0	77	10	0	3	4	0	1	0	0	3	0	0	0	0	0	5	1	0	0	0	0	0	0	0	0	0	0	0	7	6	0	0	0	0	22
New.ReferenceOTU3469	1579	279	143	255	152	374	198	101	12	865	59	17	267	675	319	586	328	180	82	1135	428	243	20	560	419	198	280	420	96	530	404	425	1	35	135	279	56	116	62	66	210	36	752	225	726	254	60	295	225
New.ReferenceOTU3465	0	4	1	8	0	7	0	0	3	16	11	3	1	11	5	27	2	4	0	0	53	2	0	22	6	0	4	41	1	0	6	0	0	15	0	2	0	0	0	0	0	0	17	0	0	0	117	0	2
New.ReferenceOTU3466	0	1	16	11	4	20	96	9	58	3	73	2	0	0	11	75	0	0	0	0	0	6	0	0	0	0	0	11	5	0	9	0	0	3	0	0	0	0	0	0	2	0	14	0	0	8	8	0	34
New.ReferenceOTU3467	12	0	0	0	0	0	0	0	0	0	0	0	0	5	0	0	2495	0	0	0	0	0	0	0	0	5	0	0	0	0	0	0	0	0	2	0	27	0	0	0	0	0	0	0	0	0	0	0	0
New.ReferenceOTU3461	0	0	0	53	0	0	0	56	0	35	8	0	47	41	0	40	209	9	50	0	137	0	0	43	29	12	0	0	0	0	36	0	0	0	0	0	5	0	0	25	49	0	69	0	0	36	0	3	36
New.ReferenceOTU3462	0	1730	0	0	0	0	0	4	0	1	0	0	0	0	0	113	0	0	270	8	0	1	2	0	0	61	510	0	4	0	0	0	6	0	0	0	3	204	0	1284	3	0	0	0	753	2	0	0	0
New.ReferenceOTU3463	0	0	92	112	110	232	488	63	110	347	134	12	2	336	1	244	168	0	0	0	232	2	0	310	1	0	0	0	0	0	12	0	198	1	0	0	0	0	14	0	9	0	0	3	0	2	122	0	208
New.ReferenceOTU3666	0	19	13	22	2	5	235	8	37	15	13	28	44	0	35	5	0	2	41	0	10	20	13	0	2	4	31	41	40	1	9	0	237	22	0	0	0	22	22	34	103	3	36	16	1	17	62	3	172
New.ReferenceOTU3664	907	114	714	343	240	489	242	213	457	39	394	131	10	8	58	621	56	122	207	586	36	502	185	285	47	36	95	33	60	1283	32	45	9	172	214	1	16	27	120	285	74	454	159	53	182	11	50	779	394
New.ReferenceOTU3665	0	0	44	13	7	51	214	44	93	0	82	25	4	0	0	33	0	5	0	0	0	30	3	11	14	0	0	0	27	1	18	0	0	11	0	0	0	0	4	0	0	0	36	0	0	0	0	4	63
New.ReferenceOTU3662	1793	7	15	39	7	8	0	1227	4	0	4	3	13	0	0	2	1	24	43	29	0	19	348	1	6	18	6	1	1	1203	3	40	3	3	105	10	307	1	0	0	8	151	7	4	1	2	2	186	38
New.ReferenceOTU3663	0	0	48	11	9	12	149	79	55	31	42	38	0	6	44	19	7	0	0	0	33	1	0	8	0	0	1	1	5	0	2	0	88	20	0	0	0	0	2	0	18	0	0	1	0	19	103	0	158
New.ReferenceOTU1501	36	1	2	4	3	9	1	0	0	42	1	0	7	97	24	19	65	5	0	26	35	22	0	8	1	7	11	13	1	11	8	96	1	0	15	15	11	0	4	1	10	1	5	17	18	1	13	8	4
New.ReferenceOTU3661	0	3	0	0	0	0	0	25	0	0	0	0	3	0	0	0	344	0	0	0	0	0	0	0	0	0	0	0	0	0	0	0	0	2	0	0	0	0	0	0	0	0	4	0	0	0	0	0	14
New.ReferenceOTU1912	2526	19	0	54	30	9	3	23	0	185	7	1	9	1034	297	111	2119	344	26	370	540	246	5	130	9	1035	269	261	10	677	41	2338	78	9	413	162	1192	0	35	19	264	11	120	104	959	124	29	67	39
New.ReferenceOTU3062	58	0	0	6	0	0	0	0	0	0	0	0	0	287	0	0	816	7	8	48	186	8	0	39	0	340	9	5	0	55	3	32	1	0	112	39	696	0	0	6	18	3	14	2	17	6	0	4	12
New.ReferenceOTU3065	134	2	5	17	18	6	8	14	0	73	5	5	5	365	51	29	394	53	5	71	224	80	1	32	2	77	169	60	9	258	21	68	7	14	65	26	45	0	8	5	28	6	22	6	85	18	35	46	47
New.ReferenceOTU3067	0	9	2	0	1	6	1	15	3	12	1	4	5	0	3	14	0	4	6	0	7	4	31	0	2	1	27	8	37	0	3	0	1	2	0	0	0	26	5	256	1	0	100	14	8	19	0	0	187
New.ReferenceOTU3069	231	24	176	131	37	163	119	129	71	2	93	27	3	6	5	85	15	9	1	142	5	39	37	28	2	0	12	1	25	157	13	3	0	31	25	0	0	4	1	16	49	261	9	0	38	15	10	55	109
New.ReferenceOTU1918	1160	0	5	84	36	27	14	46	0	69	7	0	6	1180	537	107	1449	494	14	189	610	537	2	198	73	201	470	355	16	309	136	1192	31	8	280	96	572	7	64	14	76	52	57	44	1027	106	14	150	11
New.ReferenceOTU3208	14	11	1	6	5	11	15	12	4	7	0	1	8	53	17	12	30	1	3	1	66	13	1	7	16	5	8	19	21	3	8	22	0	2	1	2	6	2	11	1	16	2	17	38	17	13	27	13	15
New.ReferenceOTU3209	462	207	91	70	10	36	0	99	10	225	20	3	612	311	48	222	434	125	428	275	340	70	24	280	91	162	31	236	9	108	180	309	4	4	143	78	161	18	48	77	94	7	55	89	105	123	119	300	132
New.ReferenceOTU3201	51	148	21	16	3	33	0	18	4	150	18	6	202	20	135	62	7	32	154	18	89	63	15	91	50	5	119	240	23	12	81	66	7	4	3	13	19	15	19	29	65	3	59	38	23	88	51	45	13
New.ReferenceOTU3202	0	11	16	0	1	41	35	1	27	73	11	20	2	6	5	92	0	1	3	0	55	0	2	5	3	0	6	1	5	0	7	0	375	0	0	0	0	1	2	14	20	0	6	11	0	19	9	1	0
New.ReferenceOTU3206	0	0	72	13	78	402	701	249	130	1146	302	2	0	0	42	338	19	0	0	1	0	0	0	35	0	0	0	57	34	0	0	0	185	169	0	0	0	0	0	0	286	0	0	0	0	11	61	0	295
New.ReferenceOTU3846	106	1	158	134	71	259	29	38	77	10	51	32	6	3	6	92	6	14	5	52	9	55	43	32	4	1	4	1	5	256	5	6	0	20	14	0	0	1	6	13	6	48	15	1	4	0	16	78	68
New.ReferenceOTU3847	0	32	21	12	0	10	3	3	3	0	3	10	190	0	0	0	0	0	152	0	68	3	17	10	5	15	0	6	5	6	4	0	0	0	0	11	0	0	12	23	18	0	2	0	0	9	30	3	0
New.ReferenceOTU3842	0	24	11	0	0	0	13	22	9	0	3	11	19	0	6	0	1	1	0	0	17	1	51	0	16	0	65	15	44	0	16	0	0	7	0	0	0	0	5	152	12	1	5	0	0	52	1	8	3
New.ReferenceOTU3512	16	4	84	184	96	302	378	28	202	125	112	47	14	8	59	317	1	27	31	12	19	8	82	57	2	0	0	10	8	68	0	0	243	3	0	0	0	0	16	6	9	20	43	1	0	0	12	76	77
New.ReferenceOTU3513	29	81	51	40	21	34	72	37	9	170	5	4	75	514	366	82	1251	75	56	116	341	818	8	205	21	118	693	487	48	150	20	15	0	50	6	28	70	44	9	72	138	1	111	43	247	77	915	51	61
New.ReferenceOTU633	127	0	0	0	10	2	0	0	1	7	0	0	0	28	26	49	0	69	0	61	9	67	0	62	9	18	80	3	0	2	38	36	0	4	27	77	5	0	0	0	0	0	4	0	73	0	120	0	0
New.ReferenceOTU3518	0	6	0	0	0	0	0	0	0	0	0	0	0	0	0	0	0	1	0	0	0	0	0	0	0	32	6	6	4	0	0	0	0	0	0	0	0	22	0	1	0	0	0	0	9	0	0	0	18
New.ReferenceOTU634	1033	9	0	16	5	3	3	3	0	90	0	0	6	541	104	46	687	131	7	193	297	127	0	45	2	388	155	83	4	197	11	2351	34	1	142	145	391	0	19	2	107	3	48	101	437	40	10	30	14
New.ReferenceOTU637	347	91	25	23	38	72	4	19	5	80	12	11	69	29	174	169	55	59	99	177	32	102	2	110	50	75	79	219	29	62	59	206	22	9	49	27	47	8	13	14	71	4	87	68	276	47	51	93	80
New.ReferenceOTU4302	11	44	79	32	12	40	130	59	16	31	11	38	50	7	102	67	2	10	25	5	39	86	44	61	113	1	59	167	215	37	192	6	120	33	0	1	0	22	576	58	22	11	130	164	80	51	103	23	124
New.ReferenceOTU4303	39	20	8	10	6	10	0	1	1	207	3	2	13	95	79	29	80	31	8	33	51	69	2	50	6	38	68	48	1	30	2	67	0	0	0	19	40	0	2	3	19	0	26	7	69	12	78	12	7
New.ReferenceOTU4304	169	1	0	12	10	14	2	18	0	15	8	3	3	361	31	14	450	56	4	46	204	61	0	67	3	211	58	38	7	220	20	128	6	5	84	38	133	1	14	0	40	4	38	11	58	19	6	29	22
New.ReferenceOTU4305	96	91	33	19	5	49	0	46	3	107	14	3	297	3	4	45	86	96	269	54	30	36	48	80	50	52	2	55	0	19	100	77	0	11	12	51	10	0	21	13	26	0	28	9	128	28	33	65	80
New.ReferenceOTU1226	238	59	70	100	33	27	148	11	12	36	2	18	12	253	790	136	309	57	2	98	172	339	2	310	56	40	225	391	76	32	66	210	0	11	28	19	34	38	52	2	57	16	55	109	418	50	191	33	89
New.ReferenceOTU1227	306	397	123	225	33	238	12	111	17	60	8	5	1271	99	22	345	122	153	781	176	141	108	67	677	104	178	45	486	45	86	354	99	50	30	78	100	76	12	53	63	69	9	246	120	63	195	32	248	124
New.ReferenceOTU4308	21	0	3	56	1	0	0	0	0	15	0	0	0	75	8	47	19	9	0	3	48	50	1	73	5	18	81	30	0	14	26	37	0	5	13	20	13	0	2	0	23	0	3	0	12	61	8	40	0
New.ReferenceOTU4309	2	0	376	845	488	694	136	1319	92	142	596	1035	4	0	208	19	94	12	3	88	78	180	28	86	5	0	1	7	4	2	5	0	44	540	84	0	0	9	0	32	333	0	0	0	312	57	194	0	1048
New.ReferenceOTU3684	29	7331	5594	1129	920	7837	15458	6452	2763	72	5488	3316	3239	26	4595	345	184	393	1899	185	1237	1659	1988	97	1094	87	3741	15453	7625	45	2425	11	1502	1235	10	9	11	550	2972	9257	1451	64	8433	1257	1100	16290	1122	1007	4871
New.ReferenceOTU3685	41	46	0	4	1	2	1	4	0	19	2	0	114	34	23	2	46	5	99	18	17	6	2	8	4	23	11	44	1	4	14	145	11	4	6	24	64	5	3	7	48	0	5	35	28	12	45	21	1
New.ReferenceOTU3681	0	2	30	7	9	28	64	8	54	63	45	6	4	3	17	46	9	3	8	0	9	4	7	6	2	1	6	3	2	4	4	0	8	3	0	0	0	1	12	7	17	0	25	3	0	3	33	3	13
New.ReferenceOTU3683	0	2	5	45	2	2	121	61	4	3	45	2	0	17	4350	15	516	0	4	0	7	1	0	5	0	0	0	7	5	0	2	0	322	151	0	0	0	1	0	0	273	0	0	0	0	26	189	5	558
New.ReferenceOTU3688	3088	7	1663	68	132	1039	13	7	246	2	12	80	0	0	1	1427	6	12	214	0	5	386	19	20	3	18	9	0	10	54	0	111	1	2	216	0	15	0	7	4	22	83	31	0	0	0	14	72	23
New.ReferenceOTU3689	628	1	0	2	6	3	16	37	0	232	1	0	0	260	82	198	212	56	1	296	116	196	9	162	45	381	157	180	25	94	39	92	0	12	74	174	155	13	4	0	110	1	104	0	15	0	117	5	7
New.ReferenceOTU1683	55	27	10	5	2	26	1	30	3	12	2	1	205	99	4	38	78	16	205	25	71	20	31	38	28	35	17	102	4	25	65	16	2	17	79	9	18	17	21	34	28	1	26	28	7	13	38	79	19
New.ReferenceOTU1680	454	13	9	132	222	110	4	37	47	0	0	0	153	2	23	4	0	1	62	0	5	14	61	16	20	0	4	7	1	409	2	0	0	10	9	5	13	0	29	20	16	253	36	3	0	5	6	168	9
New.ReferenceOTU1681	0	0	0	2	0	36	3	7	1	38	11	0	5	0	16	39	19	0	0	3	25	17	0	6	0	0	18	8	8	2	4	0	0	0	0	0	2	0	0	0	13	0	56	0	8	1	20	3	6
New.ReferenceOTU1685	0	2	43	35	26	41	217	130	35	12	50	84	0	17	84	6	71	0	0	0	44	0	0	41	0	0	0	116	96	0	0	0	99	33	0	0	0	0	0	0	60	0	0	1	2	349	55	0	154
New.ReferenceOTU1135	0	47	18	4	0	0	3	13	13	5	6	1	44	1	7	8	2	2	42	0	22	3	15	2	40	2	0	5	10	0	31	0	0	1	0	1	0	22	40	8	14	2	6	24	0	10	8	5	4
New.ReferenceOTU4416	339	28	9	27	6	13	0	43	4	67	5	3	6	128	54	83	178	203	13	456	97	63	4	121	13	178	123	129	11	138	73	204	15	3	143	23	100	2	9	1	28	4	22	20	120	40	8	44	32
New.ReferenceOTU1689	2	13	10	8	1	10	25	4	9	0	2	3	4	9	27	7	14	2	4	3	10	4	1	0	3	4	3	8	7	0	13	0	15	2	1	0	5	1	2	2	24	0	11	1	4	22	30	0	4
New.ReferenceOTU4410	1	73	26	35	0	16	33	27	13	1	0	66	213	0	8	18	0	0	345	1	28	16	67	18	246	3	3	61	212	2	186	1	0	1	3	0	0	139	610	43	53	20	52	337	4	18	0	27	7
New.ReferenceOTU4411	104	9	24	28	55	19	22	5	10	25	4	4	1	160	811	80	138	29	5	24	78	54	2	113	22	6	45	73	25	69	24	38	0	14	12	0	9	2	10	0	15	4	24	25	186	4	63	17	49
New.ReferenceOTU1132	69	0	0	0	3	20	0	2	0	13	0	0	24	14	0	15	0	16	8	38	19	0	0	41	4	0	2	16	0	0	3	11	0	0	12	2	3	0	6	0	0	0	17	2	10	0	0	64	7
New.ReferenceOTU4090	3	5	37	7	0	3	11	5	2	0	1	3	40	7	2	0	8	4	52	2	82	5	1	3	11	8	14	11	14	2	9	0	13	2	2	4	5	16	7	14	12	0	6	19	0	4	24	3	1
New.ReferenceOTU4091	677	17	61	75	34	151	82	19	17	5	32	20	0	2	20	116	0	113	0	66	9	149	15	40	3	0	0	3	4	849	12	59	0	24	50	0	14	21	11	15	5	62	210	16	0	4	10	83	16
New.ReferenceOTU4092	95	6	5	7	15	18	2	2	1	80	4	0	16	207	58	33	859	57	10	75	94	129	0	20	5	92	282	158	0	99	0	60	1	16	17	56	60	0	1	6	44	0	25	10	35	6	61	13	17
New.ReferenceOTU4093	30540	918	29803	30824	28129	91107	8909	7894	19074	4506	9545	5933	517	1401	1070	19379	1996	4227	1872	16134	2187	10502	9537	8295	723	327	1014	203	1706	106536	850	2330	132	3001	7852	3	172	539	930	2545	1523	19712	4341	699	1882	839	2480	20573	14592
New.ReferenceOTU4097	6	158	0	0	0	0	0	0	0	0	0	0	0	0	0	4	5	0	10	108	0	0	462	0	0	52	213	1	1	0	0	0	1	0	0	0	2	55	1	73	3	31	0	2	565	0	0	53	0
New.ReferenceOTU4099	0	0	86	31	42	149	470	54	164	89	126	30	0	75	0	89	59	0	0	0	54	1	0	84	1	0	0	0	0	0	11	0	2	0	0	0	0	0	4	0	0	0	3	2	0	0	10	0	58
New.ReferenceOTU709	2	18	38	34	0	27	19	13	17	55	14	7	141	5	43	22	5	4	108	0	36	20	22	18	37	0	13	13	19	0	41	2	20	3	0	0	0	33	117	55	67	1	69	275	6	25	4	3	6
New.ReferenceOTU704	11	2	109	74	12	69	29	14	11	6	14	5	6	120	19	77	89	7	8	11	215	27	1	119	40	2	5	21	24	38	50	3	133	2	12	2	2	11	17	0	19	1	25	18	7	2	47	16	8
New.ReferenceOTU706	0	35	23	3	1	0	1	3	6	8	9	9	71	30	13	3	40	0	30	1	159	3	8	1	16	0	0	5	0	0	12	3	0	0	0	0	0	1	1	14	5	0	14	0	10	29	10	1	7
New.ReferenceOTU701	0	0	0	0	0	0	0	0	0	0	0	0	0	0	0	0	52	0	0	6	0	0	1	0	0	338	0	1	0	0	0	11	0	0	0	0	8	0	0	2	0	0	0	0	4	13	0	0	2
New.ReferenceOTU703	72	170	81	52	9	176	4	303	25	169	39	48	190	13	13	126	36	39	96	437	144	110	44	46	94	22	25	717	69	41	302	78	0	19	69	11	1	19	77	25	144	23	163	111	0	208	118	257	138
New.ReferenceOTU1358	65	231	60	72	6	71	38	49	0	174	38	17	206	100	301	210	140	64	155	200	194	100	27	283	78	57	94	165	14	75	80	41	1	11	3	19	39	70	41	73	127	1	99	34	18	162	166	158	144
New.ReferenceOTU1359	2	1	165	68	69	186	797	277	288	4	250	204	11	0	1	210	1	12	10	0	1	32	48	95	11	0	0	0	61	31	74	0	0	116	2	1	0	0	51	0	7	7	120	1	0	0	0	10	314
New.ReferenceOTU1350	0	93	200	456	12	367	416	88	508	1146	194	59	111	1374	45	1965	97	23	71	7	663	20	87	857	70	6	30	24	74	12	60	22	6	25	0	4	0	44	261	126	37	2	341	61	7	61	289	12	369
New.ReferenceOTU1352	489	41	16	50	37	79	19	36	7	811	0	41	68	1281	448	302	468	86	40	305	658	153	4	505	51	610	95	259	32	360	75	360	7	26	247	333	203	8	50	5	87	0	188	223	208	31	99	60	148
New.ReferenceOTU2818	0	24	65	20	14	117	345	12	163	439	95	21	29	95	6	288	10	5	7	0	45	9	22	30	31	0	12	2	23	0	23	1	31	9	0	0	0	0	82	19	4	0	38	20	1	2	21	0	60
New.ReferenceOTU2812	0	18	0	0	0	5	0	1	0	0	2	0	74	0	0	0	0	0	68	6	1	1	56	0	26	0	50	19	2	0	32	4	0	0	0	0	0	18	60	58	5	0	0	27	5	10	0	14	1
New.ReferenceOTU2810	69	0	0	0	0	0	0	45	0	0	6	0	0	231	1	0	365	3	14	0	53	1	0	6	0	187	0	0	0	59	109	104	0	0	16	22	93	0	0	0	49	0	19	0	0	34	0	79	1
New.ReferenceOTU2811	20	1	140	10	1	78	1	11	0	0	14	17	0	4	0	111	2	3	0	11	8	5	6	7	0	0	0	0	1	1234	0	62	0	0	50	0	0	3	2	3	7	9	0	35	0	0	1	17	1
New.ReferenceOTU2814	0	184	42	48	0	37	75	57	41	11	4	153	608	0	9	44	0	1	951	5	52	54	154	34	413	10	10	214	406	3	313	0	4	6	6	0	1	365	1202	83	116	45	97	1056	4	38	2	73	14
New.ReferenceOTU2815	12	3	154	111	6	151	167	0	40	121	126	143	40	38	0	119	99	1	26	10	325	28	0	51	82	0	47	23	56	3	171	43	1547	0	2	0	0	143	30	0	28	5	113	256	0	0	261	43	59
New.ReferenceOTU380	17	0	0	26	1	27	0	0	0	0	0	0	29	20	0	0	0	64	20	69	0	172	0	0	2	0	223	112	0	0	14	5	0	0	9	0	0	0	45	0	0	0	44	0	0	0	0	0	0
New.ReferenceOTU385	0	0	11	3	1	57	101	0	60	228	16	0	0	40	0	132	0	0	0	0	37	0	0	66	0	0	0	0	0	0	0	0	0	0	0	0	0	0	0	0	0	0	1	0	0	0	179	0	0
New.ReferenceOTU387	0	0	31	12	10	59	296	86	57	5	108	5	20	0	3	101	0	11	36	0	0	8	65	11	3	0	0	0	52	4	7	0	0	18	0	0	0	0	31	0	5	5	34	2	0	0	0	0	571
New.ReferenceOTU388	7	3	2	5	0	13	2	10	3	3	1	2	45	3	0	14	7	11	71	7	41	13	11	19	9	5	0	8	9	9	47	2	0	7	35	2	0	0	15	2	16	0	12	1	0	4	1	34	2
New.ReferenceOTU4528	0	0	41	8	50	61	223	62	108	0	94	6	0	0	0	24	0	1	0	0	0	3	0	11	0	0	0	0	3	0	3	0	0	17	0	0	0	0	2	0	1	0	25	0	0	0	0	0	115
New.ReferenceOTU146	1	19	12	15	2	0	0	9	5	2	4	5	7	44	4	0	39	2	7	3	40	5	1	53	32	0	2	5	11	0	15	0	0	1	0	0	0	21	5	0	12	1	5	4	0	5	19	0	16
New.ReferenceOTU144	4	0	19	18	2	18	30	44	28	8	36	3	22	0	0	93	1	21	19	2	1	7	36	10	2	0	0	0	20	12	1	0	0	4	0	0	1	1	13	3	3	20	26	1	0	0	0	10	292
New.ReferenceOTU415	0	0	15	4	5	5	40	12	1	0	20	26	0	0	8	0	1	0	0	0	32	0	0	1	0	0	0	0	0	0	0	0	607	2	0	0	0	0	0	0	13	12	0	0	0	0	590	0	0
New.ReferenceOTU140	0	5	216	116	59	742	674	25	352	1275	994	21	10	6	47	1497	2	6	1	33	77	3	4	53	0	0	2	53	58	0	41	0	47	56	0	0	0	0	29	3	31	0	127	16	0	344	441	0	16
New.ReferenceOTU4521	3	0	35	155	30	83	0	0	219	1	0	0	0	1	0	469	14	0	1	1	0	0	0	51	0	0	0	0	0	1	8	8	0	90	0	0	0	0	0	0	0	0	0	0	0	0	3	1	19
New.ReferenceOTU4522	0	0	43	24	4	39	87	4	24	25	45	6	5	0	4	21	0	1	0	0	3	7	12	1	0	0	0	0	0	2	0	0	6	1	0	0	0	0	4	0	3	1	7	0	0	0	5	9	5
New.ReferenceOTU4523	1599	75	2804	1887	611	2344	677	492	1301	398	729	370	126	134	219	1071	184	250	111	1036	217	749	714	388	27	61	205	15	37	3305	63	364	15	139	113	0	8	40	36	338	223	602	312	77	108	27	537	715	430
New.ReferenceOTU4524	100	45	117	42	14	56	24	32	16	23	6	3	82	277	272	105	428	16	25	213	268	32	22	128	18	116	23	198	46	71	26	86	8	12	6	17	32	18	14	29	70	2	67	21	68	38	151	15	73
New.ReferenceOTU4526	117	19	6	24	9	4	15	53	1	42	4	5	33	71	31	43	69	77	55	94	91	215	26	62	26	47	144	171	15	101	74	94	2	39	40	12	23	2	45	34	79	10	37	38	110	24	32	125	30
New.ReferenceOTU2494	2	106	0	0	0	0	0	0	0	0	0	0	0	0	0	1	2	0	10	40	0	0	117	0	0	40	96	0	0	0	0	0	0	0	0	0	3	16	0	31	1	8	0	3	219	0	0	17	0
New.ReferenceOTU2492	59	1	5	4	4	11	5	7	1	31	0	6	0	48	9	38	17	20	1	69	52	49	2	45	7	15	15	20	13	22	6	6	0	5	19	4	2	6	15	0	18	2	33	9	20	3	23	11	23
New.ReferenceOTU2493	116	9	0	12	0	0	0	5	0	1	0	0	10	157	0	0	107	80	13	30	95	65	0	89	0	136	51	157	8	84	21	116	0	11	110	50	83	0	10	0	61	0	6	0	72	52	33	19	0
New.ReferenceOTU2250	0	0	66	34	3	52	145	0	26	86	61	27	2	43	0	136	6	0	0	0	52	0	0	15	0	0	0	0	0	0	7	0	0	0	0	0	0	0	0	0	8	0	13	0	1	0	1757	0	6
New.ReferenceOTU899	0	6	7	9	2	10	45	20	25	14	16	36	2	1	1	34	1	1	5	0	4	0	13	5	3	3	6	2	28	3	5	0	3	13	0	0	0	1	29	3	4	0	5	3	0	1	0	2	61
New.ReferenceOTU2255	2808	62	83	201	101	102	27	288	18	873	31	29	106	2591	1412	867	2803	1107	168	2429	1537	1247	73	1258	240	1148	1135	1582	84	1340	495	2107	73	82	1553	385	1048	29	320	56	418	93	422	167	2029	351	205	929	824
New.ReferenceOTU2256	178	101	0	10	17	20	1	10	0	9	4	10	42	234	41	13	181	14	63	179	103	13	0	51	3	84	36	51	6	17	14	210	0	0	16	60	61	14	3	0	54	0	8	31	25	45	0	0	63
New.ReferenceOTU2258	53	6	4	2	0	3	0	10	1	15	3	1	61	28	12	3	19	13	58	17	27	12	6	18	8	11	3	25	4	5	33	24	1	6	37	13	11	1	10	6	14	4	15	4	10	6	14	13	5
New.ReferenceOTU894	857	10	142	261	35	104	44	156	90	25	37	140	4	2	7	184	18	13	15	250	14	59	1724	38	4	8	16	7	21	326	19	6	5	42	75	0	8	3	8	10	54	344	21	14	15	7	71	523	129
New.ReferenceOTU897	92	1	4	9	5	10	0	14	1	21	0	2	2	65	9	36	6	24	0	125	34	25	1	27	0	6	18	17	2	32	11	14	0	4	46	3	6	0	6	3	9	1	9	4	17	1	12	25	27
New.ReferenceOTU893	59	0	0	23	1	7	0	0	0	0	0	1	0	0	0	0	7	61	0	0	0	7	6	1	1	165	9	0	0	0	3	0	264	0	0	0	0	0	0	0	20	0	5	0	0	0	91	0	0
New.ReferenceOTU892	0	0	23	2	4	14	58	57	26	8	44	1	0	0	13	6	3	0	0	0	2	0	0	0	0	7	0	0	9	0	5	0	0	27	0	0	0	0	4	2	11	0	15	0	0	7	12	0	104
New.ReferenceOTU566	1951	252	139	109	238	377	133	259	70	801	40	179	530	124	2126	432	101	230	343	1251	381	1054	94	428	536	105	632	1565	446	297	508	1451	92	176	170	119	34	79	388	118	508	65	704	645	2061	394	820	853	451
New.ReferenceOTU561	1	0	1	10	0	10	2	17	6	1	8	0	3	0	0	26	1	13	4	0	0	2	7	5	2	0	0	0	10	5	5	0	0	2	0	0	0	12	7	3	6	8	3	0	0	0	0	1	199
New.ReferenceOTU560	0	2	63	11	7	34	114	5	60	43	22	12	16	16	4	107	38	0	8	3	103	7	2	27	3	3	1	20	15	1	13	4	75	1	0	0	0	0	3	10	1	0	57	0	0	22	99	2	23
New.ReferenceOTU629	4335	113	72	211	100	345	41	288	13	457	156	21	819	7440	296	849	13681	1354	467	1220	4397	5401	81	782	405	2163	7363	2991	25	2542	717	6077	55	352	1293	704	2065	38	561	169	921	79	897	361	394	291	584	566	230
New.ReferenceOTU568	320	36	842	187	81	880	371	71	750	10	627	238	8	7	34	49	2	19	8	25	26	59	51	90	8	6	12	6	0	58	3	32	0	26	24	0	1	0	1	4	10	29	60	13	11	7	26	61	2510
New.ReferenceOTU2912	0	37	0	0	0	11	3	1	1	50	0	2	1	4	11	7	0	9	3	1	9	26	6	9	3	1	36	33	35	0	9	0	0	1	0	0	2	18	75	0	17	8	23	127	19	2	3	0	7
New.ReferenceOTU4634	142	37	1	24	10	22	3	43	0	113	0	5	88	58	5	104	43	43	29	161	22	31	7	37	8	22	8	176	0	34	54	172	0	5	30	22	17	0	6	14	9	2	8	35	12	25	0	142	58
New.ReferenceOTU4630	55	4	8	26	0	21	2	3	0	9	0	0	4	26	6	9	40	59	3	16	17	72	0	70	4	31	227	54	4	30	8	35	4	0	5	3	14	1	1	1	14	0	24	0	7	22	7	6	12
New.ReferenceOTU4631	20	1257	6128	2532	535	2432	14484	888	6711	623	7888	1408	682	315	899	3795	1107	825	1953	35	490	1746	459	556	1466	83	337	820	593	159	4057	13	5091	483	4	2	35	258	721	1384	649	34	3652	237	161	969	975	94	3257
New.ReferenceOTU4633	49	0	3	15	0	21	0	13	0	34	0	0	17	17	1	124	20	46	27	13	1	13	0	4	0	2	53	5	0	69	18	46	0	0	17	0	23	0	0	63	2	0	0	0	76	48	0	30	0
New.ReferenceOTU2266	2	0	1	0	1	8	47	1	4	10	1	26	0	7	0	9	0	0	0	0	347	2	0	5	0	0	0	0	0	0	0	0	0	0	0	0	0	2	0	0	1	0	1	0	1	0	0	0	0
New.ReferenceOTU2673	0	49	0	0	0	0	0	0	0	0	0	0	5	0	0	0	0	4	18	0	0	12	130	0	12	22	31	0	0	0	4	2	0	0	0	0	1	9	53	58	19	5	16	64	10	0	0	13	0
New.ReferenceOTU2671	215	71	1	0	0	0	0	50	0	0	0	0	27	0	0	0	121	7	6	0	0	0	6	0	3	2	106	100	39	6	4	129	1	0	2	2	0	84	40	81	28	14	161	123	118	78	0	0	15
New.ReferenceOTU2676	0	0	0	1	2	19	35	3	1	97	2	5	6	0	6	36	0	0	17	0	1	0	5	0	0	0	0	3	2	1	0	0	0	3	0	0	0	0	4	0	1	0	0	2	0	7	0	3	0
New.ReferenceOTU2677	0	0	350	34	175	181	1970	318	492	0	481	265	12	0	5	27	2	12	12	4	0	57	101	22	46	0	0	0	409	10	148	0	0	127	0	0	0	0	148	0	20	2	139	2	0	0	1	12	244
New.ReferenceOTU2675	520	177	256	184	42	326	25	270	22	204	23	12	1302	232	28	379	298	178	1189	282	546	107	127	793	156	185	28	287	32	218	427	49	5	31	461	135	46	13	108	178	150	12	204	103	16	145	47	418	216
New.ReferenceOTU4018	45	0	4	5	3	4	0	11	1	13	5	3	6	36	1	14	2	9	0	19	30	46	4	16	27	2	7	1	2	16	40	24	0	5	22	8	2	1	16	1	2	1	14	2	11	0	16	27	5
New.ReferenceOTU2679	0	0	28	0	1	40	66	0	89	94	7	40	0	24	0	30	1	0	0	0	28	0	0	9	0	0	0	0	0	0	4	0	0	0	0	0	0	0	0	0	2	0	0	0	0	0	9	0	0
New.ReferenceOTU961	0	2	0	0	0	2	14	0	1	0	0	0	5	0	0	0	0	0	0	0	0	0	0	0	0	0	0	0	13	0	1	0	0	0	0	0	0	1	26	0	7	0	0	199	0	1	0	0	6
New.ReferenceOTU960	4857	173	2052	1711	369	2475	1739	554	2512	369	3239	948	78	44	326	5986	85	765	227	860	118	2389	236	782	304	37	65	83	217	642	373	73	31	471	331	1	11	61	90	412	132	353	1051	22	262	183	361	331	1627
New.ReferenceOTU963	0	1	3	24	4	0	55	32	7	7	17	0	0	14	3004	10	287	0	5	0	12	3	0	6	0	0	1	17	2	0	0	0	374	117	0	0	0	0	0	0	198	0	0	0	0	23	237	6	294
New.ReferenceOTU965	64	55	2	10	1	2	9	0	1	136	0	0	44	838	6	46	431	44	29	14	388	122	0	26	4	46	219	63	0	6	5	157	0	1	1	14	62	0	3	2	55	0	19	1	17	7	0	1	9
New.ReferenceOTU964	2569	66	93	151	250	426	241	84	12	1017	12	70	132	935	830	995	898	808	267	2096	584	1811	28	559	272	858	1298	1979	303	1160	309	842	143	211	429	366	335	152	341	63	734	18	1255	392	1023	239	796	271	455
New.ReferenceOTU966	32	367	95	64	2	108	4	48	7	32	16	1	274	3	35	122	17	22	366	10	78	40	16	162	63	2	19	43	33	14	80	24	0	5	9	2	9	3	11	83	4	0	74	34	40	113	7	61	75
New.ReferenceOTU969	12	4	167	126	64	132	1519	125	806	66	961	13	107	0	9	258	0	73	66	2	0	47	91	83	17	1	0	0	79	153	44	1	0	58	0	2	0	7	113	7	26	26	677	12	0	0	0	27	398
New.ReferenceOTU2754	0	0	21	1	3	13	91	20	30	2	24	9	2	1	33	6	0	4	0	0	1	0	5	0	6	0	2	4	2	0	10	0	0	19	0	0	0	0	5	1	19	0	6	16	0	12	11	0	95
New.ReferenceOTU4019	0	4	0	0	1	0	0	6	0	0	0	0	1	0	60	0	20	1	0	0	0	0	1	0	0	0	3	61	39	0	0	0	1	0	0	0	0	3	17	1	34	0	2	11	12	185	11	0	6
New.ReferenceOTU4317	10	42	78	41	6	47	64	185	47	4	26	141	19	1	14	31	0	7	36	15	114	37	166	30	741	5	18	21	598	19	696	2	0	30	12	0	0	79	516	135	16	21	92	17	37	42	18	53	85
New.ReferenceOTU106	0	8	12	10	4	25	14	21	10	29	14	13	9	54	105	20	48	2	6	6	41	20	0	33	22	0	16	85	14	5	26	13	0	6	0	0	2	6	13	3	28	1	43	20	2	19	39	0	16
New.ReferenceOTU3964	1332	1	21	55	4	3	3	30	4	1	3	4	2	0	0	11	38	9	0	0	0	21	966	5	1	6	1	1	0	14	1	0	0	0	17	0	7	2	4	2	26	420	2	0	0	0	2	510	25
New.ReferenceOTU4565	53	34	19	27	28	51	51	1	7	100	3	8	14	99	23	112	150	22	0	79	68	65	2	130	41	5	112	36	56	1	7	33	0	0	3	19	3	17	0	0	10	3	29	41	46	27	283	23	0
New.ReferenceOTU299	262	12	488	332	56	214	171	76	201	30	161	26	15	0	0	219	13	33	19	67	15	167	12	91	14	7	1	15	13	146	22	30	0	36	41	0	6	2	10	20	4	66	43	4	27	5	2	131	99
New.ReferenceOTU2078	0	0	0	0	0	0	0	0	0	1	0	0	4	22	0	0	9	1	0	0	18	72	1	0	4	2	87	292	4	0	10	2	0	7	0	0	2	0	5	1	8	3	0	0	0	6	35	21	0
New.ReferenceOTU4567	11	9	6	2	0	2	6	5	3	6	0	0	17	26	56	13	47	3	17	14	16	2	1	14	4	5	3	9	0	8	3	5	2	0	0	2	0	14	2	6	9	3	5	11	8	2	6	1	18
New.ReferenceOTU4166	243	59	39	33	8	19	1	15	0	168	3	21	60	49	339	76	44	32	18	209	72	93	1	123	26	37	153	249	12	26	31	218	7	5	22	48	16	0	13	0	82	3	51	92	276	57	55	89	98
New.ReferenceOTU2071	171	114	119	31	12	98	3	46	7	102	4	0	251	15	31	124	68	119	292	75	120	23	19	167	53	21	10	30	0	37	81	7	0	1	38	24	5	5	21	22	47	0	130	6	0	41	7	59	69
New.ReferenceOTU2072	45	0	8	0	0	0	0	6	0	0	0	0	11	112	14	0	249	6	22	0	48	0	0	17	11	90	19	60	14	116	16	152	0	0	19	2	80	0	9	0	0	0	0	0	0	0	0	15	0
New.ReferenceOTU2076	192	1	0	3	24	46	15	3	0	14	0	0	2	2	260	10	0	12	4	55	7	131	1	18	2	4	142	179	14	38	2	75	0	7	0	0	2	8	0	0	28	1	51	11	140	21	33	9	37
New.ReferenceOTU2077	0	0	221	119	77	633	604	3	405	255	210	86	0	1	0	227	0	5	0	2	3	25	19	36	0	0	3	0	3	1	2	0	39	4	0	0	0	0	1	0	13	1	13	0	0	0	4	3	21
New.ReferenceOTU1082	55	1	1	3	0	1	0	3	0	28	0	2	6	63	21	16	43	22	3	46	33	14	3	17	3	13	11	7	2	17	9	69	0	0	25	10	11	0	3	1	9	1	9	6	20	0	2	6	9
New.ReferenceOTU3296	1	0	114	92	45	125	698	65	235	10	169	111	5	0	0	323	3	1	1	0	2	5	0	126	4	0	0	0	1	0	17	0	0	32	0	0	0	0	6	0	3	0	9	0	0	0	0	0	70
New.ReferenceOTU1527	4	0	38	41	18	87	89	13	43	0	32	5	0	1	0	41	0	0	0	0	1	6	0	12	1	0	0	0	6	0	0	0	0	1	0	0	0	0	0	0	1	0	21	0	0	0	0	0	16
New.ReferenceOTU297	0	20	66	19	10	51	194	72	77	25	48	11	0	0	133	64	5	1	0	0	6	2	0	7	0	0	5	14	181	0	0	0	0	52	0	0	0	9	0	29	59	0	0	0	10	44	37	0	215
New.ReferenceOTU296	0	0	18	23	2	2	60	21	5	36	8	228	0	179	3	0	16	0	0	0	526	2	0	57	1	0	0	0	0	0	0	0	0	2	0	0	0	0	0	0	44	0	0	0	6	0	172	0	0
New.ReferenceOTU2106	22	40	0	0	0	14	0	0	0	35	0	0	83	0	0	25	37	26	48	12	4	15	6	16	11	0	1	4	0	0	14	24	0	0	0	3	7	0	5	0	0	0	22	6	0	2	0	22	7
New.ReferenceOTU2101	652	47	0	60	65	32	0	61	5	220	4	3	48	266	144	95	313	255	26	422	119	212	25	120	7	544	439	645	73	295	15	394	21	45	55	76	46	0	39	29	183	17	69	42	904	407	97	405	145
New.ReferenceOTU2102	23	38	14	15	3	18	4	28	2	22	14	7	16	17	3	10	49	13	14	4	35	7	8	54	23	11	22	22	3	9	41	57	0	4	4	7	2	0	3	8	22	2	17	0	3	21	2	46	45
New.ReferenceOTU2103	0	2	155	9	21	100	276	10	242	62	117	212	1	16	1	122	49	0	0	0	13	4	0	11	2	0	0	5	0	0	2	0	0	14	0	0	0	0	4	0	8	0	1	0	0	23	1	0	14
New.ReferenceOTU2108	41	408	118	55	29	91	17	82	26	110	14	18	454	30	243	149	81	83	187	22	73	134	14	158	111	86	59	700	18	55	145	122	0	15	4	20	20	5	46	68	57	10	119	157	183	327	49	150	100
New.ReferenceOTU2109	0	3	29	53	2	56	75	24	95	87	26	10	5	120	7	293	11	3	7	0	47	2	13	70	17	1	1	2	18	2	18	0	0	8	0	0	0	4	44	9	7	0	44	5	0	12	9	0	93
New.ReferenceOTU1418	0	10	0	0	0	0	0	10	0	0	0	0	4	0	15	0	0	1	1	2	0	5	0	0	1	0	62	2	5	4	1	0	0	1	0	0	0	31	0	60	10	0	3	1	15	2	0	0	0
New.ReferenceOTU3479	309	0	8	21	7	5	76	14	0	184	11	20	22	611	59	189	903	104	34	105	454	305	0	76	16	64	173	107	22	216	51	136	0	14	96	188	44	18	23	44	87	0	88	10	44	0	48	39	0
New.ReferenceOTU3478	19	16	31	19	10	30	12	20	7	7	2	1	14	75	46	12	77	5	13	29	42	15	3	31	15	10	9	16	10	7	13	11	30	8	2	1	5	3	1	4	15	0	28	6	5	20	47	6	29
New.ReferenceOTU3477	0	186	4	0	0	0	13	165	11	0	15	64	1	0	3	0	0	0	18	0	1	0	16	2	19	1	53	6	397	0	17	0	0	60	0	0	0	29	1	118	1	0	2	0	6	15	0	3	71
New.ReferenceOTU3476	26	1	5	20	4	53	32	6	0	800	0	9	6	38	4	394	38	54	22	75	8	264	1	10	2	4	370	184	4	7	8	3	3	27	0	0	0	9	16	1	57	0	182	12	2	21	173	6	174
New.ReferenceOTU3475	761	243	119	95	51	165	71	119	33	1346	39	98	445	223	1046	559	143	319	217	450	274	800	65	547	373	209	951	1977	168	202	345	996	111	68	128	126	65	70	181	111	281	15	460	376	1032	211	604	268	320
New.ReferenceOTU3474	10	19	38	14	5	36	8	63	12	78	3	6	15	5	115	93	21	16	13	66	13	22	5	44	9	24	7	46	18	48	61	13	53	3	10	2	6	19	40	45	44	3	125	46	54	17	14	26	60
New.ReferenceOTU3473	2	2	783	411	342	770	4458	813	1551	25	1417	627	60	4	7	1106	7	72	62	3	4	129	118	478	43	0	3	1	202	62	186	0	0	440	2	4	0	1	150	6	35	5	549	3	0	0	6	12	1060
New.ReferenceOTU3472	435	31	298	100	965	1755	1283	383	906	23	422	96	1	10	315	817	18	313	77	479	13	889	262	261	15	18	60	9	53	205	17	27	0	589	137	0	3	6	16	21	161	501	36	16	21	34	72	1211	346
New.ReferenceOTU3471	68	67	11	8	2	12	0	17	0	73	2	3	186	50	45	39	75	20	191	68	39	27	2	42	11	30	19	72	1	21	25	160	11	3	14	25	53	1	4	11	31	3	7	46	77	15	56	39	14
New.ReferenceOTU3675	3	0	8	172	1	0	39	4	6	36	11	9	3	5	20	67	32	97	10	0	12	12	0	11	4	0	0	1	1	0	6	1	0	0	0	0	0	0	2	1	3	0	293	1	0	47	5	0	528
New.ReferenceOTU3077	7	9	5	2	1	4	3	20	0	0	3	5	26	0	12	3	1	2	49	1	4	47	10	10	89	0	3	53	10	1	107	2	0	4	1	1	0	2	28	6	9	1	15	16	9	11	0	43	4
New.ReferenceOTU1908	169	31	18	3	16	1	0	0	0	79	0	17	0	1	153	55	83	17	0	9	80	48	0	74	7	5	53	22	17	0	7	250	0	16	10	15	0	0	0	0	53	0	23	0	0	0	0	37	3
New.ReferenceOTU3075	0	116	92	31	0	2	44	21	25	0	27	36	127	14	0	0	7	0	80	0	148	15	28	5	22	2	5	70	31	0	89	7	0	4	0	1	0	74	67	62	57	0	17	154	0	55	66	5	11
New.ReferenceOTU3074	0	105	0	0	0	2	0	0	0	0	0	0	77	0	0	4	0	0	18	0	0	6	99	0	134	0	27	14	20	0	96	1	0	0	0	0	0	8	53	57	9	0	18	16	3	17	0	11	1
New.ReferenceOTU1904	11	1	5	1	0	0	0	0	0	0	1	1	18	3	0	0	10	17	18	0	12	61	2	0	2	0	86	80	0	0	6	17	1	2	2	0	2	0	7	7	33	2	0	3	8	16	7	30	0
New.ReferenceOTU1907	3	22	54	16	0	2	14	7	9	0	7	1	128	51	3	8	52	9	85	0	154	38	0	32	17	55	78	74	29	10	24	0	40	1	11	48	44	57	8	24	24	2	3	54	1	38	63	16	1
New.ReferenceOTU1901	0	2	29	1	0	15	245	1	6	0	15	49	0	0	0	0	0	0	0	0	0	2	0	0	5	0	0	0	0	0	7	0	0	0	0	0	0	0	0	0	0	0	14	0	1	0	0	0	0
New.ReferenceOTU1903	22	125	51	20	11	46	12	52	11	36	12	13	120	14	101	68	48	43	55	16	24	51	4	59	61	40	21	209	14	31	86	21	0	3	4	2	8	1	25	26	27	8	70	36	91	114	14	57	41
New.ReferenceOTU1474	96	0	0	0	16	0	0	9	0	15	0	0	0	108	145	37	133	9	0	7	29	24	0	9	0	15	27	21	0	0	7	189	2	0	20	3	105	0	0	0	8	0	0	0	238	14	0	35	3
New.ReferenceOTU3153	0	23	6	3	0	0	1	23	5	0	0	3	20	2	1	0	9	0	7	0	24	5	5	0	24	5	4	44	17	0	13	0	0	3	0	0	0	6	9	15	2	0	0	0	0	35	31	4	0
New.ReferenceOTU3219	7	2	33	88	27	104	115	5	61	127	38	6	9	7	29	79	0	8	12	9	11	5	15	26	0	0	0	2	0	14	1	0	95	1	0	0	0	0	6	5	4	8	15	0	0	0	15	24	16
New.ReferenceOTU3211	0	0	0	25	0	7	0	5	0	5	0	0	3	3	17	30	104	0	0	0	5	0	4	5	0	0	0	0	1	0	0	0	50	2	0	0	0	4	0	0	4	0	14	0	2	0	3	1	92
New.ReferenceOTU1516	71	4	0	11	4	15	31	1	1	95	0	0	17	676	95	104	656	109	10	3	281	376	0	54	0	67	916	40	0	65	10	192	0	3	3	23	72	12	9	1	113	0	60	96	34	28	107	17	3
New.ReferenceOTU3912	0	0	11	6	0	10	31	8	16	21	7	15	0	49	9	32	20	1	0	0	112	2	0	36	0	0	0	1	0	0	1	0	145	5	0	0	0	0	0	0	5	0	18	0	0	1	93	0	4
New.ReferenceOTU4520	36	0	0	0	10	0	0	5	0	0	0	0	8	0	0	0	0	185	1	1438	0	68	0	0	0	3	0	0	0	7	0	22	0	74	97	0	12	24	0	0	9	52	0	8	128	0	0	1	0
New.ReferenceOTU4012	0	25	0	0	0	0	0	18	0	0	0	0	1	0	18	0	9	20	3	0	0	5	3	0	0	1	18	3	8	1	2	0	0	0	0	0	0	10	28	2	44	2	1	29	3	5	2	15	27
New.ReferenceOTU3507	0	177	419	78	113	585	1187	859	233	2	462	421	81	2	285	35	7	24	63	18	107	137	234	5	195	4	230	808	1212	7	378	1	68	187	0	0	0	25	390	530	86	4	646	43	41	1038	47	84	635
New.ReferenceOTU3853	0	0	46	1	7	133	2684	0	272	63	102	107	0	0	0	266	1	0	0	2	19	0	0	4	0	0	0	0	1	0	0	0	149	0	0	0	0	0	0	0	0	0	0	0	0	0	92	0	0
New.ReferenceOTU3855	57	0	1	4	4	7	7	5	0	25	2	0	1	49	4	38	5	38	1	30	29	49	1	18	3	6	20	22	8	30	3	17	1	3	4	7	3	1	6	1	9	1	33	8	4	1	51	5	14
New.ReferenceOTU3854	0	89	20	7	0	15	2	74	11	77	4	22	20	0	0	47	2	28	24	54	31	17	128	2	1	7	106	52	71	0	17	0	0	1	0	0	0	112	9	885	2	9	257	38	147	67	1	7	576
New.ReferenceOTU628	0	2208	38	12	4	1	0	39	6	1	1	18	496	1	35	12	2	0	494	9	22	17	312	10	135	3	647	412	463	0	165	10	2	9	2	1	0	244	67	1878	66	10	99	116	76	1405	16	83	9
New.ReferenceOTU3856	0	0	144	86	57	302	880	70	252	146	254	50	0	101	1	185	114	0	0	0	79	2	0	208	2	0	0	0	1	0	16	0	164	0	0	0	0	0	3	0	1	0	2	3	0	0	43	0	121
New.ReferenceOTU623	0	102	0	0	0	0	2	74	0	0	0	0	1	4	398	0	0	1	1	0	0	2	66	0	7	2	38	51	77	2	1	0	0	85	0	0	0	11	30	16	268	4	6	27	10	39	0	2	283
New.ReferenceOTU3509	28	43	21	86	0	29	15	40	9	56	8	1	66	24	27	143	426	19	83	43	10	1	10	65	2	10	8	3	11	45	3	1	0	0	1	3	13	26	8	45	11	0	214	8	24	5	27	4	1255
New.ReferenceOTU621	0	72	19	3	4	29	79	28	20	0	34	22	6	0	21	0	2	2	7	1	1	2	7	0	3	0	9	41	19	0	11	0	7	8	0	0	0	1	9	17	3	0	26	4	0	70	6	1	40
New.ReferenceOTU1232	1	126	5	1	0	3	1	40	3	3	3	10	194	3	24	1	2	1	135	0	62	13	296	3	291	1	72	52	180	0	259	4	0	8	0	1	0	47	121	703	34	9	12	96	43	225	11	123	18
New.ReferenceOTU4310	0	5	12	22	0	6	1	1	12	19	7	1	1	46	0	13	24	1	6	3	33	0	1	24	0	31	0	2	1	0	1	0	0	3	0	0	2	9	3	18	0	0	10	0	30	3	5	3	26
New.ReferenceOTU1237	125	93	26	36	17	41	8	13	4	73	5	3	66	242	210	119	406	77	31	117	126	250	4	220	25	73	385	174	36	34	27	176	63	7	51	66	82	31	11	24	78	0	124	117	241	90	137	34	63
New.ReferenceOTU1234	649	0	9	33	14	20	88	10	0	367	7	25	40	1276	108	283	1906	160	51	237	901	520	0	158	16	148	336	168	37	582	68	266	0	28	173	440	104	44	23	79	217	0	148	30	100	0	135	98	0
New.ReferenceOTU1699	51	0	0	385	0	0	129	0	55	1	0	0	6	0	0	1	1	15	0	0	0	10	15	0	0	0	0	0	0	176	12	0	0	0	10	0	0	0	25	0	0	0	0	25	0	0	0	5	0
New.ReferenceOTU1239	132	0	3	6	0	4	1	4	1	24	1	1	2	201	2	49	468	75	4	13	144	88	1	22	0	59	104	37	1	92	7	31	0	5	79	1	129	0	18	2	10	2	15	0	20	5	13	18	9
New.ReferenceOTU1238	0	0	74	5	14	33	98	3	78	71	43	43	0	11	3	40	39	0	0	0	22	2	0	4	0	1	0	3	0	0	1	0	0	1	0	0	0	0	1	0	1	0	1	0	0	6	4	0	4
New.ReferenceOTU3697	0	83	0	0	0	0	0	20	0	0	0	0	0	0	65	0	7	12	0	70	0	28	0	0	0	2	184	20	10	0	0	0	22	38	0	0	0	74	1	33	63	3	0	1	54	122	0	6	15
New.ReferenceOTU3694	0	0	0	0	0	0	0	0	0	0	0	1	0	0	1	0	2	0	0	0	2	0	1	0	0	1	0	0	1	0	0	0	156	0	0	0	0	0	2	0	2	1	0	0	0	0	15	2	3
New.ReferenceOTU3693	60	112	198	125	44	36	106	205	90	47	10	12	130	739	749	236	1563	117	71	121	418	257	12	134	36	124	557	296	53	43	59	137	55	47	5	13	94	45	26	7	154	5	108	9	264	82	773	22	107
New.ReferenceOTU3691	1546	22	28	332	1134	507	41	353	250	0	3	6	178	3	66	13	3	31	168	3	18	59	357	76	214	2	15	22	32	1891	15	20	1	99	71	19	47	2	212	82	74	1120	149	5	0	17	10	829	64
New.ReferenceOTU718	0	1	23	5	1	29	150	8	49	10	59	37	1	1	28	24	1	0	1	0	22	2	0	7	0	0	3	1	0	0	1	0	10	12	0	0	0	2	12	4	16	0	3	1	0	2	5	0	30
New.ReferenceOTU712	39033	1645	31104	43959	3677	14240	4538	6724	13227	879	12711	9230	312	49	1485	9449	433	6392	527	11874	174	22077	17447	2822	613	222	1319	596	1274	43985	1135	379	35	2569	2986	6	190	337	1695	1586	829	6065	9510	415	984	570	362	16967	19470
New.ReferenceOTU716	89	55	447	304	65	373	88	47	56	30	16	7	67	776	132	265	562	59	47	75	1306	64	4	568	114	40	28	159	49	228	146	56	1218	6	59	10	30	72	63	10	189	2	143	314	67	29	464	56	21
New.ReferenceOTU1698	0	12	0	0	0	0	0	4	0	0	0	0	0	0	0	0	11	0	0	22	0	0	0	0	0	0	0	4	2	0	0	0	0	2	0	0	31	5	0	17	0	0	0	0	34	26	0	0	0
New.ReferenceOTU4409	98	0	5	86	35	75	11	7	4	69	1	2	19	876	510	197	824	127	7	17	343	264	0	330	2	41	396	107	14	56	4	98	23	8	5	18	59	2	16	0	24	0	145	34	165	9	213	21	102
New.ReferenceOTU1127	204	28	37	38	8	36	0	23	1	131	9	3	271	65	107	55	73	52	105	198	81	57	11	86	20	64	39	96	6	65	56	274	18	7	44	71	38	1	10	29	38	6	56	54	150	33	22	89	26
New.ReferenceOTU1122	1418	50	8	30	89	23	0	5	0	595	4	0	0	666	501	553	1124	163	9	690	645	190	0	260	4	331	289	44	10	247	4	811	39	0	108	263	404	0	0	2	112	0	75	29	867	68	47	3	37
New.ReferenceOTU1121	0	0	5	18	46	206	334	2	16	1764	10	0	0	278	78	367	43	4	0	0	244	1	13	34	0	0	1	1	0	0	1	0	4102	1	0	6	0	0	7	0	50	25	16	2	0	2	2654	17	31
New.ReferenceOTU1120	191	0	0	0	0	0	0	2	0	0	2	0	0	0	0	0	0	1	34	0	0	11	601	0	8	22	0	0	0	14	0	8	0	10	69	0	0	0	0	0	29	41	0	0	0	0	0	3875	0
New.ReferenceOTU4401	126	39	16	32	14	43	0	32	2	14	5	1	199	46	19	173	56	53	290	40	68	34	28	116	56	54	14	69	29	72	106	32	45	3	81	9	36	0	34	2	38	8	24	17	33	23	51	166	16
New.ReferenceOTU1692	1129	101	246	793	27	104	22	370	30	1	41	119	57	1	29	33	22	112	40	857	1	292	387	45	58	13	99	8	66	1944	54	22	1	86	32	2	5	17	58	22	96	452	97	12	24	62	28	1923	152
New.ReferenceOTU4081	432	426	461	282	93	695	48	490	80	153	98	40	1142	129	97	1013	511	321	1352	129	270	291	122	1522	528	275	73	897	103	153	687	125	34	73	136	80	185	37	141	227	203	13	656	90	169	653	48	508	575
New.ReferenceOTU4087	1335	5	139	2610	10	105	29	106	64	41	36	130	4	5	15	54	51	28	7	228	6	221	43	33	1	6	19	0	0	128	4	44	0	4	23	2	2	0	8	11	12	6	48	9	12	2	16	44	231
New.ReferenceOTU4086	374	172	30	65	26	29	0	167	2	284	16	46	141	130	150	188	86	87	143	499	92	112	16	287	67	124	78	554	51	61	111	448	176	21	46	35	120	0	18	9	99	4	114	48	271	40	62	233	123
New.ReferenceOTU4089	27	0	0	11	2	1	0	30	0	74	1	1	16	3	52	6	7	13	9	0	11	64	0	59	11	18	41	89	10	5	33	34	0	0	14	7	0	0	7	0	27	0	37	18	31	1	3	13	32
New.ReferenceOTU1042	544	39	0	28	15	3	7	1	6	55	0	1	3	80	204	178	93	42	2	157	23	62	1	144	21	204	69	72	13	72	23	88	2	1	68	75	53	9	6	2	45	0	24	0	55	13	1	87	67
New.ReferenceOTU1043	3117	45	53	277	60	115	9	239	11	766	66	3	241	5082	302	731	7931	2221	407	1682	3136	3112	41	676	64	3947	2350	2798	51	3628	416	2529	35	322	1315	643	4302	15	343	81	680	105	459	172	1150	448	541	644	244
New.ReferenceOTU1044	0	20	0	0	0	0	0	1	0	0	0	0	0	0	2	0	0	1	5	21	0	1	4	0	0	0	9	154	151	0	1	0	0	0	0	0	0	4	2	75	0	0	0	1	38	114	2	3	4
New.ReferenceOTU4033	334	679	393	225	59	658	34	403	73	99	61	23	1529	57	51	685	344	321	1564	68	194	297	99	1318	493	308	46	865	68	113	896	65	3	71	133	105	146	28	136	152	133	19	491	84	97	498	45	380	351
New.ReferenceOTU1349	24	1	62	137	111	671	267	12	224	206	104	44	4	1	14	305	0	18	0	2	6	12	52	65	0	0	6	0	6	2	0	2	0	2	0	0	0	0	5	0	9	9	15	4	0	0	5	40	71
New.ReferenceOTU1348	0	1146	1	28	1	8	67	13	2	37	2	1	1178	20	58	19	55	100	1244	22	16	1659	1037	2	15	202	156	30	81	138	20	2	0	9	0	7	3	84	2303	385	433	14	42	727	31	111	75	135	155
New.ReferenceOTU1343	19	3369	356	775	17	201	352	211	147	269	30	423	3758	13	245	162	19	41	4413	386	1055	223	292	309	758	311	289	726	924	166	612	18	741	33	37	49	69	1489	1889	481	1057	179	421	6688	64	453	828	219	218
New.ReferenceOTU1342	0	273	0	0	0	0	0	9	0	0	0	0	12	0	1	11	4	12	33	28	0	241	116	0	5	33	325	90	159	36	8	1	34	2	1	0	0	370	38	252	13	38	0	10	230	35	0	25	0
New.ReferenceOTU1341	0	0	9	2	0	0	3	57	1	0	2	0	2	8	69	0	22	2	0	0	7	0	1	0	6	0	0	4	0	1	2	0	0	92	0	0	0	0	6	0	38	0	21	8	0	507	0	0	15
New.ReferenceOTU1344	158	17	0	11	13	0	0	0	0	86	0	0	0	881	335	15	1338	66	0	70	503	166	0	154	8	36	327	4	0	26	9	173	1	6	11	42	80	0	9	0	76	0	32	0	200	1	18	0	0
New.ReferenceOTU1048	99	0	0	2	2	0	0	0	0	3	0	0	0	215	0	0	320	1	0	1	52	0	0	22	0	39	0	0	0	7	0	53	0	0	39	15	79	0	0	0	8	0	4	0	0	0	0	0	0
New.ReferenceOTU396	234	102	248	48	199	29	39	104	349	0	74	6	312	3	23	21	8	103	107	1104	2	337	161	2	16	15	96	5	11	617	7	77	0	35	161	13	4	24	25	124	34	552	330	56	108	1	17	604	17
New.ReferenceOTU395	77	10	5	0	8	10	0	4	0	12	0	1	10	16	80	86	64	11	0	172	7	35	0	23	13	43	7	38	22	18	17	4	0	6	9	18	45	0	1	0	0	0	47	0	138	0	0	27	61
New.ReferenceOTU393	63	19	8	8	7	8	13	28	7	7	2	4	11	101	79	12	128	8	6	6	73	6	3	121	24	6	7	10	14	45	20	46	1	1	26	9	2	10	20	6	29	0	33	8	37	32	9	4	38
New.ReferenceOTU390	40	6	0	5	0	5	0	14	0	49	0	0	58	0	0	24	15	36	22	0	14	0	0	35	1	98	0	0	0	0	11	45	0	0	6	4	0	0	0	0	0	0	0	0	0	0	0	0	0
New.ReferenceOTU391	869	22	6	18	65	15	0	5	0	561	0	0	0	635	267	425	638	115	2	379	528	142	0	149	2	166	220	21	2	152	0	902	14	0	53	326	170	0	0	0	62	0	67	36	560	31	32	6	28
New.ReferenceOTU154	43008	1918	4539	1649	5604	3355	2951	2608	3629	564	32153	1061	696	773	334	2781	1007	1251	2073	1428	1114	6985	3193	2061	714	1303	226	365	947	3256	1410	1945	56	1936	3220	16	105	352	744	3821	428	3934	2345	129	504	89	2470	2869	981
New.ReferenceOTU407	18	0	0	8	0	0	88	8	3	0	22	2	0	0	12	2	1	121	0	0	0	21	0	0	0	0	0	0	0	70	0	0	0	1	0	0	0	0	0	0	1	0	178	0	0	0	0	0	3884
New.ReferenceOTU156	44	10	16	17	6	32	0	12	2	7	1	0	50	57	1	48	8	9	36	8	54	13	11	48	10	8	1	12	1	14	24	7	1	4	25	8	7	0	7	4	8	1	22	11	4	8	13	31	10
New.ReferenceOTU157	158	333	56	60	17	303	39	167	0	272	16	35	308	37	174	163	8	90	162	665	135	196	12	387	268	251	30	771	44	110	340	38	0	27	45	35	34	0	86	0	191	45	131	66	54	930	54	524	290
New.ReferenceOTU402	3	0	42	17	94	1959	67	36	3	0	0	0	0	29	0	2	26	0	0	0	25	1	0	0	11	0	0	46	193	0	5	1	0	4	0	0	0	0	1	9	1	0	60	2	1	195	0	0	15
New.ReferenceOTU403	0	1	244	110	53	257	1112	16	397	1112	243	79	3	536	23	716	311	1	13	8	827	0	11	209	4	6	2	0	11	18	6	0	5643	1	0	0	0	0	24	0	57	27	8	4	0	9	3147	25	110
New.ReferenceOTU400	31	1037	806	150	4	186	59	639	94	32	106	175	2651	21	80	8	17	8	1572	187	1074	336	392	68	604	84	48	4265	211	36	2011	59	4	67	134	114	2	553	1355	419	906	92	154	1477	6	1086	317	931	1
New.ReferenceOTU153	90	169	23	44	5	117	40	71	29	123	43	12	75	41	65	228	100	81	18	286	62	102	17	249	98	2	50	339	33	55	157	59	0	5	28	15	11	7	12	14	27	2	50	62	201	57	49	131	166
New.ReferenceOTU4533	153	33	88	233	61	282	88	102	21	245	30	36	58	555	541	434	474	190	62	201	461	317	20	369	28	86	233	432	75	158	74	127	0	69	17	30	49	55	33	31	83	2	312	101	383	176	462	59	321
New.ReferenceOTU4532	29	0	68	6	1	11	6	22	1	0	3	6	0	3	0	3	2	0	1	19	57	5	7	5	0	0	0	1	1	668	0	161	0	0	32	0	0	8	1	10	15	1	0	56	1	2	2	16	7
New.ReferenceOTU4534	55	23	3	24	5	20	16	8	2	45	6	6	2	91	92	36	67	33	8	89	80	32	0	26	26	6	57	26	22	37	18	35	1	1	5	7	6	8	17	0	28	1	42	23	134	7	82	13	40
New.ReferenceOTU2484	0	162	0	0	0	0	0	1	0	0	0	0	0	0	32	0	1	0	12	33	0	0	0	0	0	11	56	35	32	0	0	0	0	2	0	0	0	23	0	67	10	0	0	0	119	49	0	0	43
New.ReferenceOTU2489	1	71	186	16	2	26	62	53	51	8	5	14	85	122	109	36	177	5	46	2	413	17	14	51	78	2	16	94	61	0	45	3	7	25	0	0	3	48	12	60	48	0	68	49	16	112	153	1	103
New.ReferenceOTU2243	0	18	12	0	4	27	35	36	15	0	14	11	3	0	17	0	0	2	4	0	1	10	4	0	1	0	2	18	17	0	5	0	2	61	0	0	0	0	1	8	18	0	18	2	0	145	1	0	24
New.ReferenceOTU2242	37	0	16	0	16	5	0	15	12	34	0	0	0	26	1	56	0	3	0	5	0	0	0	3	0	0	0	0	0	0	8	36	0	0	0	10	12	0	0	64	0	0	23	0	0	0	0	0	0
New.ReferenceOTU2241	4	18	36	7	1	0	8	14	5	0	2	5	31	0	5	3	0	0	15	0	63	4	12	3	54	0	6	46	55	0	121	0	0	4	0	0	1	10	52	93	8	3	9	57	20	17	5	1	0
New.ReferenceOTU2246	325	19	16	28	32	41	6	45	4	102	9	28	28	52	162	79	41	47	37	226	58	172	18	115	91	40	90	205	53	143	113	122	9	19	75	9	12	7	41	27	22	6	109	34	228	63	69	237	158
New.ReferenceOTU2245	1	5	0	9	0	0	0	42	0	0	0	0	7	0	0	17	186	1	10	0	0	20	35	0	0	1	43	13	7	0	3	4	0	1	0	0	3	16	17	12	25	1	1	39	17	33	0	2	33
New.ReferenceOTU2244	0	6	157	27	107	188	1018	287	344	2	248	13	1	0	119	37	7	8	0	0	7	12	2	3	5	0	0	5	26	0	28	0	0	80	0	0	0	0	4	0	280	0	91	4	0	28	42	0	589
New.ReferenceOTU2249	0	217	0	0	0	0	0	0	0	0	0	0	12	0	0	0	0	0	10	0	0	2	4347	0	9	23	293	0	0	0	0	0	0	0	0	12	37	5	1	650	190	162	0	0	0	0	0	91	0
New.ReferenceOTU2248	6	138	0	7	2	662	62	39	1	18	0	0	136	2	48	4663	8	87	90	9	3	147	205	5	49	13	82	29	110	9	16	0	17	17	0	0	0	26	445	149	30	3	1273	66	3	49	6	8	178
New.ReferenceOTU3765	0	3	0	23	0	0	5	0	0	0	0	0	4	15	0	11	0	0	1	0	5	3	0	18	0	1	16	9	0	0	0	0	132	0	0	0	0	0	2	0	1	0	1	0	0	0	843	0	0
New.ReferenceOTU2805	0	0	0	0	0	0	18	100	0	5	0	0	0	41	0	0	49	0	0	0	45	1	0	5	0	0	0	0	0	0	0	0	0	0	0	0	0	0	0	0	6	0	0	0	0	0	131	0	91
New.ReferenceOTU3653	0	0	3	0	1	30	51	38	27	65	2	37	13	10	56	12	15	2	20	0	81	14	0	2	1	0	0	11	0	0	4	0	439	11	0	0	0	0	0	0	10	0	4	8	0	18	194	3	5
New.ReferenceOTU2802	0	0	0	91	7	125	32	0	64	6	10	2	0	0	0	12	0	62	12	0	0	13	5	0	2	0	3	0	0	11	18	0	11	0	3	0	0	0	0	0	0	120	20	0	0	0	8	4	0
New.ReferenceOTU570	0	0	37	2	1	13	104	0	47	41	44	28	0	4	0	43	1	0	0	0	7	2	0	8	0	0	0	0	0	0	0	0	0	0	0	0	0	0	0	0	0	0	0	0	0	0	9	0	0
New.ReferenceOTU2809	0	0	0	45	0	0	65	0	26	9	1	126	0	15	3	2	0	0	0	0	4	0	3	3	10	0	0	0	0	0	0	0	0	1	0	0	0	0	2	6	0	0	33	0	0	1	0	0	54
New.ReferenceOTU577	0	0	120	46	22	140	469	12	161	449	114	36	1	194	14	291	137	0	4	2	229	0	1	96	1	3	1	0	6	7	9	0	2299	7	0	1	0	0	8	0	13	14	2	1	0	2	749	12	50
New.ReferenceOTU574	2919	429	3761	2480	562	1561	742	1259	1700	134	1406	1199	177	67	200	1669	118	561	527	2137	122	2196	938	889	201	89	450	165	255	7724	234	352	30	731	914	3	51	180	457	860	165	2201	752	296	472	212	295	3848	3480
New.ReferenceOTU4624	1633	197	2992	2981	228	1168	559	754	1640	95	1642	913	60	18	211	1131	53	410	88	1407	58	1907	885	274	50	33	339	80	145	3000	125	51	7	331	121	1	12	114	187	505	180	272	898	67	175	129	144	782	2499
New.ReferenceOTU4623	53	17	18	25	0	25	1	43	2	10	2	8	99	192	3	35	471	26	106	44	78	15	3	92	36	36	5	53	6	16	51	105	3	1	56	13	72	7	5	13	26	2	29	32	0	23	2	64	16
New.ReferenceOTU4621	0	0	34	18	2	53	140	0	55	36	44	6	2	0	0	164	0	0	6	0	0	0	0	5	0	0	0	2	0	0	1	0	27	1	0	0	0	0	0	0	2	0	5	0	0	8	7	0	10
New.ReferenceOTU4620	44	1080	157	29	5	69	68	42	84	10	2	15	233	33	10	59	48	17	220	158	278	118	55	17	119	14	27	201	45	20	121	6	18	8	5	22	15	103	54	65	37	10	74	15	15	521	233	272	13
New.ReferenceOTU4629	0	2	18	3	24	21	211	1	8	24	20	4	9	14	13	5	39	0	3	0	57	1	3	2	0	0	3	1	1	0	0	0	9	2	0	0	0	0	8	3	27	0	3	20	0	2	331	2	4
New.ReferenceOTU3304	2	0	14	22	539	30	0	0	7	0	5	2	0	0	0	0	0	0	0	0	0	3	1	0	0	0	0	0	0	2	0	0	22	8	0	0	0	0	0	1	0	0	0	0	0	0	2	0	1
New.ReferenceOTU2737	88	1	0	53	0	0	0	7	0	0	1	0	17	42	0	1	395	0	33	77	22	1	2	8	0	140	0	3	9	52	8	339	0	0	33	50	149	1	0	1	37	9	12	1	23	2	0	2	38
New.ReferenceOTU2669	2	23	37	16	1	14	24	36	18	3	14	22	37	0	5	14	0	1	41	7	31	16	43	6	201	1	4	16	117	5	167	2	2	7	3	2	0	30	108	63	13	2	42	29	23	15	6	11	14
New.ReferenceOTU2668	4	4	204	199	28	191	342	4	109	166	162	80	18	3	49	142	2	26	48	8	3	22	129	27	1	0	5	0	5	77	1	0	21	4	0	0	0	0	25	10	17	19	35	19	0	0	4	245	46
New.ReferenceOTU2040	2	309	30	57	1	19	24	16	7	9	2	39	134	1	31	8	2	1	366	33	60	15	39	26	88	16	24	59	104	26	54	2	48	2	4	1	9	165	196	51	91	15	26	197	7	35	45	22	35
New.ReferenceOTU2665	3	5	20	24	13	64	102	30	75	31	67	16	78	4	9	28	10	6	62	11	7	5	3	35	16	0	2	3	6	5	10	0	0	13	0	0	0	3	12	15	31	3	15	2	0	4	17	8	14
New.ReferenceOTU2664	480	59	341	312	7	110	67	25	109	35	20	18	0	2	0	306	2	28	0	13	5	131	270	27	10	4	50	0	15	32	14	40	1	9	225	0	0	20	11	22	3	438	342	0	6	0	6	803	13
New.ReferenceOTU2667	44	0	1	3	0	3	0	7	1	0	4	0	2	97	1	10	19	20	1	3	58	81	2	15	2	2	17	17	0	14	7	13	0	0	15	2	2	0	2	1	6	3	4	1	2	3	11	14	6
New.ReferenceOTU3306	108	9	365	765	152	104	214	71	347	13	116	102	1	0	7	40	8	63	4	55	1	276	2	31	8	2	8	1	6	39	24	9	1	16	29	0	0	2	1	14	9	76	781	3	6	3	17	32	107
New.ReferenceOTU2663	0	0	76	1	1	10	14	0	103	557	13	59	0	0	0	11	0	0	0	0	0	0	0	141	1	0	0	0	0	0	0	0	0	0	0	0	0	0	0	0	0	0	0	0	0	2	0	0	0
New.ReferenceOTU979	178	98	79	65	8	92	5	42	6	97	0	0	1027	80	9	49	89	42	633	130	200	19	34	156	18	92	11	75	10	39	62	9	5	2	94	86	13	6	26	71	97	7	50	108	0	51	4	97	50
New.ReferenceOTU882	138	1	2	3	1	3	0	5	0	20	0	1	1	47	62	41	78	15	1	31	34	41	2	17	1	35	32	48	3	10	18	136	0	1	13	3	27	0	4	1	29	1	13	9	103	14	4	29	24
New.ReferenceOTU309	42	1	0	6	3	6	22	0	0	54	0	0	10	296	72	59	284	63	7	5	95	209	0	46	0	35	545	18	0	33	2	80	0	1	1	4	25	8	3	1	65	0	32	41	21	19	56	10	3
New.ReferenceOTU880	0	0	1	4	0	3	11	0	4	4	1	0	0	5	0	25	0	3	0	0	1	3	0	1	0	0	0	0	0	0	1	0	0	0	0	0	0	0	0	0	0	0	15	0	0	0	876	0	0
New.ReferenceOTU881	0	5	16	0	2	11	19	13	10	9	5	0	35	1	65	3	0	2	48	0	11	13	9	3	4	4	24	57	16	0	37	4	0	15	0	0	0	22	29	31	33	6	34	109	26	14	66	3	0
New.ReferenceOTU885	28	98	267	124	14	101	198	307	88	24	59	204	250	0	22	78	0	9	129	66	216	122	341	56	1266	10	30	43	933	42	1206	24	1	56	14	1	1	147	1055	273	22	31	274	181	105	44	49	139	133
New.ReferenceOTU3016	226	7	0	26	10	10	0	28	0	18	2	1	14	190	16	28	269	48	22	92	117	85	3	126	9	296	75	80	7	197	46	153	9	4	207	65	93	0	15	2	14	6	18	19	85	33	6	52	30
New.ReferenceOTU652	1	5	7	24	12	26	249	24	28	19	14	6	8	8	4	79	2	8	10	0	1	18	12	26	1	0	0	3	13	0	5	0	0	0	1	0	0	3	0	2	5	0	49	1	1	3	28	0	24
New.ReferenceOTU3010	127	3	1	9	7	8	0	14	1	6	0	0	3	13	56	21	18	29	2	73	26	29	5	45	10	21	22	44	0	51	15	27	0	1	25	2	27	0	1	4	4	0	19	5	29	0	0	33	22
New.ReferenceOTU657	7	0	0	0	0	0	0	0	0	0	0	0	0	7	0	0	2542	0	10	0	0	0	0	0	0	42	0	0	0	0	0	0	0	0	0	1	1864	0	0	0	0	0	0	0	0	1	0	0	32
New.ReferenceOTU1920	0	0	11	0	0	9	7	1	2	9	5	10	0	18	1	4	0	0	0	0	44	0	1	3	0	0	0	0	0	0	0	0	125	1	0	0	0	0	0	0	2	0	0	0	0	0	102	0	9
New.ReferenceOTU656	0	0	45	20	2	15	82	1	40	27	61	45	2	20	9	22	12	0	0	0	20	0	14	14	1	0	1	0	3	0	0	0	0	17	0	0	0	0	0	0	3	0	0	3	0	1	3	0	11
New.ReferenceOTU2062	180	109	20	11	23	16	6	41	5	26	10	24	53	7	72	51	12	11	50	144	47	113	10	111	76	75	136	163	41	42	47	21	14	24	30	60	6	36	21	24	44	8	51	27	25	84	78	125	41
New.ReferenceOTU2060	118	20	7	7	1	10	11	66	1	95	6	0	29	26	17	111	51	34	22	13	24	38	3	66	10	60	17	83	2	5	44	41	0	9	9	4	15	0	3	8	27	3	14	13	29	59	0	59	41
New.ReferenceOTU1842	0	0	0	0	0	15	25	2	0	0	1	2	0	0	7	1	0	1	0	0	1	19	2	0	0	1	22	49	15	0	4	0	16	2	0	0	0	2	3	5	7	0	1	13	1	11	24	0	8
New.ReferenceOTU2064	1	1	3	9	1	4	7	4	3	6	1	1	28	1	13	5	0	0	8	4	27	4	0	6	1	0	8	20	8	0	5	3	0	0	0	0	0	1	6	17	25	1	8	119	11	8	22	1	4
New.ReferenceOTU1463	69	3	4	4	2	19	3	4	0	15	5	1	6	84	2	64	85	40	10	14	64	90	6	13	3	11	47	29	6	69	5	14	6	8	15	3	43	0	10	8	13	1	14	0	7	2	4	11	3
New.ReferenceOTU3392	1	3	6	8	1	12	2	8	2	9	0	2	103	1	4	11	0	1	151	1	15	14	8	32	3	5	4	24	3	2	7	1	0	3	5	1	0	4	28	6	8	1	17	38	1	0	0	27	2
New.ReferenceOTU1460	2	18	9	2	4	13	0	4	4	3	3	0	22	8	15	3	10	2	12	4	33	2	1	8	0	0	3	19	3	1	3	0	0	0	0	3	0	1	5	32	1	0	20	1	1	36	35	0	10
New.ReferenceOTU1847	4731	102	773	474	435	460	353	162	1210	96	1883	188	19	4	17	479	38	200	130	39	10	791	1055	239	59	101	4	22	37	462	95	79	8	80	263	1	30	8	23	24	46	566	267	4	23	9	24	1818	545
New.ReferenceOTU4459	0	11	5	8	0	11	35	0	15	30	23	3	1	12	23	11	4	1	0	2	50	1	2	7	0	4	10	2	2	2	1	0	33	2	0	0	1	2	3	29	13	0	3	5	0	9	50	2	14
New.ReferenceOTU4104	0	19	1	0	2	4	23	16	5	1	1	0	67	0	102	1	0	0	92	0	0	5	31	0	1	0	17	4	21	17	1	0	0	13	0	2	0	4	145	26	42	0	3	50	0	17	1	10	114
New.ReferenceOTU1465	11	7	13	14	3	35	28	32	1	19	10	4	23	16	127	26	0	9	6	0	35	28	10	6	7	0	28	119	46	6	82	21	0	14	1	0	0	11	149	22	20	0	96	202	97	24	60	22	19
New.ReferenceOTU2117	142	49	23	79	16	31	13	29	0	291	14	0	89	135	78	45	280	106	34	153	124	32	9	153	3	193	61	126	1	102	28	500	0	1	21	34	63	0	10	45	22	0	69	35	482	95	102	75	109
New.ReferenceOTU2116	257	5	5	0	31	17	11	16	0	168	0	0	33	69	116	143	139	34	23	384	79	64	0	31	14	51	118	117	16	70	21	325	2	9	33	68	20	5	11	22	43	0	92	26	169	31	104	31	79
New.ReferenceOTU2114	305	0	17	37	43	20	0	3	1	1	0	2	0	4	0	327	0	86	0	0	3	9	1	8	1	0	0	0	13	7	0	1	0	8	2	0	0	0	2	0	0	7	28	0	0	1	0	8	52
New.ReferenceOTU2112	0	0	52	21	6	47	207	3	70	186	42	12	0	87	6	122	38	0	1	1	117	1	0	36	2	0	0	0	1	2	2	0	540	2	0	0	0	0	8	0	5	6	1	0	0	1	397	6	16
New.ReferenceOTU2111	107	0	2	11	1	8	0	6	1	5	2	0	4	224	2	20	51	85	4	13	159	103	1	33	3	32	15	32	1	65	4	29	0	15	31	10	45	0	5	0	4	2	20	6	6	8	32	16	3
New.ReferenceOTU2110	176	79	34	104	2	59	0	48	0	30	0	0	1511	127	38	68	318	73	917	159	171	84	41	187	31	310	19	580	16	75	162	38	2	42	274	24	80	0	19	82	163	35	84	125	1	4	183	126	51
New.ReferenceOTU4472	252	3	181	230	29	108	27	41	82	9	74	54	5	0	12	70	6	54	3	53	2	146	248	15	4	2	9	1	7	201	11	5	0	29	18	0	0	0	13	5	4	61	41	4	5	1	4	205	111
New.ReferenceOTU2118	17	9	4	23	11	108	133	17	2	75	4	5	14	114	128	105	145	42	6	60	65	115	3	21	9	31	163	168	45	37	9	10	40	29	3	3	1	15	18	0	52	4	145	40	31	49	292	2	52
New.ReferenceOTU3440	119	0	1	8	3	6	0	3	0	28	0	0	2	75	5	17	101	37	1	72	33	43	2	22	6	25	27	6	4	55	8	58	1	0	35	5	12	1	6	3	2	1	21	12	18	4	1	34	12
New.ReferenceOTU3193	0	0	8	2	6	42	45	1	4	39	1	1	0	13	25	37	0	0	6	0	17	0	1	10	0	0	0	0	0	0	0	0	0	0	0	0	0	0	1	2	2	0	8	5	0	0	6	0	7
New.ReferenceOTU3194	0	19	0	0	0	0	0	2	0	0	0	0	0	0	0	0	0	0	7	29	0	0	3	0	2	0	9	118	137	0	3	0	0	0	0	0	0	6	1	73	0	0	1	4	35	98	0	0	0
New.ReferenceOTU3196	0	27	3	0	0	1	12	22	1	1	2	1	4	0	57	3	3	0	1	1	2	16	57	1	14	0	21	22	39	3	16	0	0	32	0	0	0	14	77	91	20	0	14	8	22	11	1	15	135
New.ReferenceOTU3197	646	484	169	183	73	344	22	191	57	127	0	2	1288	138	44	329	329	106	780	80	359	85	43	706	58	230	18	347	29	92	144	172	25	4	274	102	165	63	29	151	153	2	104	230	0	208	0	283	246
New.ReferenceOTU1569	13	1	342	152	32	35	332	17	157	2	125	83	0	0	2	11	0	8	0	20	0	46	9	20	3	4	4	0	4	30	5	0	0	10	4	0	0	1	0	0	2	10	96	0	3	1	1	14	71
New.ReferenceOTU1978	0	22	0	0	1	1	1	72	0	0	2	0	4	0	0	0	1	0	2	0	0	21	19	0	8	0	4	81	69	0	8	0	0	8	0	0	0	1	3	17	2	0	0	2	0	174	0	9	17
New.ReferenceOTU3045	1	22	2	16	0	6	6	8	16	1	1	14	0	0	15	3	1	0	0	1	1	5	1	2	0	1	82	4	6	0	1	0	50	1	0	0	0	18	0	126	15	4	0	0	60	53	2	3	23
New.ReferenceOTU1974	3822	487	191	271	355	604	252	260	125	2364	80	192	1149	1465	3358	1133	1079	816	816	3023	1376	2376	108	1186	546	923	1920	3535	459	1175	627	4312	247	259	504	738	364	227	495	256	1144	96	1257	2136	4381	849	1791	914	649
New.ReferenceOTU3043	3608	38	38	35	117	122	0	37	0	1939	21	24	56	661	1575	826	579	334	71	1370	504	561	0	662	29	568	639	579	30	260	35	2235	1	23	285	660	405	25	44	58	147	0	319	24	1625	51	464	154	162
New.ReferenceOTU1976	3	10	62	25	9	45	50	23	25	47	12	21	38	29	20	60	0	7	37	68	286	6	15	28	11	0	7	19	22	3	44	2	49	1	1	1	1	26	36	124	23	1	86	64	20	22	11	10	7
New.ReferenceOTU3041	32	1	0	13	0	0	17	0	0	4	0	0	1	325	1	7	175	1	0	0	162	14	0	12	4	3	39	3	0	0	5	67	0	0	0	18	4	0	0	0	7	0	13	0	0	0	0	0	1
New.ReferenceOTU13	10	0	8	1	3	9	2	4	0	0	0	0	3	25	69	2	58	10	0	0	9	39	0	5	0	4	82	53	9	11	6	11	0	12	4	0	2	3	1	0	9	0	19	1	9	7	74	0	3
New.ReferenceOTU16	483	0	0	0	0	0	0	0	0	0	0	0	0	0	0	0	0	0	0	0	1	3	5	0	0	0	0	0	0	0	0	0	0	0	0	0	0	0	0	0	0	0	0	0	0	1	34	0	19
New.ReferenceOTU17	0	0	41	8	2	18	35	0	23	40	24	9	2	0	3	87	5	2	0	0	8	2	6	1	2	0	0	0	2	0	0	0	82	0	0	0	0	0	0	2	3	0	10	1	0	2	82	0	13
New.ReferenceOTU14	0	8	6	7	0	49	7	29	0	74	4	4	7	67	0	59	48	6	2	6	24	6	0	35	1	3	5	9	9	6	10	15	0	1	3	0	1	12	6	0	14	0	78	10	2	5	0	0	23
New.ReferenceOTU3226	410	109	65	214	118	186	179	80	28	731	49	57	69	1165	1388	398	962	142	76	601	755	344	11	444	136	258	581	288	134	414	166	406	158	43	43	83	70	152	73	18	236	9	265	159	1321	79	501	46	340
New.ReferenceOTU3991	11	8	25	15	7	1	35	9	10	0	11	11	4	0	0	0	2	31	11	138	0	99	79	6	10	1	0	1	28	474	1	0	0	3	1	0	0	0	31	5	29	12	10	2	0	0	0	180	85
New.ReferenceOTU3224	0	73	163	18	5	63	325	32	140	25	150	55	156	0	16	39	0	19	105	1	11	35	38	5	64	5	40	13	30	0	105	0	128	21	0	0	0	5	78	161	30	0	146	29	0	52	64	2	34
New.ReferenceOTU3225	0	40	3	0	0	0	1	2	5	0	2	1	106	0	0	5	0	0	39	0	2	7	47	0	107	0	7	11	27	0	29	0	0	0	0	0	0	0	13	15	4	0	5	8	0	70	1	4	2
New.ReferenceOTU3994	76	235	269	69	31	115	29	182	35	54	37	41	290	35	133	161	196	117	347	21	324	136	59	307	351	27	62	360	69	31	385	13	0	10	30	13	39	105	113	164	75	4	168	28	110	330	62	193	177
New.ReferenceOTU3223	6	10	1	11	1	4	0	2	0	14	1	0	10	49	74	9	54	29	0	5	37	48	0	38	2	1	192	62	2	0	0	4	0	3	0	0	1	7	7	0	8	0	12	6	7	14	178	0	11
New.ReferenceOTU3997	0	0	1	8	4	4	20	0	34	1	3	0	0	789	0	43	2	14	0	0	2268	13	0	36	1	0	0	1	2	0	11	0	0	2	0	0	0	0	0	0	43	0	18	0	0	0	0	0	48
New.ReferenceOTU3999	0	1	0	0	0	0	0	43	0	0	54	0	0	0	0	0	0	0	0	0	0	11	0	0	17	0	0	151	0	0	47	0	0	31	0	0	0	0	0	0	56	0	0	14	0	0	149	180	0
New.ReferenceOTU1806	1	53	115	19	0	15	0	58	3	0	0	0	10	0	0	9	0	5	19	111	0	250	255	0	4	0	100	0	7	160	17	14	0	27	24	0	0	4	15	29	9	22	51	7	37	0	0	323	75
New.ReferenceOTU1803	0	4	28	7	0	26	81	1	49	22	62	24	0	7	18	48	0	0	0	0	7	0	1	4	0	0	1	0	0	0	2	0	3	1	0	0	0	0	7	2	5	0	1	4	0	0	5	0	18
New.ReferenceOTU2770	0	107	0	0	0	0	0	0	0	0	0	0	0	0	0	9	0	0	0	9	0	0	3	0	0	4	9	0	0	0	0	0	1	0	0	0	0	13	0	129	0	2	0	0	86	0	0	0	0
New.ReferenceOTU1809	32	40	10	24	0	9	0	13	0	12	4	0	38	7	6	14	21	10	73	12	22	12	19	58	5	29	20	30	0	14	20	16	0	0	50	6	3	0	8	12	21	5	5	14	43	12	28	53	8
New.ReferenceOTU3836	76	2100	903	390	52	272	504	771	307	141	161	446	3088	23	454	309	655	32	2714	193	954	458	810	154	2812	139	436	948	2204	94	2722	168	48	128	33	47	47	2089	2637	2803	818	108	893	2266	931	1141	472	272	360
New.ReferenceOTU3533	209	1	21	18	2	23	7	43	27	1	10	1	3	0	6	43	0	3	2	30	0	9	1	1	2	0	0	2	0	4	0	4	0	20	17	0	2	0	1	3	1	25	3	1	0	1	0	24	5
New.ReferenceOTU3530	0	0	52	32	12	90	432	122	98	7	134	4	62	0	5	135	0	17	75	0	0	7	81	21	7	0	0	0	87	0	5	0	0	26	0	0	1	0	66	0	10	1	81	4	0	0	0	4	799
New.ReferenceOTU3531	43	2	110	75	13	58	20	20	58	0	61	12	0	3	1	61	1	17	1	11	1	31	33	14	1	1	2	1	7	32	0	0	0	17	4	0	0	1	3	4	1	11	15	0	3	0	0	22	63
New.ReferenceOTU3537	1223	567	247	134	86	379	56	351	28	2730	123	51	1215	1875	328	2290	946	1041	1599	1642	1841	2857	361	373	748	403	2303	1558	108	2695	656	1333	115	71	113	205	197	73	361	1172	1446	69	1190	874	1110	861	198	820	76
New.ReferenceOTU3538	0	21	0	0	22	14	23	9	9	0	0	0	0	0	125	0	0	3	1	3	0	4	2	0	0	8	12	7	7	0	1	0	0	18	0	0	0	7	0	8	23	2	0	3	34	45	23	6	0
New.ReferenceOTU3539	0	0	1	0	2	3	5	0	0	8	1	0	0	10	19	11	2	0	0	0	20	0	0	0	0	0	0	0	0	0	0	0	42	0	0	0	0	0	0	0	0	0	1	0	2	0	63	0	8
New.ReferenceOTU4328	58	8	3	13	14	19	0	0	3	17	0	0	11	23	173	32	26	17	9	42	10	39	3	26	5	22	76	20	1	14	1	30	24	0	8	3	2	0	0	0	33	0	31	7	194	33	10	16	38
New.ReferenceOTU1755	5	116	0	0	1	0	0	21	0	0	0	0	0	11	0	3	27	1	0	3	35	14	0	11	4	10	1	55	0	0	3	29	0	0	1	0	20	0	0	0	10	0	1	0	1	0	5	53	3
New.ReferenceOTU1756	0	0	131	36	8	171	304	2	190	198	49	15	2	6	79	411	1	1	0	1	19	3	0	107	6	0	0	144	63	0	5	0	66	2	0	0	0	0	3	1	6	1	39	2	4	547	6	0	29
New.ReferenceOTU1202	43	21	8	9	11	20	5	7	7	55	6	8	19	12	66	76	5	22	10	36	12	72	7	48	14	21	81	216	17	12	27	72	8	6	15	6	3	6	7	4	12	1	32	18	90	15	26	30	30
New.ReferenceOTU1753	0	75	310	95	17	345	1653	249	545	87	801	333	5	0	930	204	16	0	19	0	89	16	7	41	8	5	9	34	29	0	21	0	229	480	0	0	0	7	36	41	341	0	9	6	1	83	104	1	307
New.ReferenceOTU3502	401	4	43	17	20	110	0	37	6	127	3	3	48	277	84	186	291	246	57	221	167	546	15	97	11	130	794	371	1	218	47	153	0	11	78	89	34	0	76	6	129	3	78	4	38	31	17	103	69
New.ReferenceOTU765	0	3	4	1	9	14	34	3	18	55	5	1	0	102	0	27	13	0	0	0	96	0	0	12	0	0	0	1	0	0	0	0	0	0	0	0	0	0	0	1	1	0	0	0	0	0	128	0	0
New.ReferenceOTU764	9	28	25	18	0	2	6	85	2	0	9	5	77	3	3	8	453	0	43	0	30	5	29	0	35	13	5	4	35	2	48	9	0	0	2	0	43	259	127	26	14	2	2	76	2	8	2	3	15
New.ReferenceOTU763	117	0	2	9	1	5	0	10	0	34	1	0	19	214	15	25	335	71	11	80	136	126	0	17	1	79	51	38	4	181	17	213	0	16	52	47	86	2	17	2	46	3	14	20	32	7	25	30	6
New.ReferenceOTU1112	7	0	60	30	1	9	29	7	91	396	149	5	0	2	0	307	5	1	0	0	1	0	1	617	2	0	1	2	9	2	2	0	0	0	3	0	0	0	0	0	0	2	5	0	2	0	0	11	131
New.ReferenceOTU1113	57	8	707	426	50	277	131	48	687	13	257	75	5	2	14	327	6	8	8	85	18	60	21	80	4	4	7	1	5	185	12	12	0	2	9	0	0	6	5	16	12	45	31	3	18	12	6	72	169
New.ReferenceOTU1116	112	72	3	7	17	16	34	75	8	18	6	1	13	58	23	52	82	117	19	49	22	502	2	120	70	24	588	215	35	17	74	51	8	13	17	5	10	36	24	2	55	4	60	10	79	64	180	21	20
New.ReferenceOTU4437	250	0	49	0	45	115	0	37	0	14	0	0	408	18	0	32	71	71	440	36	30	46	23	130	26	32	0	65	1	85	75	11	0	13	74	31	39	0	13	0	35	0	40	0	0	0	0	70	20
New.ReferenceOTU4188	2	6	3	1	2	2	9	3	0	3	3	6	38	21	28	5	18	1	27	0	28	26	1	11	9	3	42	53	14	6	7	0	15	3	3	1	9	12	13	2	19	2	0	40	17	10	1	8	1
New.ReferenceOTU4189	6	7	59	17	15	48	74	34	33	30	16	17	17	22	13	108	0	6	18	30	110	5	22	51	24	0	6	24	49	8	83	4	51	1	5	0	0	17	58	58	5	3	101	33	15	26	8	7	30
New.ReferenceOTU4183	1776	32	319	496	117	123	22	339	68	28	26	39	36	4	15	190	33	33	84	201	11	38	1460	75	37	13	43	9	17	417	26	18	7	70	90	6	15	13	53	37	58	1622	41	10	0	6	77	2314	137
New.ReferenceOTU4181	0	378	0	0	0	0	0	14	0	0	0	0	1	0	3	45	3	0	3	59	0	0	18	0	0	1	126	19	30	0	0	0	1	4	0	0	0	28	1	444	0	0	0	0	9	58	0	0	13
New.ReferenceOTU4184	615	288	31	25	71	81	35	32	16	300	14	27	223	66	814	94	114	100	255	310	122	299	20	139	97	167	182	449	58	81	92	775	35	24	46	61	120	42	72	54	344	24	148	451	866	122	915	159	85
New.ReferenceOTU1598	0	0	9	9	8	35	165	14	46	0	60	8	0	0	0	69	0	1	0	0	0	0	1	8	2	0	0	0	9	3	4	0	0	14	0	0	0	0	10	0	0	0	19	0	0	0	0	0	61
New.ReferenceOTU155	137	107	59	67	31	117	0	83	7	53	4	7	1011	49	2	70	17	55	691	149	214	36	63	291	55	81	7	146	24	24	117	36	0	3	121	76	10	10	20	101	51	13	103	52	13	134	16	198	60
New.ReferenceOTU1594	0	212	1	0	9	0	1	20	0	0	0	0	3	0	80	0	6	3	3	6	0	19	0	0	1	3	143	9	7	0	1	0	0	20	0	0	0	34	7	323	22	0	3	7	109	23	0	3	8
New.ReferenceOTU1595	0	0	19	4	2	0	42	16	7	23	8	212	0	67	0	0	10	0	0	0	252	1	0	39	2	0	0	0	1	0	0	0	0	1	0	0	0	0	0	0	13	0	0	0	2	0	40	0	0
New.ReferenceOTU1592	0	0	6	4	0	13	5	28	15	38	1	2	0	34	0	26	32	0	8	0	37	3	0	14	1	0	0	1	0	0	5	0	93	0	0	0	0	1	9	1	4	0	37	0	1	0	16	0	0
New.ReferenceOTU1593	0	293	73	87	17	143	290	28	69	936	67	133	419	112	11	613	189	44	558	17	84	6	626	39	18	96	159	13	60	72	5	0	2871	15	1	2	2	113	515	550	68	19	581	23	31	87	44	80	229
New.ReferenceOTU1590	0	1	5	2	0	2	7	3	5	1	4	0	3	19	6	7	43	0	1	0	11	1	4	3	0	2	7	2	3	1	2	0	2	2	0	0	0	1	3	8	1	0	5	0	3	1	1	0	137
New.ReferenceOTU1591	3570	474	296	377	181	275	53	667	61	819	218	112	2117	2819	1834	653	2504	800	1397	1705	2167	2281	184	1345	1091	1245	2307	2897	277	1451	1593	5520	120	158	1071	1394	762	103	469	349	1184	90	684	990	2582	690	1570	1462	390
New.ReferenceOTU4538	228	9	2095	1826	329	524	354	178	860	82	370	434	8	2	11	75	18	284	5	217	3	1327	19	72	26	11	14	0	19	119	68	40	2	48	68	0	9	3	7	30	17	191	4258	14	25	6	6	103	361
New.ReferenceOTU3579	0	1	0	0	0	1	0	0	0	0	1	1	0	0	143	2	0	0	0	0	1	0	0	0	0	0	0	1	1	0	0	0	2	0	0	0	0	0	0	0	119	0	1	0	0	0	2	0	1
New.ReferenceOTU3500	1	2	104	161	114	463	315	79	301	242	149	76	6	10	25	328	9	8	0	51	5	13	66	52	0	0	6	0	1	86	0	0	23	7	0	0	0	0	36	2	10	4	39	0	1	0	19	100	113
New.ReferenceOTU3611	1361	27	0	56	11	2	13	35	0	0	16	0	1	1538	82	0	1246	641	0	67	905	312	0	109	7	660	463	250	15	556	38	1010	24	7	737	129	581	0	19	56	124	22	72	35	364	41	45	121	16
New.ReferenceOTU151	0	14	10	6	1	1	12	18	4	2	2	8	19	0	1	3	0	0	11	0	13	1	13	1	35	2	7	23	58	0	44	0	0	7	0	0	0	10	102	28	3	0	14	85	0	25	2	6	6
New.ReferenceOTU1574	8448	318	3126	3567	527	4083	2723	838	3593	876	3976	1659	235	117	567	9877	119	1296	319	1907	263	4154	573	1213	533	47	107	177	348	1591	594	186	87	715	687	5	26	119	152	691	202	813	1762	112	584	413	1230	932	1882
New.ReferenceOTU4507	7658	493	7005	4460	2969	9928	2324	1829	4617	790	3558	1250	123	175	452	6569	476	1290	1649	3099	253	3865	2060	3200	224	182	677	115	364	8970	224	795	42	1539	1225	5	140	139	300	1191	633	3806	1188	308	468	202	372	5096	3578
New.ReferenceOTU1576	88	38	45	44	27	140	36	102	12	344	39	15	83	286	303	342	294	79	44	77	236	117	7	123	33	28	83	138	44	46	56	188	5	20	1	31	9	25	11	20	53	4	230	55	173	112	345	5	207
New.ReferenceOTU4505	0	8	16	7	0	6	2	14	1	7	2	1	45	13	6	18	5	0	47	3	86	5	14	51	4	0	1	8	1	1	0	4	1	0	1	0	1	0	0	20	0	0	10	5	0	5	3	1	10
New.ReferenceOTU1570	181	5	3	6	10	10	4	6	1	376	0	1	7	470	144	65	162	18	2	157	228	33	1	119	3	148	23	46	4	74	7	58	0	0	40	97	64	0	12	0	29	2	37	55	40	2	36	9	10
New.ReferenceOTU4053	0	9	88	15	6	61	327	34	144	40	77	106	4	6	205	132	10	1	5	0	60	2	2	19	5	0	2	5	10	0	19	0	130	57	0	0	0	3	21	15	118	1	15	2	1	15	148	0	102
New.ReferenceOTU401	0	13	5	0	0	20	0	48	1	0	14	6	22	0	0	13	0	3	6	0	20	13	17	7	82	1	0	40	10	15	180	1	0	4	7	1	1	6	25	2	3	2	25	16	0	17	54	45	6
New.ReferenceOTU1578	106	6	10	7	4	8	1	15	1	15	4	8	11	58	24	13	51	20	12	46	44	67	2	43	24	10	24	11	6	34	41	75	1	6	19	13	5	2	13	4	13	5	16	14	24	3	39	31	17
New.ReferenceOTU4059	42	10	19	82	9	41	9	41	0	0	3	0	22	1	25	1	3	9	68	69	1	26	4	2	6	11	2	70	33	20	121	49	76	1	44	1	1	18	125	34	67	18	32	247	22	4	18	49	12
New.ReferenceOTU4509	55	1	89	65	83	223	30	31	66	3	31	23	0	3	0	60	2	17	1	10	7	42	12	21	6	1	1	0	4	148	1	0	0	3	11	0	0	0	1	4	0	23	11	0	3	4	1	29	33
New.ReferenceOTU1376	0	14	9	0	0	2	27	2	8	3	4	1	0	0	0	0	0	0	0	0	5	6	3	0	0	0	9	15	57	0	0	0	0	9	0	0	0	2	32	7	2	0	1	3	0	11	38	0	7
New.ReferenceOTU1375	0	0	23	25	39	65	307	102	64	2	90	44	0	0	4	66	1	4	0	0	0	3	0	45	0	0	0	0	20	0	3	0	0	15	0	0	0	0	5	0	1	0	13	1	0	1	0	0	107
New.ReferenceOTU1152	239	1	14	30	20	11	0	56	5	208	8	6	9	45	106	62	26	39	6	198	40	64	7	80	14	7	14	136	1	67	29	179	0	5	32	33	15	0	27	37	14	9	58	47	239	13	25	120	54
New.ReferenceOTU1378	0	4	1	2	0	3	20	0	12	135	9	8	0	7	0	7	0	0	0	37	9	0	1	3	0	0	2	0	0	0	1	0	3	0	0	0	0	0	0	5	0	0	2	0	0	0	2	0	1
New.ReferenceOTU369	160	4	4	7	7	18	0	12	2	8	9	2	12	106	3	45	152	38	18	54	59	244	1	35	20	43	173	104	2	99	50	50	2	12	59	5	52	1	26	7	35	0	33	4	6	10	11	27	7
New.ReferenceOTU368	0	5	194	24	21	97	1395	23	486	42	771	14	6	13	3	158	6	0	5	0	29	5	4	20	4	1	3	0	4	0	18	0	12	6	0	0	0	1	13	44	0	0	14	5	0	11	7	2	182
New.ReferenceOTU363	30	0	0	11	0	2	0	0	0	0	0	0	0	0	0	0	3	27	0	0	0	8	5	0	0	40	8	0	0	0	1	1	79	0	0	0	0	0	0	0	9	0	6	0	0	0	37	0	0
New.ReferenceOTU4537	455	48	34	110	114	196	50	57	27	269	6	23	30	203	476	593	374	214	40	694	102	147	11	551	118	157	132	75	77	447	101	311	14	13	71	25	56	39	62	8	59	4	334	87	681	62	108	33	545
New.ReferenceOTU361	0	141	0	0	0	0	0	0	0	0	0	0	0	0	0	2	0	0	4	22	0	0	76	0	0	1	107	0	0	0	0	0	0	0	0	0	0	138	0	106	0	7	0	0	113	0	0	4	0
New.ReferenceOTU360	0	0	0	31	0	41	0	0	0	75	0	0	54	0	0	0	0	80	0	0	0	199	0	0	0	93	291	0	0	154	12	0	1	10	0	0	0	0	37	0	25	0	24	0	0	0	43	0	0
New.ReferenceOTU366	183	0	37	2	7	163	11	54	7	304	17	0	313	136	31	462	60	398	208	320	144	848	0	247	6	279	1134	386	2	442	62	145	1	23	51	244	109	0	76	39	90	0	64	1	16	49	227	202	111
New.ReferenceOTU169	0	0	6	21	85	285	630	3	13	623	11	8	1	227	93	281	33	2	0	0	203	4	11	40	0	0	3	1	0	0	1	0	3978	1	0	3	0	0	9	0	39	9	10	2	1	5	1685	7	16
New.ReferenceOTU168	8	174	87	31	3	30	29	89	22	4	8	54	126	0	41	16	5	2	193	14	65	46	82	9	344	9	19	90	277	7	362	8	4	11	3	0	2	103	319	164	60	11	67	86	59	73	32	39	49
New.ReferenceOTU161	34	14	4	13	5	34	1	25	0	17	1	2	46	0	4	67	4	13	51	54	23	6	3	69	31	9	1	10	11	11	24	3	0	0	29	10	0	2	1	19	10	2	24	11	7	8	0	36	43
New.ReferenceOTU160	0	0	14	0	0	21	15	6	5	0	1	0	0	0	0	36	8	9	0	2	11	2	0	0	0	0	0	43	0	0	0	0	128	0	0	0	0	0	0	0	0	0	0	0	0	0	72	0	35
New.ReferenceOTU163	18	0	0	0	0	0	0	0	0	0	0	0	0	16	0	0	45	4	0	0	38	55	0	46	0	67	0	5	0	0	7	0	0	0	35	10	6	0	0	0	0	0	0	0	31	0	0	0	0
New.ReferenceOTU162	19	0	26	183	4	54	41	29	57	50	30	40	0	40	0	135	15	19	0	0	26	2	6	93	6	0	1	0	6	0	3	26	25	5	8	0	0	1	0	0	1	0	18	0	1	0	14	0	171
New.ReferenceOTU167	4	13	13	4	6	21	30	4	4	37	3	7	16	37	95	32	50	6	8	7	56	27	4	14	15	4	57	30	22	2	13	5	1	9	0	0	2	12	7	6	21	0	41	6	17	26	62	0	28
New.ReferenceOTU166	51	50	21	20	6	40	0	41	2	25	4	1	241	19	8	41	30	17	290	9	38	24	23	152	23	38	4	47	12	26	70	21	2	12	79	17	24	4	8	20	31	0	20	13	11	22	12	54	30
New.ReferenceOTU2478	0	13	6	0	0	0	1	5	11	0	3	2	32	7	0	0	1	0	14	0	54	2	0	0	8	6	5	2	9	0	8	0	0	0	0	0	0	49	5	24	2	0	13	14	0	15	3	0	0
New.ReferenceOTU2479	242	101	166	226	96	176	176	28	43	166	29	21	63	1389	339	165	1240	75	65	66	723	176	8	627	156	27	58	396	62	346	125	176	2	65	69	4	61	0	43	7	96	16	108	150	86	53	445	56	73
New.ReferenceOTU2475	137	20	2	23	14	13	0	26	4	65	5	9	86	46	92	57	16	40	130	70	49	69	7	109	25	34	100	116	30	50	32	60	0	12	40	10	8	11	14	2	16	3	18	22	74	12	26	68	16
New.ReferenceOTU2476	2	9	42	69	75	155	154	39	96	34	70	13	45	0	28	87	1	2	65	29	1	10	207	12	2	0	14	0	3	38	0	0	0	2	0	0	0	0	11	0	22	24	0	26	0	11	2	159	150
New.ReferenceOTU2477	15	1	4	4	0	0	0	6	0	0	1	0	198	0	0	0	9	4	159	0	10	8	6	9	3	11	1	23	0	0	9	1	0	1	7	15	1	0	2	0	1	0	5	0	0	2	9	6	0
New.ReferenceOTU2470	45	1	6	5	10	13	7	3	2	5	4	5	1	15	16	13	2	9	1	11	21	38	1	20	12	1	3	6	12	6	13	8	0	3	6	1	0	0	6	1	4	3	16	7	18	1	20	13	17
New.ReferenceOTU2471	0	106	26	0	0	30	0	73	0	0	16	8	134	4	0	12	2	7	46	1	55	32	12	7	120	9	7	154	17	20	308	9	0	4	17	2	28	33	43	8	33	8	33	88	0	82	168	96	10
New.ReferenceOTU2472	275	134	68	72	9	103	0	159	29	99	27	11	1072	548	5	220	485	102	860	145	452	124	154	173	96	117	81	557	26	108	314	105	3	133	264	107	65	42	82	140	129	12	240	125	26	79	165	277	89
New.ReferenceOTU183	774	0	0	45	0	0	1	1	0	0	0	0	0	1187	5	16	963	0	2	46	828	0	0	40	0	95	0	0	0	50	0	582	0	0	65	228	341	0	0	0	169	0	0	0	2	0	0	0	1
New.ReferenceOTU181	588	6	487	347	110	119	46	155	84	26	71	34	3	9	6	103	16	16	3	64	15	63	193	45	1	2	2	1	3	61	5	5	0	10	38	0	4	2	7	3	16	62	38	4	9	0	23	93	41
New.ReferenceOTU180	357	0	0	0	24	12	0	0	0	244	0	0	40	124	261	164	33	13	33	150	31	83	0	85	4	27	0	61	0	276	8	210	43	0	52	106	118	0	0	0	94	0	83	4	0	29	74	18	0
New.ReferenceOTU186	6767	376	4574	2810	1154	3840	1276	2351	2072	284	1934	1710	124	192	481	3102	381	909	427	2266	386	2244	9504	1384	128	144	1084	113	344	10310	234	163	64	1673	1107	1	91	114	303	1829	560	4989	724	67	218	123	905	9027	4251
New.ReferenceOTU2278	0	640	68	59	218	66	5	139	5	80	0	117	0	342	18	24	191	2	12	73	791	0	402	37	0	347	3820	0	10	0	0	74	23	0	0	0	1	279	0	4749	59	46	2	1	68	9	370	19	48
New.ReferenceOTU184	2	0	86	154	150	195	40	268	20	16	149	170	0	0	78	1	22	3	1	25	17	39	1	14	0	0	0	1	0	0	2	0	18	108	20	0	0	0	0	5	101	0	0	0	5	9	50	0	221
New.ReferenceOTU2905	102	2	0	10	0	5	1	5	1	57	2	0	6	177	2	25	101	64	9	74	122	101	0	21	2	46	38	14	3	85	11	81	0	10	25	25	48	0	9	4	7	1	15	9	12	0	20	19	6
New.ReferenceOTU189	118	61	103	64	11	2	14	7	0	24	18	6	89	24	92	9	3	86	77	193	2	302	9	11	23	76	18	272	39	60	251	110	44	4	106	11	3	107	302	254	107	58	61	699	99	56	8	207	0
New.ReferenceOTU2272	0	0	1	7	4	1	146	7	2	0	4	3	0	41	1	0	5	0	0	0	55	8	0	2	3	0	1	4	3	0	3	0	0	4	0	0	0	0	0	0	1	0	0	0	0	8	2	0	2
New.ReferenceOTU2901	15	7	4	3	0	7	0	2	0	24	1	0	198	24	1	14	17	6	41	11	25	5	3	18	2	4	0	10	0	5	3	32	0	4	16	20	5	4	3	7	9	2	10	23	5	4	9	8	5
New.ReferenceOTU2903	0	0	3	0	8	22	31	0	8	18	1	0	0	5	0	37	0	0	0	0	2	0	0	17	1	0	0	0	0	0	2	0	38	0	0	0	0	0	0	0	0	0	3	0	0	0	3	0	1
New.ReferenceOTU2870	0	0	14	9	13	28	218	53	88	0	72	17	1	0	6	26	0	1	0	0	0	4	0	13	0	0	0	0	1	0	3	0	0	26	0	0	0	0	3	0	5	1	0	0	0	0	0	0	115
New.ReferenceOTU2872	215	0	11	2	2	4	0	28	0	73	1	0	6	195	17	77	346	66	19	38	88	64	0	47	17	65	18	81	5	91	48	210	2	6	29	18	88	5	11	1	14	0	44	26	27	3	10	77	10
New.ReferenceOTU2873	0	6	2	23	4	11	138	6	13	10	20	2	6	11	5	58	1	2	6	0	0	10	1	19	5	0	1	2	1	0	5	0	0	0	1	0	0	4	2	1	2	0	47	2	0	0	15	0	20
New.ReferenceOTU509	229	108	349	356	36	614	75	213	36	171	31	5	1185	36	29	329	101	318	1113	414	442	17	213	1851	63	273	23	263	30	352	357	19	0	3	275	243	16	7	94	164	112	6	335	116	17	177	39	412	294
New.ReferenceOTU2877	34	19	7	8	0	4	3	21	3	5	0	2	133	21	11	9	19	9	122	26	19	26	17	18	25	15	14	56	1	27	55	32	2	12	39	24	15	3	14	20	13	1	13	8	32	13	25	31	15
New.ReferenceOTU503	78	39	0	7	1	7	0	17	1	27	0	0	143	4	6	18	19	21	77	73	70	19	12	38	9	50	20	26	1	18	6	38	0	1	16	11	8	3	4	26	34	3	26	25	3	22	0	19	3
New.ReferenceOTU501	96	10	12	17	6	11	2	40	3	12	8	12	17	124	35	24	54	38	37	40	92	92	6	45	99	29	61	55	15	74	115	77	2	12	57	20	16	3	27	8	42	3	24	10	62	19	75	78	25
New.ReferenceOTU500	292	1	0	34	9	0	0	37	0	0	7	0	5	155	0	0	385	12	16	33	48	1	0	56	3	445	0	3	0	23	38	403	2	1	73	76	138	0	5	82	22	0	3	3	327	0	0	5	0
New.ReferenceOTU4613	0	41	0	0	0	0	0	0	0	0	0	0	0	0	0	0	0	0	0	14	0	0	135	0	0	16	43	0	0	0	0	0	0	0	0	0	0	16	0	12	0	11	0	0	100	0	0	18	0
New.ReferenceOTU4610	702	196	25	45	35	34	18	24	54	101	0	18	67	125	172	182	194	22	47	169	122	155	9	249	117	45	105	260	32	136	48	294	34	0	48	26	27	35	29	28	101	4	110	32	312	65	230	72	67
New.ReferenceOTU4617	0	0	0	51	0	1	16	3	2	12	5	6	1	3	7	21	16	28	1	0	3	2	0	1	0	0	0	1	0	0	3	0	0	1	0	0	0	1	3	0	1	0	92	0	0	8	1	0	250
New.ReferenceOTU4614	0	7	29	3	4	23	80	5	40	72	45	7	3	1	26	45	9	5	9	0	8	3	6	11	1	2	3	3	2	1	2	0	18	3	0	0	0	2	6	6	16	0	13	4	0	9	38	1	7
New.ReferenceOTU2619	112	57	4	38	2	3	0	41	6	0	12	2	257	454	0	17	696	30	191	31	215	14	31	41	33	238	10	98	6	36	91	570	22	9	128	38	218	13	13	55	47	4	26	15	1	42	43	188	45
New.ReferenceOTU2611	0	68	0	141	0	0	16	0	0	0	0	7	189	0	0	0	0	0	109	0	34	0	0	0	7	0	0	0	25	1	143	0	158	0	0	0	0	86	249	0	36	0	0	387	0	50	41	0	0
New.ReferenceOTU2616	805	155	1333	1364	75	510	228	387	771	38	781	510	61	7	135	464	20	203	61	866	28	887	503	116	25	14	261	50	101	1785	68	37	3	174	98	1	12	72	97	322	84	169	440	44	97	91	114	424	1365
New.ReferenceOTU2617	0	0	53	21	10	20	24	0	80	42	3	30	8	0	120	13	2	3	8	0	3	84	0	17	0	0	0	1	3	0	15	0	0	18	2	0	0	0	0	0	13	0	29	0	0	0	29	0	1
New.ReferenceOTU989	2208	91	831	368	2222	3706	2246	629	1517	459	738	76	10	64	946	1398	135	801	604	2253	62	1927	517	673	12	69	165	41	75	654	10	193	11	890	285	2	49	39	21	92	487	1433	116	70	97	94	372	3248	459
New.ReferenceOTU988	786	0	0	0	22	0	0	0	0	60	0	7	15	193	229	1	98	6	51	474	37	5	0	252	6	631	10	29	7	15	12	183	0	0	44	286	164	36	34	48	14	0	15	13	484	30	0	14	92
New.ReferenceOTU983	231	71	6	8	26	24	26	27	3	101	6	4	36	64	122	115	48	28	33	34	51	135	0	39	57	6	125	231	19	107	57	139	0	8	3	52	6	55	31	10	82	0	78	67	42	66	7	25	36
New.ReferenceOTU982	255	47	36	40	3	36	1	114	8	57	9	2	100	118	23	132	195	62	150	78	169	44	20	182	49	61	17	141	4	105	136	39	6	11	154	8	49	8	26	33	28	10	28	18	54	54	19	218	115
New.ReferenceOTU981	0	18	93	4	10	146	905	13	112	202	170	150	8	0	13	92	1	3	9	0	8	17	20	4	14	0	22	4	7	0	22	0	0	8	0	0	0	2	47	48	11	0	18	27	1	33	49	0	55
New.ReferenceOTU980	0	1	56	1	0	0	1	59	3	0	2	11	0	0	10	0	0	0	0	0	0	0	0	0	0	14	0	4	11	0	0	0	0	0	0	0	1	3	0	3	2	0	0	6	1	179	0	0	7
New.ReferenceOTU986	613	49	642	333	373	674	540	31	435	37	296	93	9	0	13	461	9	75	5	43	7	207	40	171	30	9	15	5	12	478	39	2	0	29	179	0	2	0	26	11	18	173	58	8	25	0	9	249	109
New.ReferenceOTU212	4	0	0	0	0	0	0	0	0	0	0	0	0	0	0	0	975	0	1	0	0	0	0	0	0	6	0	0	0	0	0	0	0	0	0	0	271	0	0	0	0	0	0	0	0	0	0	0	0
New.ReferenceOTU211	468	0	0	88	0	0	0	0	0	0	0	0	0	413	0	13	595	1	0	156	243	31	0	36	0	169	15	0	0	0	0	420	0	0	49	0	190	0	0	0	11	0	0	0	1	11	12	0	0
New.ReferenceOTU210	94	3	2	0	7	14	3	5	1	4	0	3	15	78	221	3	61	38	5	28	25	155	0	25	3	1	221	133	3	153	7	107	0	7	6	7	19	0	3	2	30	1	23	6	57	7	32	18	10
New.ReferenceOTU217	158	244	94	122	28	190	10	54	17	35	7	4	453	53	16	291	78	85	467	91	67	89	41	451	79	103	29	235	34	55	244	40	39	23	61	32	44	10	43	45	44	5	151	29	36	101	15	145	78
New.ReferenceOTU216	0	0	212	5	0	7	215	13	133	2	146	43	5	0	0	5	0	0	0	0	5	13	0	0	24	0	0	1	2	0	67	0	0	2	0	0	0	0	0	2	0	0	0	0	0	2	0	2	0
New.ReferenceOTU215	20	91	43	35	13	57	3	38	5	63	15	12	95	13	123	120	54	59	52	12	86	81	11	157	57	2	40	151	27	54	77	15	0	4	9	5	6	18	16	36	26	3	98	21	21	152	35	38	44
New.ReferenceOTU214	852	11	440	195	79	598	163	105	1167	48	203	90	57	7	5	954	3	50	22	30	5	270	26	30	121	2	17	5	11	107	88	42	0	68	549	1	12	2	29	6	17	317	110	17	14	1	7	355	143
New.ReferenceOTU2583	0	384	96	45	12	124	372	23	82	1100	124	165	349	22	8	368	107	21	618	31	48	0	559	59	22	71	87	16	55	55	8	0	6656	4	0	1	3	80	392	449	61	28	369	14	24	83	33	75	161
New.ReferenceOTU2585	0	21	13	1	1	8	4	32	3	4	2	5	13	6	20	3	1	1	3	1	46	13	12	8	14	0	24	27	48	0	23	0	53	16	0	0	0	15	37	52	20	3	15	32	18	24	33	1	20
New.ReferenceOTU2724	1150	71	2	111	44	30	0	81	0	220	4	2	96	1553	173	118	2518	252	82	627	814	342	10	471	26	2218	355	519	20	679	117	1440	58	6	715	491	1029	1	69	21	225	24	94	193	642	256	67	246	81
New.ReferenceOTU2057	0	0	12	1	0	12	13	1	13	79	24	5	7	0	0	17	0	0	5	0	36	1	0	3	0	0	0	0	0	0	0	0	13	0	0	0	0	0	0	0	0	0	2	0	0	0	118	0	1
New.ReferenceOTU2054	84	4	21	6	0	8	0	4	0	1	0	4	54	19	2	28	44	1	88	50	48	1	13	39	7	9	3	46	0	6	21	7	0	0	25	1	3	1	1	2	8	7	1	0	77	2	0	12	7
New.ReferenceOTU2055	1296	278	168	233	52	225	18	352	26	1054	35	27	2361	808	440	610	730	373	1450	1280	676	494	118	886	191	469	351	1171	47	461	504	1374	60	90	424	434	273	37	207	207	310	28	303	293	823	311	253	633	480
New.ReferenceOTU2050	0	0	200	34	8	130	393	4	212	288	216	133	3	89	1	489	16	0	0	0	88	0	0	87	0	0	0	0	0	0	7	0	213	2	0	0	0	0	0	0	0	2	0	0	0	0	109	0	13
New.ReferenceOTU2723	0	3	0	0	1	12	11	0	3	21	2	1	2	9	0	8	0	0	0	1	49	1	1	3	0	0	0	0	0	0	0	0	97	0	0	0	0	2	0	3	10	0	4	0	1	3	4	1	7
New.ReferenceOTU2058	0	0	109	22	47	53	138	42	131	1	68	112	0	0	0	53	0	10	0	0	0	42	6	24	1	0	0	0	28	2	2	0	0	14	0	0	0	0	3	0	2	1	6	0	0	1	0	6	12
New.ReferenceOTU2059	2	10	6	88	0	0	11	2	7	18	0	0	53	4274	6	1	185	0	39	0	2004	1	14	74	2	32	6	7	23	1	4	8	0	0	1	4	27	96	23	5	116	4	10	27	0	2	6	0	114
New.ReferenceOTU607	56	4	72	78	43	109	91	0	8	62	9	38	20	97	295	114	84	21	28	88	87	43	0	274	47	8	49	48	34	16	16	1	0	0	13	1	10	36	42	0	24	9	102	50	79	2	69	34	159
New.ReferenceOTU8	0	0	405	1	16	161	15	3	103	3	3	47	0	0	3	556	7	2	0	0	0	42	0	0	0	0	0	0	0	0	1	0	0	0	0	0	0	1	3	2	107	0	1	0	0	5	0	0	20
New.ReferenceOTU9	2	7	10	5	6	130	76	24	6	7	17	52	54	11	136	239	27	28	69	0	34	69	0	10	23	0	2	1	0	0	7	0	32	18	0	4	4	0	19	18	36	0	359	16	0	0	348	3	7
New.ReferenceOTU4588	34	0	0	18	2	24	38	29	0	0	1	0	1	0	0	23	0	2	0	0	0	2	95	20	0	1	0	0	17	6	0	0	0	2	1	0	0	0	12	3	0	31	8	0	0	0	0	13	46
New.ReferenceOTU1559	0	160	0	0	0	1	0	47	0	0	0	0	70	0	74	2	0	115	67	428	0	173	7	0	24	14	282	95	165	122	30	0	36	21	2	0	8	210	86	237	26	6	116	27	158	49	2	38	15
New.ReferenceOTU1	2	0	0	198	0	0	0	25	0	0	0	0	1	239	0	3	297	9	4	0	148	1	0	7	0	0	0	0	0	0	0	0	0	0	0	0	0	0	4	0	8	0	269	1	0	0	0	0	316
New.ReferenceOTU2	1	53	43	16	3	29	42	131	35	1	21	85	32	0	19	24	0	2	50	11	76	24	110	18	645	7	21	39	395	8	616	7	0	23	4	1	0	90	335	165	21	13	51	31	55	54	6	36	50
New.ReferenceOTU3	6	164	4	1	0	1	0	122	0	0	1	0	45	0	95	3	1	168	76	728	0	267	13	0	51	20	429	123	254	278	77	0	42	43	1	0	7	323	200	350	45	13	148	32	263	85	2	89	30
New.ReferenceOTU6	6	147	69	41	6	72	96	114	27	107	9	59	137	52	186	94	191	17	130	113	83	100	0	49	57	12	2	249	63	50	39	0	0	35	2	1	12	12	20	0	41	0	40	0	75	183	1028	22	125
New.ReferenceOTU2294	77	44	0	0	3	25	0	4	11	8	0	0	15	46	4	32	9	8	0	60	21	53	0	30	0	26	98	125	24	0	16	17	0	0	11	9	7	16	0	41	0	0	24	44	2	0	0	19	0
New.ReferenceOTU2295	18087	640	3757	1338	2905	2175	2140	2160	2889	145	21737	893	259	503	69	1861	417	571	781	551	614	3878	2293	1207	610	396	103	170	750	1871	1181	712	4	1617	1666	16	31	169	569	2082	183	2161	1465	40	200	44	929	1728	1428
New.ReferenceOTU2290	0	10	4	4	0	2	20	2	6	30	2	3	5	0	3	2	0	0	3	0	6	4	6	4	0	0	2	3	2	0	0	0	62	1	0	0	0	8	13	5	2	0	0	14	0	16	7	0	2
New.ReferenceOTU2291	1	2	3	235	1	0	26	1	7	55	9	3	22	57	0	35	59	13	2	0	31	1	7	27	5	0	4	2	0	3	1	2	47	1	0	0	0	0	19	6	1	0	111	25	0	9	38	0	3
New.ReferenceOTU2292	0	0	18	8	1	9	9	2	14	41	14	1	0	14	33	65	13	0	0	0	5	0	0	6	0	0	1	0	0	0	0	0	0	9	0	0	0	0	0	0	3	0	9	0	14	0	16	0	41
New.ReferenceOTU2293	0	357	342	52	2	90	30	284	33	0	58	79	942	0	32	0	6	0	660	56	406	107	142	15	280	27	6	1625	114	8	896	2	0	46	37	32	1	242	646	195	395	38	76	454	2	395	66	279	0
New.ReferenceOTU2298	49	7	14	2	5	3	0	37	0	2	0	1	45	48	6	14	41	23	19	15	71	31	16	14	5	7	4	118	3	14	55	20	0	11	55	8	22	0	3	7	10	4	3	4	10	35	18	14	32
New.ReferenceOTU2299	1807	88	32	162	121	151	75	6	17	222	0	0	242	340	64	596	262	194	147	210	55	48	0	141	42	148	0	82	0	218	92	1824	5	9	246	197	247	0	56	0	36	0	184	322	126	105	0	300	298
New.ReferenceOTU608	0	1	11	6	1	27	33	5	31	74	9	2	2	5	4	28	0	0	2	4	6	0	0	21	1	1	0	4	0	0	1	0	6	2	0	0	0	0	0	2	0	0	14	0	0	73	3	0	23
New.ReferenceOTU1630	356	13	766	663	235	907	206	198	414	32	265	129	6	23	4	415	35	75	25	136	22	244	108	135	10	3	19	2	21	1593	10	49	1	64	78	0	12	10	10	41	16	207	78	10	48	15	19	194	208
New.ReferenceOTU2039	0	0	0	0	0	0	0	0	0	0	0	0	0	2	0	0	0	0	0	0	1	0	6	0	0	0	0	0	0	0	0	0	1391	0	0	0	0	0	0	0	0	0	0	0	0	0	14	0	0
New.ReferenceOTU2120	477	77	75	47	27	125	0	86	2	157	8	0	673	205	3	268	236	97	697	259	286	26	64	393	33	145	23	153	8	233	90	110	8	5	153	89	53	8	33	101	91	7	62	74	49	42	0	404	43
New.ReferenceOTU2125	1	136	29	6	7	70	90	114	17	0	49	43	41	0	24	8	1	9	33	15	12	18	26	0	14	0	22	95	56	1	21	0	6	18	0	0	0	4	35	46	8	0	52	13	1	96	9	11	61
New.ReferenceOTU3189	0	5	43	11	6	40	172	1	45	11	47	13	3	6	0	68	12	0	1	0	5	5	4	16	3	0	2	0	1	0	6	0	5	0	0	0	0	0	7	2	1	0	8	0	6	2	3	2	5
New.ReferenceOTU3188	1142	20	97	544	41	67	10	155	210	58	22	37	5	0	9	217	5	29	12	196	10	54	255	133	21	2	15	0	26	316	17	16	0	36	32	0	5	3	26	8	24	238	29	1	9	6	15	615	90
New.ReferenceOTU3183	0	0	0	0	0	0	0	0	0	0	0	0	0	0	0	0	0	0	15	38	0	0	0	0	0	52	0	0	0	152	0	4	5	0	0	0	0	2	0	0	0	0	0	0	359	0	0	1	0
New.ReferenceOTU3182	2165	74	1970	2833	5602	19299	865	587	1098	333	551	322	48	128	39	1035	169	368	77	1061	204	624	411	654	13	12	64	24	153	3081	44	364	3	191	454	0	18	67	24	290	48	403	659	137	181	150	33	405	1767
New.ReferenceOTU3181	663	13	413	990	431	1185	86	245	213	18	113	190	17	2	14	152	17	777	35	171	4	1358	4602	49	22	4	8	13	16	886	31	9	0	403	31	0	4	3	41	28	132	294	76	4	11	12	90	4509	461
New.ReferenceOTU3180	0	0	17	6	6	57	126	2	36	33	3	31	0	9	1	126	0	0	0	0	40	0	2	4	1	0	0	2	31	0	0	0	549	3	0	0	0	0	0	0	0	0	3	0	0	23	70	0	53
New.ReferenceOTU3187	1076	13	114	2515	22	221	65	357	178	16	94	444	0	1	26	130	43	19	16	178	5	174	43	94	5	17	32	2	1	130	9	9	3	11	46	0	1	4	17	24	23	11	38	3	11	18	17	57	832
New.ReferenceOTU3455	2192	46	1147	518	241	2223	675	316	4155	501	849	186	279	20	22	4058	11	129	164	175	29	733	63	243	295	21	99	20	55	213	181	151	0	198	1357	7	47	18	65	85	83	692	283	96	92	14	49	766	376
New.ReferenceOTU3457	2	0	0	0	0	0	0	0	0	0	0	0	0	0	0	0	791	0	0	0	0	0	0	0	0	0	0	0	0	0	0	0	0	0	0	0	6	0	0	0	0	0	0	0	0	0	0	0	6
New.ReferenceOTU3058	0	0	69	0	5	31	172	91	109	25	94	8	1	7	308	42	13	0	0	0	85	4	0	3	1	0	0	5	5	0	21	0	98	105	0	0	0	0	0	0	15	0	3	0	1	12	540	0	16
New.ReferenceOTU1969	0	12	4	35	1	1	108	73	9	14	4	31	29	2	61	4	3	2	15	2	15	11	31	13	1	0	18	47	120	0	6	1	21	35	0	0	0	16	57	22	70	1	63	80	12	73	82	0	342
New.ReferenceOTU3051	4	12	696	315	475	1319	5531	1421	2279	169	2186	819	245	5	33	2005	11	76	142	15	12	106	109	770	82	0	9	2	403	29	253	1	0	746	1	1	4	4	201	29	100	13	529	22	2	5	26	31	1711
New.ReferenceOTU3053	474	229	464	618	65	858	80	235	42	186	37	9	1676	59	64	460	213	499	2241	808	635	32	390	2752	109	670	34	462	39	694	526	19	0	1	702	355	64	22	141	253	170	21	452	194	62	305	75	881	372
New.ReferenceOTU3052	71	1	0	5	2	1	0	0	0	13	3	0	3	222	1	12	47	59	4	18	148	64	0	12	0	17	21	17	1	48	4	30	0	6	20	8	23	0	4	0	2	0	5	0	9	4	28	15	4
New.ReferenceOTU3054	0	0	0	39	10	16	25	47	3	0	3	0	8	0	0	28	0	4	0	26	0	8	26	2	3	0	0	0	5	31	3	1	0	8	0	0	0	0	11	0	5	2	42	1	0	0	0	10	56
New.ReferenceOTU1965	3	0	9	9	86	107	351	118	14	0	0	0	0	0	1	19	0	1	1	0	0	1	0	0	4	0	0	0	1	6	0	3	0	17	0	0	0	0	0	0	0	1	0	0	1	1	26	8	11
New.ReferenceOTU1964	147	15	7	5	8	17	0	16	0	38	4	1	33	11	70	51	22	36	37	118	18	90	7	62	23	26	206	75	18	29	24	76	4	8	19	18	10	7	9	0	19	6	42	11	102	7	49	46	16
New.ReferenceOTU1150	47	0	45	42	27	70	80	85	35	22	31	18	3	8	12	170	11	7	3	7	53	21	0	16	14	1	0	11	3	8	13	27	0	4	3	0	0	0	5	1	15	0	23	0	0	0	3	18	947
New.ReferenceOTU1151	4	80	0	1	0	0	0	3	3	0	0	0	4	0	12	0	1	0	17	18	1	1	8	0	1	1	12	27	39	0	0	1	0	1	0	0	0	39	2	165	0	2	4	29	49	7	2	3	1
New.ReferenceOTU1018	89	83	43	64	13	92	2	71	4	36	2	3	207	6	22	95	4	21	384	27	72	8	5	261	32	83	4	48	5	40	44	12	10	0	51	34	18	15	24	28	44	5	34	29	0	31	0	86	48
New.ReferenceOTU4654	3	0	2	7	26	10	44	67	0	0	7	4	0	13	0	9	106	2	0	0	14	22	0	12	0	0	0	0	0	0	0	0	47	1	0	0	0	0	7	0	0	0	0	0	0	0	152	0	6
New.ReferenceOTU3983	9	16	18	12	4	10	15	21	1	12	2	4	15	6	24	27	7	5	5	4	5	13	7	30	13	3	0	27	32	4	48	5	0	0	1	0	0	13	66	23	12	1	27	43	27	20	4	1	12
New.ReferenceOTU3230	0	0	0	0	0	0	0	0	0	15	0	6	0	74	0	0	10	0	0	0	109	0	0	20	0	0	0	0	0	0	0	0	13	0	0	0	0	0	0	0	0	0	0	0	0	0	152	0	0
New.ReferenceOTU3981	0	0	8	0	0	1	2	0	0	7	0	9	0	0	0	5	0	0	0	0	0	0	0	2	0	0	0	0	0	0	0	0	175	0	0	0	0	0	0	0	8	0	0	0	0	0	0	0	0
New.ReferenceOTU3980	96	42	25	2	6	4	0	29	5	24	17	2	35	35	41	27	48	21	26	131	51	38	6	27	25	5	72	86	6	36	36	160	0	8	13	17	14	6	2	17	20	2	17	24	46	45	69	92	11
New.ReferenceOTU3987	39	1248	16567	5676	1200	5177	33889	2305	16479	3566	18532	3675	2711	1750	1807	8146	2261	1769	2339	99	2574	4483	1418	1005	4351	100	903	1066	1513	376	11273	53	3794	1376	13	16	13	683	2537	3692	1357	84	10090	1044	340	1355	4339	223	8418
New.ReferenceOTU3984	1136	52	15	307	19	2	0	66	1	319	10	17	0	278	116	288	934	163	24	2146	297	5	0	1798	17	368	41	21	4	15	33	535	4	0	179	225	421	15	0	0	40	0	29	1	189	40	0	36	524
New.ReferenceOTU3239	1	5	33	9	0	1	1	20	5	4	4	3	33	0	0	0	6	0	17	0	40	5	6	1	16	1	6	9	14	0	81	11	0	0	0	0	2	5	3	22	10	3	0	28	0	26	0	46	4
New.ReferenceOTU3238	0	0	0	0	0	0	0	0	0	0	0	0	0	3	0	1	4	0	0	0	1	0	0	0	0	0	0	0	0	0	0	0	0	0	0	0	0	0	0	0	1	0	0	0	0	0	4	0	1
New.ReferenceOTU3989	2150	64	3	219	79	62	0	203	0	405	4	3	111	2649	212	303	3033	440	117	976	1751	776	26	1004	90	2187	566	701	58	1334	349	1933	49	22	1321	777	684	0	125	24	271	51	242	248	747	396	103	479	202
New.ReferenceOTU3988	2162	26	15	14	0	14	0	15	1	10	0	0	7	1	0	24	30	8	219	47	1	23	431	104	0	77	5	0	6	0	0	106	0	8	157	0	44	6	0	19	17	1124	0	0	100	0	0	176	14
New.ReferenceOTU1815	6	13	11	2	1	14	69	797	17	0	8	23	47	0	7	139	4	15	34	1	0	64	644	1	12	0	5	0	334	170	31	0	0	226	1	0	0	2	267	17	24	34	72	10	0	11	1	96	480
New.ReferenceOTU1814	0	0	1	5	0	0	7	10	2	0	7	1	0	1	270	0	18	0	0	0	0	0	0	0	0	0	0	0	0	0	0	0	23	17	0	0	0	0	0	0	21	0	0	0	0	1	13	0	78
New.ReferenceOTU1813	0	0	0	0	2	0	0	2	0	0	0	1	0	1	6	0	4	0	0	0	0	0	0	0	0	0	0	0	0	0	0	0	76	0	0	0	0	0	0	0	1	0	0	0	0	0	490	0	0
New.ReferenceOTU1810	704	42	6	15	17	26	4	15	1	196	6	3	33	276	138	136	408	403	29	423	134	527	6	81	24	203	528	394	32	277	44	1090	33	18	90	59	142	11	53	16	104	4	103	180	525	172	40	137	64
New.ReferenceOTU1819	807	27	25	34	29	131	33	50	8	624	34	7	81	1740	661	230	1562	166	78	504	975	455	8	226	19	450	418	643	28	459	144	1151	68	50	241	171	469	28	55	21	228	15	122	195	541	44	356	142	64
New.ReferenceOTU1818	422	108	169	105	50	284	0	42	19	163	0	7	1049	111	79	217	149	92	762	161	347	7	33	559	45	491	25	292	31	93	230	78	0	0	396	151	138	37	97	148	166	15	169	372	0	25	0	540	79
New.ReferenceOTU4334	61	53	22	0	15	21	12	3	12	9	1	1	69	91	276	20	115	2	51	35	56	6	3	39	12	43	13	59	16	0	30	27	3	3	8	4	23	36	0	0	10	2	29	35	34	0	62	24	56
New.ReferenceOTU3736	831	44	1641	1116	284	701	290	235	685	39	382	216	16	3	21	604	20	130	35	171	10	504	167	175	38	5	16	8	50	1566	40	76	0	49	105	0	2	3	35	25	22	287	172	25	37	19	7	285	329
New.ReferenceOTU3526	1950	80	37	168	21	54	4	168	7	583	19	22	42	623	389	280	587	500	50	5282	488	216	37	517	74	411	188	441	70	1776	255	987	47	35	1159	84	169	8	72	12	139	53	137	138	927	97	195	398	343
New.ReferenceOTU3520	0	0	1	15	8	19	126	20	6	0	9	18	0	0	0	45	0	0	0	0	0	0	0	120	0	0	0	0	0	0	0	0	0	1	0	0	0	0	0	0	0	0	2	0	0	0	0	0	422
New.ReferenceOTU3523	59	6	2	18	1	10	6	2	1	88	16	0	34	90	10	30	30	25	3	74	53	37	2	15	24	2	72	16	7	38	7	43	0	6	2	19	1	3	1	8	18	0	27	7	15	9	1	13	9
New.ReferenceOTU4339	243	248	136	307	10	175	12	102	18	249	2	12	2619	50	3	130	17	141	1616	307	350	34	128	656	91	380	17	56	9	158	217	22	0	0	172	471	28	11	63	123	117	24	130	137	40	89	15	173	67
New.ReferenceOTU3741	0	0	4	3	2	2	1	0	11	10	0	1	0	56	0	8	16	0	0	1	71	1	13	64	0	0	0	0	0	0	0	0	61	4	0	0	0	2	0	0	5	1	0	0	0	0	84	5	0
New.ReferenceOTU1749	0	0	29	2	10	29	166	0	48	23	59	29	0	4	0	46	9	0	0	0	2	0	0	86	0	0	0	0	0	0	2	0	63	0	0	0	0	0	0	0	0	0	0	0	0	0	5	0	0
New.ReferenceOTU1748	5	9	6	135	0	9	8	3	21	8	4	0	20	16	0	54	1	5	18	1	5	1	6	44	0	0	4	5	1	12	1	0	0	0	0	0	0	1	3	26	0	0	94	2	5	0	0	3	12
New.ReferenceOTU1745	86	0	2	1	6	9	4	5	0	18	2	0	2	46	5	20	3	22	1	13	48	48	0	13	8	1	11	7	5	23	3	9	1	4	7	2	1	0	3	0	1	0	37	2	12	2	45	5	8
New.ReferenceOTU4332	16	59	137	28	13	57	8	96	9	28	18	18	230	30	22	62	96	38	148	0	174	48	21	101	179	4	20	169	41	12	199	18	0	12	5	15	15	34	70	68	20	1	100	30	14	134	20	59	88
New.ReferenceOTU1741	15	4	1903	928	713	2393	12699	1869	3638	61	4103	933	175	0	18	4392	1	262	108	12	2	545	266	762	144	0	0	2	781	178	574	2	4	737	0	11	0	1	479	5	90	31	2052	15	1	1	10	39	4274
New.ReferenceOTU1740	0	13	88	14	27	191	606	1	222	88	179	129	1	2	0	219	0	2	4	0	2	9	9	14	4	1	9	4	5	1	9	0	8	2	0	1	0	7	56	28	12	0	19	23	1	0	2	5	32
New.ReferenceOTU1757	267	0	21	61	0	55	0	0	22	51	4	0	0	1048	323	53	527	117	0	105	399	101	0	479	9	423	95	89	0	192	17	233	0	0	175	311	148	0	0	0	98	0	21	0	1	0	31	0	52
New.ReferenceOTU3730	114	43	15	19	1	3	4	15	7	37	2	2	409	72	57	20	126	18	284	105	87	43	10	28	12	69	29	240	0	25	24	181	1	11	18	62	44	8	14	53	63	1	7	14	70	31	54	37	11
New.ReferenceOTU2764	0	22	464	17	54	523	1130	8	343	70	265	36	116	0	66	400	0	4	54	6	28	16	6	28	20	0	12	3	8	0	30	0	86	9	0	0	0	6	14	37	15	0	101	66	0	6	85	1	53
New.ReferenceOTU770	5	1537	0	0	0	0	1	0	0	29	0	0	147	0	120	29	0	66	131	165	0	188	550	0	40	70	621	61	89	223	42	0	6	0	0	2	15	440	759	1105	186	51	296	1094	135	98	1	101	2
New.ReferenceOTU771	0	0	6	3	1	0	7	5	4	4	0	99	0	31	1	0	0	0	0	0	126	0	0	7	2	0	0	0	0	0	0	0	0	0	0	0	0	0	0	0	4	1	0	0	3	0	31	0	0
New.ReferenceOTU773	177	8	937	210	29	104	71	41	621	7	295	199	7	4	18	25	2	12	0	8	1	63	24	33	3	2	1	2	0	42	1	23	0	15	9	0	0	0	1	3	8	7	50	2	3	0	3	12	2163
New.ReferenceOTU779	106	57	9	11	14	14	2	40	5	20	3	21	26	14	54	33	9	11	31	122	29	93	12	58	77	39	65	104	64	35	59	15	5	16	34	28	11	20	32	11	32	7	35	12	19	43	59	138	43
New.ReferenceOTU3363	249	17	16	21	8	14	2	34	6	46	11	5	151	150	92	34	155	37	32	81	98	140	3	72	63	55	92	54	20	68	75	547	5	4	49	124	20	4	19	16	65	3	34	100	118	15	86	86	26
New.ReferenceOTU4425	0	1	11	1	3	178	100	1	257	321	41	5	0	0	7	453	0	0	1	0	0	0	0	527	29	0	4	1	3	0	36	0	0	2	0	0	0	5	2	13	1	0	1	2	0	0	1	0	43
New.ReferenceOTU1107	2223	626	186	214	184	484	13	349	42	469	84	82	1043	154	735	977	162	311	771	1031	349	586	113	671	324	301	388	1576	115	483	493	1047	257	46	261	209	132	63	106	214	281	40	524	483	1256	656	475	981	582
New.ReferenceOTU1106	20	32	37	7	6	37	4	27	5	9	4	0	62	37	49	30	75	41	36	10	91	108	3	13	8	4	317	132	21	7	14	30	8	7	1	11	2	6	12	8	44	0	22	10	24	55	802	6	17
New.ReferenceOTU4421	0	0	62	5	5	13	58	14	1	4	13	19	0	19	4	11	20	0	0	1	27	33	0	28	0	0	0	0	0	0	1	0	319	0	0	0	0	0	0	0	4	0	4	0	0	0	238	0	7
New.ReferenceOTU1100	2	9	1	2	1	7	4	9	1	2	3	1	5	68	23	2	69	2	0	0	107	22	0	16	2	0	46	14	6	1	0	2	0	6	0	0	1	6	1	1	41	0	5	8	13	10	36	0	9
New.ReferenceOTU4423	86	56	171	50	54	135	76	94	36	18	13	7	60	295	251	90	454	13	43	106	347	39	21	130	71	33	42	118	66	45	53	27	16	47	10	6	16	22	15	25	70	4	83	10	113	77	230	22	101
New.ReferenceOTU4422	440	21	11	77	60	1	15	0	0	136	0	12	39	437	426	140	603	134	7	2	191	220	0	83	7	127	839	193	5	38	18	917	9	16	25	80	233	0	1	1	29	0	26	0	641	48	224	77	28
New.ReferenceOTU4429	0	0	0	0	0	0	0	0	0	59	0	3	0	0	0	0	0	0	0	0	0	0	0	0	0	0	0	0	0	0	0	0	0	0	0	0	0	0	0	0	0	0	118	0	0	0	79	0	0
New.ReferenceOTU1108	72	3	962	36	23	32	35	11	24	54	47	2	14	2	13	44	0	16	8	112	8	180	5	6	4	0	19	0	13	68	7	4	0	14	7	0	0	1	2	11	6	9	24	6	32	8	26	20	25
New.ReferenceOTU1589	78	20	304	785	332	933	32	126	100	15	77	103	31	1	16	50	10	725	17	56	2	1386	3023	23	13	2	6	17	14	400	11	16	1	290	6	2	4	1	18	30	126	105	51	10	16	6	122	2932	286
New.ReferenceOTU1588	0	95	0	0	0	0	0	0	0	0	0	0	4	0	0	23	0	3	5	14	0	79	18	0	1	7	108	10	8	1	0	2	0	0	0	0	0	112	2	60	16	17	0	2	62	3	0	4	0
New.ReferenceOTU1581	10	1449	1779	327	301	2804	5895	2429	1073	14	2213	1297	507	2	1268	146	58	99	505	39	317	496	602	26	427	18	1120	3327	2827	20	934	1	321	418	4	1	1	139	990	2767	405	27	2694	259	283	3993	205	270	1867
New.ReferenceOTU1580	16	3	7	3	6	16	15	4	1	13	5	3	5	103	25	16	104	7	6	12	41	3	0	20	2	0	6	5	4	6	7	8	0	0	0	0	0	1	2	0	6	0	7	0	6	0	3	3	8
New.ReferenceOTU1583	5	11	20	31	5	36	12	19	24	5	9	17	38	0	23	15	3	2	66	4	7	26	67	6	14	1	8	25	8	7	39	2	0	4	2	0	0	8	24	45	19	18	38	24	11	6	2	35	13
New.ReferenceOTU1584	8	3	285	103	39	176	274	36	195	329	229	103	20	3	8	408	0	31	4	0	3	22	43	367	3	0	6	16	11	231	1	0	152	2	0	0	0	0	38	0	5	5	133	9	0	0	2	30	208
New.ReferenceOTU1587	1047	76	25	239	29	61	11	83	8	1412	10	6	104	358	143	656	341	464	77	7743	242	336	19	1358	31	701	745	434	20	754	139	593	10	27	528	271	71	17	49	24	150	11	185	263	278	176	79	275	799
New.ReferenceOTU1586	185	0	0	0	25	0	0	4	0	1	1	0	0	35	20	14	32	6	0	0	25	25	0	1	0	10	12	42	0	13	2	40	0	1	1	0	1	0	0	0	3	0	0	1	88	63	0	72	0
New.ReferenceOTU1196	15	7	355	163	20	128	73	11	340	3	135	34	2	1	8	159	1	12	8	27	4	12	2	32	1	0	0	0	0	46	3	8	1	0	5	0	0	3	0	1	2	5	5	2	8	10	0	9	76
New.ReferenceOTU46	202	71	84	35	17	64	50	37	19	362	13	87	176	62	263	179	37	126	117	101	102	279	38	168	239	38	217	724	99	53	253	179	14	23	29	15	18	23	92	36	76	9	175	93	187	169	137	105	109
New.ReferenceOTU1566	360	0	4	1	9	3	0	2	0	31	0	0	2	89	250	29	229	3	3	30	69	15	0	84	0	61	26	6	0	7	0	219	1	0	18	37	52	0	0	0	22	4	8	0	93	0	0	23	7
New.ReferenceOTU4044	232	225	125	220	4	9	34	94	32	28	34	36	623	223	67	50	376	8	391	119	408	49	99	134	211	505	58	126	177	82	208	830	113	1	71	119	214	726	836	296	242	44	38	925	91	146	6	115	18
New.ReferenceOTU4043	0	0	0	0	0	0	0	0	0	6	0	2	0	26	0	0	6	0	0	0	55	0	0	17	0	0	0	0	0	0	0	0	13	0	0	0	0	0	0	0	0	0	0	0	0	0	63	0	0
New.ReferenceOTU4041	703	0	0	5	0	0	0	19	0	2	0	0	0	320	0	0	1195	0	0	0	267	0	0	4	0	0	0	0	0	7	1	7	0	5	18	0	0	0	0	0	5	0	3	0	0	0	0	0	35
New.ReferenceOTU4040	8	0	2	15	1	0	5	4	0	16	0	0	0	14	8	1	33	5	0	29	34	11	0	35	0	61	7	22	0	30	2	20	0	3	9	2	2	0	0	8	3	0	1	8	22	3	0	9	56
New.ReferenceOTU4519	520	13	711	389	414	1605	42	211	161	59	152	173	85	11	135	95	51	68	57	520	51	104	132	106	7	69	24	4	6	448	34	128	33	49	29	0	3	20	13	29	164	92	89	20	15	15	451	182	127
New.ReferenceOTU4049	82	0	8	194	3	13	2	21	7	0	4	29	1	1	3	1	2	5	1	22	2	17	9	7	0	0	1	1	0	21	0	2	0	0	10	0	3	0	0	2	1	5	3	0	0	1	1	16	43
New.ReferenceOTU4048	54	0	3	0	0	0	0	23	0	92	0	0	0	107	95	27	82	8	0	0	65	29	0	115	1	207	28	0	0	252	0	28	0	0	79	42	101	0	0	0	10	0	18	0	0	0	0	0	25
New.ReferenceOTU1360	309	65	22	59	29	94	39	23	3	77	6	3	21	85	59	107	104	51	18	183	42	24	3	109	98	63	29	79	28	70	94	37	0	8	25	27	16	14	10	10	21	3	121	24	106	33	3	48	51
New.ReferenceOTU1362	99	0	0	0	0	0	0	32	0	40	0	0	36	0	0	47	24	15	11	32	0	0	0	14	9	19	0	60	0	117	13	0	0	0	11	0	0	0	0	0	0	0	14	0	0	0	0	38	0
New.ReferenceOTU1365	79	84	21	27	0	52	4	63	14	38	12	3	1411	15	0	58	36	44	1180	79	272	52	37	173	50	110	6	208	22	52	242	21	0	11	347	119	27	0	53	46	213	6	54	30	0	43	22	155	27
New.ReferenceOTU1367	19	0	5	4	2	0	0	26	2	0	4	2	0	27	12	22	26	17	0	12	7	2	0	43	11	20	5	5	0	1	34	5	0	1	3	0	19	0	2	0	0	7	10	0	5	10	0	39	26
New.ReferenceOTU379	606	165	64	147	228	66	11	27	13	573	16	10	214	721	5610	245	1097	134	117	234	553	159	11	320	19	245	449	249	36	63	51	1801	190	8	23	63	181	12	27	27	181	5	207	268	3685	412	186	52	142
New.ReferenceOTU4197	93	3	0	3	9	5	2	26	0	57	2	0	0	32	151	29	81	15	0	102	12	19	6	50	3	121	99	52	1	16	14	66	0	6	11	41	22	3	2	0	17	0	9	0	97	0	5	9	42
New.ReferenceOTU4196	0	0	92	21	10	26	0	17	4	134	13	1	5	76	36	48	39	9	0	5	101	8	0	20	5	1	22	3	0	2	3	16	0	2	0	0	9	17	8	2	26	0	48	2	35	44	89	3	60
New.ReferenceOTU4191	0	0	20	234	1	106	72	1	118	1103	11	0	20	370	1	1097	14	13	13	4	212	0	6	271	1	0	0	0	1	16	6	0	0	0	0	0	0	0	38	2	17	0	99	3	0	0	34	0	83
New.ReferenceOTU4190	0	394	0	0	0	0	0	2	0	0	0	0	17	0	2	24	0	15	30	37	0	261	58	0	8	31	338	105	90	13	0	5	24	0	1	3	1	414	19	315	13	16	0	19	234	45	0	5	0
New.ReferenceOTU4193	54	4	3	2	4	5	1	1	2	30	0	3	6	7	26	25	9	11	1	32	12	25	4	22	9	3	11	11	5	11	10	28	0	1	7	4	9	0	3	0	7	0	7	4	63	2	3	9	8
New.ReferenceOTU372	0	0	13	0	2	4	39	0	12	18	11	26	11	2	0	7	0	0	8	0	40	2	4	2	0	0	0	0	1	0	2	0	0	0	0	0	0	1	2	2	0	0	0	2	0	3	1	1	1
New.ReferenceOTU373	0	0	170	41	1	92	315	12	196	123	259	267	0	20	1	433	55	0	0	0	113	0	0	95	0	5	0	0	0	0	4	0	315	1	0	0	0	0	9	0	26	0	0	0	1	0	203	3	68
New.ReferenceOTU4198	52	0	20	1064	455	29	30	84	10	19	7	9	1	3	1	42	50	6	1	68	7	7	30	14	0	2	1	0	0	10	2	1	0	33	2	0	0	0	0	0	1	7	6	0	0	2	246	25	14
New.ReferenceOTU377	684	3	0	37	26	23	20	26	12	173	5	0	15	686	146	173	1128	184	17	141	265	261	0	113	10	369	540	187	5	291	20	690	27	5	168	127	309	11	11	3	93	2	41	54	288	48	79	101	6
New.ReferenceOTU1022	0	0	11	2	3	7	38	6	16	196	17	6	0	10	8	9	25	0	0	0	32	0	13	12	0	0	0	0	0	0	0	0	179	1	0	0	0	0	0	0	0	0	0	0	0	0	27	15	4
New.ReferenceOTU179	12	25	3	1	1	9	1	26	3	5	1	3	197	24	1	7	11	12	128	2	12	7	8	11	6	25	11	77	2	57	41	6	1	19	36	38	19	1	7	18	15	0	5	4	2	11	34	17	1
New.ReferenceOTU174	38	3	200	48	11	125	43	9	19	20	26	7	5	165	19	55	193	1	4	5	271	28	4	44	28	12	35	52	14	12	62	19	26	8	6	0	23	18	13	10	36	30	49	29	4	37	154	16	16
New.ReferenceOTU175	0	7	0	0	0	0	0	7	0	6	0	0	95	0	51	0	3	2	78	0	0	0	19	0	57	0	5	0	2	0	19	0	0	5	0	1	0	2	1	19	17	0	28	4	1	1	1	14	259
New.ReferenceOTU173	354	79	189	157	34	35	81	53	0	8	63	2	261	68	162	11	29	80	200	988	10	347	45	16	117	155	58	423	225	251	1058	458	126	19	349	28	4	304	836	544	236	153	216	1132	317	26	65	654	16
New.ReferenceOTU1046	155	9	3	0	0	4	4	4	0	21	6	0	13	96	0	40	298	35	19	1	46	104	0	12	3	33	154	85	0	184	3	43	0	7	32	5	141	0	2	9	42	0	4	3	30	9	1	19	1
New.ReferenceOTU2465	285	6	412	58	15	403	237	176	78	1	201	45	0	0	0	37	16	116	0	57	5	8	8	14	0	0	0	10	6	1744	3	260	0	55	411	0	0	10	2	10	3	16	138	7	2	6	59	30	108
New.ReferenceOTU2464	13	0	19	253	8	1	0	40	0	7	17	5	4	182	75	3	1042	0	4	16	318	7	0	3	0	101	120	43	11	0	5	21	26	65	0	2	8	24	0	6	159	9	4	5	14	961	962	196	417
New.ReferenceOTU2462	2970	60	3150	4457	431	2060	1181	328	1796	725	1120	427	25	30	63	3373	50	751	86	627	53	1647	299	918	125	18	37	13	61	2165	141	151	7	230	268	4	13	29	96	98	55	587	852	27	222	35	101	771	785
New.ReferenceOTU2460	373	177	13	53	19	134	19	96	16	95	18	3	493	27	15	181	80	110	227	221	172	92	89	265	124	88	86	182	12	74	50	215	1	5	52	42	5	18	32	114	63	3	148	93	38	147	0	148	135
New.ReferenceOTU191	0	4	1	29	0	0	3	4	2	14	0	0	15	1492	1	0	71	0	10	0	764	0	8	30	3	8	2	4	14	0	5	4	0	1	1	1	2	44	13	4	29	0	19	16	0	1	1	0	64
New.ReferenceOTU193	388	52	30	19	11	189	21	53	8	369	16	3	50	167	155	219	165	490	103	818	165	1274	0	157	15	37	2179	532	5	145	59	144	2	0	35	12	45	0	27	27	208	1	140	34	145	114	305	86	223
New.ReferenceOTU194	261	55	17	40	13	20	4	127	8	70	19	8	196	152	74	47	81	59	186	175	112	136	23	150	131	60	75	191	18	89	214	182	5	38	130	42	34	11	56	20	74	14	68	59	107	51	141	193	120
New.ReferenceOTU4016	74	0	0	0	0	0	0	0	0	0	0	0	0	22	0	0	90	0	0	0	106	0	0	25	0	136	0	0	0	51	0	107	0	0	30	78	34	0	0	0	0	0	0	0	0	0	0	0	0
New.ReferenceOTU2919	2	37	85	56	4	33	172	28	96	24	69	8	108	389	104	66	589	4	79	0	259	16	37	51	17	24	69	15	38	5	15	3	36	6	0	0	0	48	37	155	102	3	63	8	17	24	36	3	1428
New.ReferenceOTU197	0	7	29	0	0	0	0	17	4	10	0	4	26	27	0	25	54	1	9	120	22	13	4	4	1	0	22	0	6	0	4	0	0	0	0	0	5	0	0	12	0	0	57	9	0	0	17	9	0
New.ReferenceOTU198	0	6	37	12	0	5	18	14	40	10	19	10	39	0	7	5	0	0	27	0	29	2	7	1	5	0	5	2	10	0	30	0	0	4	0	0	0	5	4	28	5	0	4	9	0	24	28	2	33
New.ReferenceOTU2913	0	1	63	69	60	208	88	19	155	41	52	38	1	2	4	109	1	0	2	0	3	0	50	23	0	0	0	0	1	13	0	0	0	4	0	0	0	0	10	0	1	29	6	2	0	0	5	44	48
New.ReferenceOTU2264	192	709	392	106	21	71	58	105	197	250	25	65	458	143	160	311	199	61	266	490	464	123	62	144	670	151	38	51	38	63	681	184	21	5	20	49	43	87	92	144	122	3	158	183	229	299	153	45	87
New.ReferenceOTU2910	0	1	130	6	1	1	4	110	18	1	2	56	6	23	3	0	84	1	0	0	44	23	0	1	2	0	0	2	2	0	50	0	0	1	0	0	0	0	0	27	0	0	4	0	0	53	4	0	237
New.ReferenceOTU2863	710	576	522	387	105	793	43	772	109	288	146	83	830	198	208	1361	794	473	1031	288	498	371	231	2234	790	295	118	1207	113	334	1012	202	11	91	159	71	282	48	229	232	187	21	718	98	355	876	98	919	913
New.ReferenceOTU2862	0	26	23	17	0	0	3	0	5	0	0	43	30	0	0	0	0	0	36	0	100	1	0	0	116	1	27	30	76	0	69	0	94	0	0	0	0	277	28	13	7	1	2	13	0	36	0	0	0
New.ReferenceOTU2861	6	0	35	35	63	75	27	0	17	0	7	0	0	1	3	13	7	0	0	19	53	2	0	14	0	0	0	0	0	0	0	0	0	3	8	0	0	0	0	0	0	12	0	0	0	0	4	0	357
New.ReferenceOTU2860	6	40	44	14	0	9	20	15	14	5	8	18	95	0	10	10	0	2	76	12	55	20	23	6	80	8	16	30	85	3	89	10	0	4	0	3	0	49	93	68	23	3	31	108	21	38	10	6	7
New.ReferenceOTU519	0	0	25	3	36	46	247	82	21	0	102	27	0	0	0	0	0	0	0	2	0	2	0	0	0	0	0	0	12	0	1	0	0	40	0	0	0	0	1	0	0	0	4	0	0	0	0	0	18
New.ReferenceOTU2864	2129	160	30	93	126	184	0	128	2	1968	50	0	173	433	1821	1021	520	532	138	4155	261	398	15	541	81	1029	264	995	34	810	272	2803	86	13	392	247	358	1	60	1	290	25	207	325	1677	212	43	1027	531
New.ReferenceOTU515	29	0	7	3	4	5	0	6	0	38	1	0	65	18	8	14	16	8	11	42	18	6	2	24	0	9	6	3	0	9	6	79	0	0	3	15	1	1	1	2	7	0	2	18	11	2	3	17	7
New.ReferenceOTU517	22	3	50	31	15	33	6	15	18	1	9	13	2	2	1	25	2	0	5	16	0	27	11	8	3	0	0	0	5	74	1	6	0	1	5	0	0	0	1	5	2	17	7	1	1	3	4	26	24
New.ReferenceOTU510	0	6	0	0	0	0	0	0	0	0	0	0	0	0	0	0	0	0	0	7	0	0	0	0	0	1	74	21	19	0	0	0	8	11	0	0	0	67	0	2	0	1	0	0	25	10	0	0	0
New.ReferenceOTU513	16	35	0	6	0	5	0	8	0	16	4	4	54	5	0	16	71	10	80	12	36	12	2	19	10	1	4	18	0	0	7	22	0	0	2	14	6	0	1	0	12	0	13	1	1	3	1	25	11
New.ReferenceOTU1432	0	6	19	17	0	16	22	42	8	22	11	15	8	2	19	12	0	1	0	0	29	15	6	2	3	0	20	86	112	4	175	0	0	30	0	0	0	11	254	27	35	2	37	128	5	10	34	8	40
New.ReferenceOTU4603	0	0	37	22	17	43	203	47	81	0	78	37	1	0	0	56	0	2	1	2	0	3	6	36	2	0	0	0	12	3	14	0	0	11	0	0	0	0	8	0	3	0	37	0	0	0	0	1	58
New.ReferenceOTU4154	2	7	8	1	1	8	4	14	3	1	1	0	2	0	21	7	0	2	6	1	13	27	7	8	13	2	18	60	6	1	23	0	0	3	0	0	0	2	23	5	12	4	18	3	8	23	14	13	9
New.ReferenceOTU2602	9	39	7	1	6	30	0	27	0	21	8	6	39	0	2	15	3	18	47	1	16	6	14	17	24	3	0	25	0	17	25	48	0	4	3	13	5	0	16	12	0	0	19	10	7	44	1	39	29
New.ReferenceOTU2600	0	3	0	0	0	0	0	17	0	2	0	0	2	0	31	0	0	0	5	11	0	0	15	1	0	0	3	274	209	0	0	0	0	6	0	0	0	0	0	13	10	0	0	0	0	94	0	0	132
New.ReferenceOTU2607	1	2	1	2	0	31	2	174	10	0	5	0	14	0	1	33	3	2	32	0	0	1	27	1	3	0	0	0	67	33	5	0	0	18	1	0	1	1	16	27	24	12	40	1	2	1	0	4	356
New.ReferenceOTU2606	3385	36	1	137	26	7	1	31	0	75	40	0	5	2308	553	65	2509	1139	25	290	1024	417	2	167	13	952	1094	637	31	1953	48	3759	39	24	983	160	1091	1	196	7	337	60	109	117	2572	197	156	257	31
New.ReferenceOTU2605	141	5	0	12	19	0	0	0	1	0	0	0	12	14	863	0	149	26	0	1	4	353	2	0	0	5	866	194	15	0	2	306	0	1	4	0	12	0	0	1	73	0	0	0	494	1	38	9	7
New.ReferenceOTU999	28	23	12	14	10	26	27	20	8	10	3	6	15	413	102	21	241	9	11	2	206	23	2	34	18	16	15	154	28	5	14	59	6	11	3	21	11	4	13	11	37	2	35	75	46	62	42	8	29
New.ReferenceOTU1438	0	4	14	4	1	6	8	5	2	31	0	3	8	14	35	2	7	2	6	0	44	6	0	1	3	0	6	33	10	2	28	1	23	3	0	0	0	10	19	10	28	0	24	75	26	6	23	2	4
New.ReferenceOTU38	12	1	51	123	63	180	242	23	140	65	80	35	3	8	36	190	1	19	22	9	5	6	65	37	1	0	0	8	7	59	1	0	139	4	0	0	0	0	7	2	1	18	25	0	1	0	2	82	50
New.ReferenceOTU201	0	0	0	1246	0	1	0	0	1	13	0	0	0	0	0	19	0	0	0	0	0	0	0	4	0	0	0	0	6	0	0	0	0	0	0	0	0	0	0	0	0	0	0	0	0	0	0	0	8
New.ReferenceOTU202	0	0	249	86	16	233	837	6	328	461	351	372	0	119	11	620	62	0	0	1	190	1	0	169	0	3	0	0	0	0	6	0	416	4	0	0	0	0	0	0	29	0	0	0	0	0	560	0	120
New.ReferenceOTU4130	290	246	116	99	13	69	17	320	29	104	30	15	1674	311	25	204	306	85	1114	108	409	150	214	314	257	129	46	626	22	137	609	56	9	152	275	166	61	23	139	401	179	9	134	34	42	118	183	343	174
New.ReferenceOTU2599	29	1	334	218	6	40	36	8	36	4	18	15	0	0	3	19	52	4	0	46	0	52	6	8	0	0	3	1	4	6	0	4	0	2	0	0	0	0	0	3	2	10	19	0	2	0	1	4	31
New.ReferenceOTU2598	97	4	0	184	3	15	23	21	21	17	4	11	0	3	23	23	125	9	12	32	31	12	75	3	0	9	1	4	4	2	2	19	4	6	5	0	24	0	2	1	9	22	7	0	128	4	212	10	182
New.ReferenceOTU35	15	0	1	0	7	13	0	9	0	56	9	0	0	30	83	38	11	21	1	20	30	52	0	45	1	2	27	10	1	39	6	18	0	0	0	21	1	0	5	0	2	0	9	0	7	14	23	9	17
New.ReferenceOTU2592	0	254	0	0	0	0	0	0	0	0	0	0	5	0	0	0	0	0	0	0	0	2	0	0	0	0	240	0	0	0	0	0	0	0	0	0	0	0	0	686	2	0	0	0	0	0	0	6	0
New.ReferenceOTU2591	70	6	2	9	2	6	2	5	0	36	0	0	9	23	31	30	29	20	5	267	21	24	1	55	1	27	20	23	1	37	14	145	3	1	26	24	3	1	6	3	10	0	15	45	31	2	4	13	36
New.ReferenceOTU2590	204	7	0	33	19	40	1	0	0	81	1	1	5	140	131	137	198	34	11	231	71	36	0	135	4	50	14	19	1	40	7	107	21	0	5	18	31	7	6	0	27	3	70	45	168	58	33	16	54
New.ReferenceOTU2597	0	8	169	71	0	8	6	2	79	21	74	0	9	12	0	56	10	3	1	9	9	3	2	37	6	3	8	1	0	1	6	0	0	0	0	0	0	0	2	6	0	0	46	2	0	8	9	4	26
New.ReferenceOTU2595	0	0	0	36	9	58	0	0	5	5	6	0	2	0	40	0	9	25	1	31	35	94	4	80	1	177	163	138	0	191	12	0	0	18	31	21	43	0	0	0	64	0	18	0	0	0	99	47	0
New.ReferenceOTU2594	87	0	141	85	41	63	61	17	77	49	30	10	3	1	1	82	7	8	0	18	2	45	35	44	0	0	0	0	1	22	2	4	2	4	4	0	0	0	5	0	2	14	13	4	0	0	1	23	17
New.ReferenceOTU2041	1356	54	71	98	122	221	48	123	10	272	67	19	105	1780	447	498	8533	557	216	612	889	1542	28	283	138	985	3299	1534	35	1789	247	536	61	220	607	118	985	4	179	56	446	18	347	45	312	150	263	245	215
New.ReferenceOTU2736	4775	298	147	542	99	199	25	412	30	2744	74	56	226	1478	1212	1468	1833	1587	245	13721	1164	740	62	2601	183	1894	847	1937	127	2390	710	5415	160	85	1945	714	600	50	161	42	557	67	564	796	2287	598	343	656	1215
New.ReferenceOTU2735	1	10	3	1	1	5	18	11	6	1	2	4	3	0	5	0	0	0	0	1	0	4	15	1	1	2	2	16	13	3	3	0	1	12	0	0	0	1	36	1	14	1	5	16	0	15	3	2	37
New.ReferenceOTU2042	104	51	9	43	6	20	0	22	0	64	1	0	382	44	12	63	38	27	371	14	96	37	27	116	4	56	34	104	2	6	23	39	3	5	41	16	10	3	11	40	46	5	7	15	25	36	20	120	11
New.ReferenceOTU2047	690	83	39	33	80	150	42	114	15	133	14	71	92	95	648	127	40	104	126	419	164	326	28	185	277	74	196	457	158	174	245	286	39	64	116	33	16	36	156	31	151	29	209	147	801	125	287	401	203
New.ReferenceOTU2046	2	0	2	0	3	1	3	42	1	5	5	2	0	19	8	13	6	1	0	45	55	5	0	54	0	0	4	10	5	20	1	2	70	7	0	0	0	1	0	0	3	0	2	1	1	37	47	0	91
New.ReferenceOTU2048	145	33	0	0	4	0	0	9	0	0	7	0	50	77	0	0	180	33	13	35	117	19	0	19	0	117	0	0	0	0	0	59	0	0	22	18	84	0	7	0	0	0	9	29	0	0	0	50	16
New.ReferenceOTU2738	0	5	356	49	6	178	871	119	673	156	498	547	8	6	155	282	8	0	3	1	165	9	17	67	11	5	6	11	16	0	50	0	135	213	0	0	0	3	57	10	73	0	22	6	1	14	167	1	112
New.ReferenceOTU2286	5	1	1366	624	584	1475	8579	2006	2976	12	2792	1335	27	0	7	2203	6	111	83	18	2	191	248	980	95	0	3	1	499	135	457	0	1	969	1	2	0	0	310	0	46	10	1013	1	0	0	2	36	2346
New.ReferenceOTU2285	0	21	72	166	5	156	188	43	268	289	93	24	37	423	18	891	27	11	29	3	187	7	46	351	34	5	8	10	27	6	38	5	0	19	1	2	0	7	103	41	15	0	154	18	0	24	52	2	191
New.ReferenceOTU2283	0	0	0	0	1	0	0	0	0	0	0	0	0	0	1	0	4	0	0	0	0	0	0	0	0	0	0	0	0	0	0	0	78	0	0	0	0	0	0	0	2	0	0	0	0	0	221	0	0
New.ReferenceOTU2281	383	147	54	95	28	89	0	113	5	75	6	0	397	106	37	90	94	49	230	34	126	36	11	164	48	117	30	111	19	17	138	11	0	0	86	58	29	0	13	70	44	3	77	72	45	50	68	220	123
New.ReferenceOTU2280	3	0	99	63	9	63	161	19	102	89	150	47	5	3	4	126	0	17	0	0	1	14	34	103	1	0	0	6	7	62	0	0	13	4	1	0	0	0	12	0	2	2	53	7	0	0	3	6	142
New.ReferenceOTU4047	0	1399	0	0	0	0	0	7	0	1	0	0	0	0	0	74	0	0	214	6	0	0	0	0	0	53	501	0	5	0	0	0	2	0	0	0	1	170	0	1242	1	2	0	0	629	1	0	0	0
New.ReferenceOTU1573	1	55	132	11	4	32	46	11	26	3	3	4	115	104	109	26	123	2	55	2	559	8	8	25	30	0	11	51	45	0	13	0	26	7	0	0	0	64	14	50	69	0	38	40	15	91	188	1	53
New.ReferenceOTU3655	0	15	33	3	0	25	8	34	2	0	7	0	17	1	0	0	1	1	7	3	16	20	0	0	24	12	10	25	29	0	8	0	0	0	0	0	0	13	0	23	30	0	7	0	0	41	68	10	23
New.ReferenceOTU906	105	3	228	184	14	79	33	34	101	8	67	57	1	3	3	76	0	34	1	102	9	135	69	21	3	0	8	0	10	168	7	2	0	30	9	0	1	2	5	11	3	30	55	3	2	2	2	56	116
New.ReferenceOTU1545	15	0	2	10	3	16	5	0	0	43	0	0	0	7	17	29	11	8	1	55	7	2	0	57	0	13	0	0	0	14	0	20	0	1	2	8	1	2	3	0	1	0	31	11	27	1	1	0	28
New.ReferenceOTU227	0	0	17	6	3	13	52	0	22	28	12	4	0	34	0	33	4	0	0	0	42	0	0	7	0	0	0	0	1	0	0	0	37	0	0	0	0	0	0	0	0	1	1	0	0	0	190	1	2
New.ReferenceOTU4329	5	16	27	3	4	32	4	23	7	5	1	0	34	26	36	12	52	19	24	6	89	75	0	7	7	1	240	60	13	6	11	9	5	4	1	5	4	5	1	7	29	0	18	3	24	39	568	1	14
New.ReferenceOTU4046	71	17	15	99	234	1191	58	10	32	40	21	8	6	11	0	55	6	10	16	30	9	20	19	50	0	1	3	2	5	49	3	10	0	3	12	0	2	4	0	20	0	16	24	8	9	11	5	30	31
New.ReferenceOTU2134	599	18	481	773	1204	4298	195	185	228	128	120	139	16	59	5	159	57	83	11	276	90	116	176	164	4	1	15	6	70	898	20	127	0	37	169	0	1	13	7	81	11	114	257	45	37	32	11	147	788
New.ReferenceOTU909	6592	881	289	495	480	1418	132	704	59	3764	53	271	676	1965	6550	1533	1847	677	642	12699	1397	1378	141	1717	313	2653	872	6184	402	1935	645	6131	195	183	873	841	917	163	296	357	1136	326	1085	1798	6526	2083	2195	2239	1342
New.ReferenceOTU2132	0	12	34	10	6	65	184	7	91	112	52	20	5	34	5	173	3	6	1	0	17	4	20	20	28	0	4	3	15	0	13	0	1	8	0	0	0	0	37	5	2	0	22	4	0	2	4	0	36
New.ReferenceOTU1544	0	3	1314	720	228	1336	4874	66	1690	15365	1086	387	31	4474	224	3284	2738	3	77	68	6512	18	53	1059	10	57	12	1	46	89	60	2	38844	23	0	5	3	0	98	2	445	231	77	38	0	38	29144	141	490
New.ReferenceOTU3420	83	0	97	164	86	13	1	9	15	0	18	19	0	0	1	4	0	0	1	1	0	17	4	0	0	0	0	1	0	5	0	0	0	2	0	0	0	0	0	0	1	0	4	0	0	0	6	8	28
New.ReferenceOTU3422	0	12	0	0	0	0	0	2	0	0	0	0	4	0	1	4	1	0	11	4	0	0	0	1	0	0	16	4	36	0	0	0	0	1	0	0	0	44	0	25	0	0	0	0	58	6	1	3	20
New.ReferenceOTU3424	910	29	0	61	57	73	65	109	10	422	47	16	0	741	246	258	956	118	6	99	518	615	0	257	226	186	475	381	150	22	216	1104	0	25	57	153	209	20	7	3	171	2	222	62	426	130	599	207	44
New.ReferenceOTU3426	159	74	36	47	11	119	2	88	2	74	5	3	251	12	31	221	20	40	228	199	144	16	29	196	92	61	10	43	28	59	88	30	0	5	152	41	2	5	26	67	85	11	101	52	50	45	1	156	136
New.ReferenceOTU3427	4440	167	56	538	53	107	12	436	13	1609	90	4	571	12381	543	1249	11600	5931	437	2205	7392	11127	135	1873	312	3639	9100	5001	133	3694	972	4941	28	396	2491	1549	3192	67	1390	174	1451	146	1318	1012	1938	1325	1192	1734	661
New.ReferenceOTU3429	40	0	6	0	4	54	10	19	4	56	5	0	37	24	0	243	18	124	59	79	37	286	0	113	1	72	331	99	0	132	18	25	0	5	24	43	25	0	23	7	17	0	16	0	0	14	75	54	26
New.ReferenceOTU1957	23	1032	647	1130	10	277	518	129	192	1040	39	309	4831	46	242	204	16	79	2301	1171	2371	361	245	399	327	343	580	827	637	240	293	50	1070	24	27	187	12	2398	1513	881	1217	196	616	7808	86	513	349	199	195
New.ReferenceOTU1954	2	35	14	5	0	8	0	9	13	0	3	9	631	60	0	5	59	4	271	8	74	21	30	8	15	71	3	39	1	0	91	57	2	9	53	74	13	6	28	80	24	2	8	2	0	73	81	62	1
New.ReferenceOTU1955	85	10	371	2001	550	1573	142	179	168	4	167	142	3	0	4	466	2	739	6	1	0	1265	2963	27	18	5	0	7	15	621	45	3	3	274	13	0	2	0	13	6	29	128	94	0	1	4	8	4616	372
New.ReferenceOTU329	6	65	0	47	0	0	0	212	0	0	0	0	36	1	0	54	674	20	65	0	0	107	106	0	2	11	136	62	32	4	12	52	1	4	0	7	26	83	68	54	42	18	4	297	44	136	0	20	124
New.ReferenceOTU328	658	31	13	86	72	68	28	8	17	80	0	0	78	114	32	285	99	74	40	79	18	27	0	50	20	48	0	22	0	98	49	308	1	6	71	54	73	0	30	0	12	0	104	94	27	43	0	99	144
New.ReferenceOTU1958	97	180	54	53	2	56	0	57	5	286	29	11	169	116	46	181	97	32	121	39	155	199	25	136	93	12	163	363	34	13	147	100	17	17	5	10	66	16	17	119	83	8	90	23	112	83	170	53	37
New.ReferenceOTU3080	80	0	1	1	1	3	0	0	0	7	0	0	0	84	51	8	102	8	2	7	33	8	0	7	0	31	25	18	2	29	0	131	0	0	8	4	30	1	1	0	4	0	3	0	43	0	9	1	0
New.ReferenceOTU39	208	6	224	110	101	492	206	69	363	35	165	74	23	5	9	328	2	21	6	53	18	85	35	39	35	4	9	2	11	168	39	19	0	29	160	0	2	3	14	8	15	144	34	19	16	1	48	146	93
New.ReferenceOTU3084	0	2	16	2	3	9	106	0	28	7	106	2	1	0	0	13	0	1	0	0	2	0	0	3	0	0	0	0	0	0	0	0	43	0	0	0	0	0	2	1	0	0	0	1	0	2	0	0	20
New.ReferenceOTU3085	1143	88	36	47	99	167	14	101	13	236	18	44	215	107	431	350	86	152	157	799	164	385	34	312	140	194	309	1046	95	641	205	879	110	43	216	129	75	18	84	35	105	41	284	347	1142	223	227	518	283
New.ReferenceOTU3734	0	0	80	4	15	635	2645	0	510	43	122	18	0	3	0	1560	0	4	0	0	0	13	0	6	43	0	0	0	0	0	79	0	261	5	0	0	0	0	1	0	0	0	147	0	0	0	9	0	0
New.ReferenceOTU3735	503	332	159	258	86	333	316	115	106	477	14	35	261	390	705	794	586	268	192	973	325	941	42	1393	321	320	894	419	210	219	273	165	211	43	117	66	75	179	101	67	326	8	551	259	590	126	741	104	276
New.ReferenceOTU30	0	0	1	8	2	13	15	0	17	6	8	4	0	0	1	53	0	1	0	0	0	0	0	8	0	0	0	0	0	0	1	0	35	0	0	0	0	0	4	3	2	0	8	1	0	0	17	0	17
New.ReferenceOTU31	922	0	700	24	34	393	4	1	106	0	13	30	0	0	1	444	0	9	54	0	1	157	5	3	2	4	2	0	6	14	0	47	0	1	46	0	4	0	4	0	6	26	17	0	0	0	2	29	19
New.ReferenceOTU32	635	22	3	4	0	2	0	3	1	12	0	0	2	2	0	1	13	5	122	19	0	5	113	24	0	47	5	0	0	0	0	94	0	2	31	0	26	2	0	7	13	295	0	3	54	0	0	60	4
New.ReferenceOTU4655	0	6	0	0	0	1	0	0	0	0	0	0	0	0	0	0	0	8	2	0	0	7	88	0	18	0	0	2	0	8	9	11	0	0	0	0	3	0	4	4	0	51	0	0	0	0	0	167	0
New.ReferenceOTU1822	8	36	11	20	0	14	22	28	9	5	2	35	239	5	9	3	11	3	333	4	30	33	59	15	140	9	6	82	141	1	124	28	8	0	0	4	11	130	418	40	29	10	57	312	8	17	0	22	8
New.ReferenceOTU1823	0	0	27	1	36	47	255	115	18	0	132	31	1	0	0	1	0	0	0	3	0	1	0	0	0	0	0	0	15	0	1	0	0	38	0	0	0	0	1	0	0	0	4	0	0	0	1	0	21
New.ReferenceOTU1820	2	0	1	6	2	20	1	0	0	304	0	0	22	12	54	55	81	25	50	12	9	3	0	18	2	7	12	1	11	0	2	2	0	0	0	21	22	0	1	3	7	0	28	4	7	2	7	4	10
New.ReferenceOTU1821	48	7	0	50	12	17	0	1	0	9	0	0	27	7	18	18	1	9	30	0	3	5	2	289	7	57	0	8	0	0	8	0	0	0	41	39	2	0	12	0	0	0	6	14	0	0	0	0	37
New.ReferenceOTU1824	0	499	0	14	0	7	38	15	3	19	2	1	443	14	30	22	25	59	685	11	9	1042	597	1	9	77	66	26	36	64	9	1	1	8	0	5	4	39	1431	184	196	5	29	327	15	64	33	80	85
New.ReferenceOTU3559	0	2	58	3	3	19	81	11	25	67	17	11	0	3	63	11	6	0	1	69	66	1	0	0	2	0	0	2	1	0	0	0	319	13	0	0	0	2	2	0	6	0	6	0	0	43	227	0	55
New.ReferenceOTU3888	0	11	3	0	0	7	15	361	16	22	8	6	2	0	581	23	3	1	2	0	14	2	41	3	0	3	18	28	157	1	2	0	46	394	0	0	0	4	178	1	306	0	6	54	0	55	40	4	1582
New.ReferenceOTU3889	630	16	18	89	14	33	4	67	2	326	6	4	14	317	87	184	138	176	18	2586	217	106	11	344	32	155	133	209	24	635	129	251	8	20	420	34	28	5	29	5	59	11	79	42	242	59	70	175	318
New.ReferenceOTU1140	52	0	9	5	1	6	2	7	10	0	7	2	7	0	7	1	0	8	7	30	1	20	12	1	12	0	0	0	0	46	57	25	0	1	49	0	0	0	51	8	1	9	58	12	0	0	0	300	0
New.ReferenceOTU3551	1	0	34	21	105	2377	71	33	1	0	0	0	1	37	0	1	36	3	0	0	11	1	0	0	8	0	0	42	233	0	13	2	0	0	0	0	0	0	0	7	0	0	55	3	1	195	0	0	9
New.ReferenceOTU3886	20	30	1	3	1	5	0	1	2	24	0	0	8	11	27	25	4	14	0	74	15	18	1	34	1	35	38	70	5	22	8	41	0	2	4	2	5	0	5	3	8	0	4	0	8	20	0	28	20
New.ReferenceOTU3556	0	4	7	2	18	9	87	0	6	11	8	3	4	6	9	2	22	0	2	0	28	2	1	3	0	0	2	0	1	0	0	0	2	0	0	1	0	0	4	4	22	0	1	22	0	0	186	1	1
New.ReferenceOTU3557	15	39	27	0	7	7	0	0	0	49	2	0	47	3	0	4	20	17	30	2	1	7	0	21	2	18	0	35	0	1	4	1	0	1	7	9	0	0	5	0	18	0	24	0	0	16	0	5	0
New.ReferenceOTU1779	196	11	8	13	3	23	0	3	1	26	1	0	82	261	1	40	247	26	48	44	148	33	4	72	7	48	32	39	0	73	22	372	2	0	66	54	124	0	5	0	30	0	16	0	40	12	12	17	23
New.ReferenceOTU1770	8	15	12	5	6	6	14	11	0	26	2	2	6	134	63	10	273	13	2	20	91	251	1	54	3	17	204	116	27	61	15	2	0	18	2	3	12	7	5	12	29	0	28	10	45	25	149	15	19
New.ReferenceOTU1775	0	1	0	0	0	3	0	4	0	3	1	9	0	0	90	0	7	0	12	0	12	0	4	0	0	14	0	0	15	0	0	0	4332	1	0	0	0	0	7	0	43	6	0	0	0	0	141	30	97
New.ReferenceOTU1143	383	186	26	1	10	51	27	9	0	9	1	3	53	281	33	16	191	21	26	66	192	29	0	27	53	57	69	57	28	37	25	62	0	0	28	9	51	4	13	1	52	0	6	1	24	82	9	15	16
New.ReferenceOTU1906	0	0	175	82	6	75	286	5	120	38	108	15	4	5	5	105	4	0	1	0	32	0	0	52	0	0	0	1	0	0	0	0	302	5	0	0	0	0	0	0	9	0	1	0	0	0	134	0	26
New.ReferenceOTU749	2	5	4	4	2	81	54	16	6	4	7	32	27	8	128	191	27	16	33	0	39	43	2	8	31	0	2	0	0	2	5	0	25	12	0	3	3	0	24	15	28	0	311	10	0	0	418	2	8
New.ReferenceOTU748	0	0	31	170	0	3	147	0	25	111	6	10	0	1	1	161	1	4	0	0	0	1	0	16	0	0	0	0	0	0	0	0	0	0	0	0	0	0	0	0	0	0	0	0	0	0	0	0	315
New.ReferenceOTU4291	0	0	3	0	0	3	12	36	5	3	5	85	0	2	0	5	2	0	0	0	1	0	0	0	6	0	2	0	13	0	8	0	0	9	0	0	0	0	4	2	11	0	0	1	0	0	4	0	238
New.ReferenceOTU742	173	86	132	75	29	68	0	97	1	30	3	7	1293	48	0	178	73	49	633	119	160	25	101	257	48	124	28	164	20	61	207	30	19	6	137	122	28	13	17	124	68	3	94	65	0	100	16	180	96
New.ReferenceOTU745	163	0	179	22	5	41	0	38	5	51	23	0	39	6	53	3	0	36	64	121	16	85	0	21	10	27	7	620	23	0	184	110	0	34	43	9	0	8	85	126	63	13	92	161	369	21	0	72	0
New.ReferenceOTU747	1	918	24	6	2	1	0	26	7	1	4	19	389	1	23	10	2	1	257	4	15	18	260	4	137	0	449	238	345	0	136	3	1	5	1	6	1	163	48	1259	46	9	88	99	41	802	15	51	9
New.ReferenceOTU1170	0	39	225	42	62	232	832	60	151	46	140	245	182	26	153	151	176	73	189	0	119	106	33	49	284	0	36	92	319	10	360	0	0	33	0	0	0	3	357	90	99	0	1354	50	2	61	339	20	139
New.ReferenceOTU1171	0	8902	0	0	0	12	1	16	0	9	0	0	0	0	0	476	2	0	1164	43	0	2	5	1	0	232	2073	5	5	0	0	0	14	0	0	0	7	692	0	5207	13	4	0	0	2021	3	0	0	10
New.ReferenceOTU4452	0	0	20	1	2	4	66	2	6	0	16	25	0	7	22	0	0	0	0	0	20	0	0	1	0	0	0	0	0	0	0	0	69	0	0	0	0	0	0	0	1	0	0	0	0	0	483	0	1
New.ReferenceOTU1173	264	239	40	59	8	57	8	131	24	56	15	7	622	158	136	99	268	95	1203	191	145	114	81	199	74	147	69	475	21	134	210	224	13	74	209	70	240	15	74	121	143	5	64	34	213	97	261	172	88
New.ReferenceOTU4454	0	0	103	44	12	304	42	44	33	1	18	9	0	17	450	16	97	0	0	126	23	1	0	63	0	0	0	0	0	0	1	0	1	48	9	0	0	2	0	0	4	5	0	0	46	0	6	0	95
New.ReferenceOTU1175	3	4	0	0	3	2	1	4	0	1	0	0	1	5	93	4	5	3	0	17	8	13	0	0	24	1	33	71	40	1	13	47	0	9	0	0	0	10	31	2	30	3	15	102	202	22	23	20	0
New.ReferenceOTU1176	1226	728	398	126	103	633	0	517	17	1219	105	104	1109	235	404	987	169	329	923	2085	285	845	248	804	769	252	763	2374	112	330	942	673	57	86	181	126	126	149	221	198	576	86	464	364	1059	1261	360	1455	407
New.ReferenceOTU1178	47	32	15	87	5	24	2	42	11	0	5	23	7	0	6	0	3	10	19	187	0	46	55	3	8	3	25	4	18	298	8	1	0	23	0	0	0	4	8	6	16	36	11	3	9	12	2	323	32
New.ReferenceOTU1179	396	196	105	121	44	226	11	256	14	155	21	24	697	229	66	358	310	128	856	203	284	108	96	577	120	169	41	283	47	160	300	228	3	20	330	55	124	30	71	141	99	11	109	100	129	133	82	393	208
New.ReferenceOTU3954	182	15	0	12	8	5	0	6	0	13	2	0	19	109	30	27	241	94	27	56	52	90	3	38	0	176	74	110	4	219	15	122	2	2	47	48	82	2	5	0	34	5	29	10	95	41	6	55	3
New.ReferenceOTU3957	18	16	14	23	0	4	34	17	6	2	10	22	65	8	4	6	15	6	41	1	27	50	6	1	25	3	149	66	54	19	37	40	4	10	0	0	0	252	96	9	44	5	16	165	4	21	17	5	3
New.ReferenceOTU3958	1091	36	0	183	50	15	14	108	0	305	39	0	42	1327	112	35	2370	290	57	901	1008	227	18	705	11	2684	316	616	87	557	71	714	2	32	461	486	674	1	29	95	180	67	32	66	744	237	88	305	106
New.ReferenceOTU3880	47	0	1	3	0	2	1	11	0	2	1	0	0	202	1	26	25	83	1	9	133	160	0	37	5	10	44	14	3	37	15	10	0	6	32	5	13	0	17	0	2	6	18	5	5	6	13	21	10
New.ReferenceOTU1552	178	23	1079	792	97	474	104	129	258	14	397	55	3	0	22	420	2	71	1	33	3	233	57	51	4	4	2	5	25	114	5	5	0	45	11	0	1	4	3	5	5	141	147	5	5	1	6	267	293
New.ReferenceOTU4073	83	286	43	38	0	36	1	104	8	23	10	9	849	141	12	46	148	32	1049	11	167	53	122	102	96	116	28	275	8	38	220	33	7	72	126	75	111	21	53	190	120	6	51	24	7	66	285	115	37
New.ReferenceOTU1550	0	23	14	2	0	3	4	28	9	2	1	7	19	0	3	3	0	0	33	0	5	3	5	4	35	2	5	24	61	1	64	0	0	4	0	0	0	5	98	20	4	1	7	63	0	28	6	3	12
New.ReferenceOTU4071	0	113	0	0	0	0	0	0	0	0	0	0	1	0	20	2	6	1	2	6	0	4	18	2	3	7	13	47	50	0	3	3	0	0	0	0	0	18	12	195	9	0	4	27	107	20	5	3	2
New.ReferenceOTU4076	196	1	29	547	4	55	12	71	51	6	25	88	2	3	3	29	0	4	1	35	4	52	20	14	0	0	5	1	0	51	0	0	1	4	6	0	0	1	5	5	0	8	10	3	0	0	4	11	157
New.ReferenceOTU4077	48	1	1	31	11	28	3	2	8	10	0	0	4	117	200	70	221	45	1	4	43	98	0	207	0	15	105	36	4	13	4	13	20	8	2	0	25	0	4	0	12	0	33	3	36	7	31	1	40
New.ReferenceOTU3554	0	1658	24	4	0	1	0	22	4	7	2	9	764	1	13	13	5	0	410	3	13	13	179	3	61	5	461	357	186	0	72	8	0	4	0	15	1	155	35	1543	50	6	50	135	58	1395	8	46	9
New.ReferenceOTU4078	137	3	294	214	34	242	317	50	230	21	150	29	2	3	15	280	9	38	7	56	15	74	1	20	160	1	1	17	17	2	113	0	5	19	30	0	0	8	0	18	20	0	103	0	17	15	16	0	193
New.ReferenceOTU1003	2	16	0	5	0	9	15	9	3	0	4	2	10	0	13	2	0	0	5	2	1	4	18	5	0	1	3	31	16	9	2	0	0	16	0	0	2	5	30	1	30	2	3	24	2	35	2	2	56
New.ReferenceOTU1398	36	2	16	4	0	9	9	10	0	3	6	0	318	3	3	9	26	19	249	5	103	7	20	57	16	25	0	107	9	10	35	5	0	2	46	6	5	0	4	29	10	0	15	2	1	15	3	29	6
New.ReferenceOTU3884	2	0	4	21	8	3	27	0	59	9	4	0	0	1178	1	66	2	32	0	0	3804	15	0	88	0	2	0	5	2	0	7	0	0	1	0	0	0	0	0	0	67	0	37	0	0	0	4	0	70
New.ReferenceOTU1395	1301	1184	1448	798	242	1829	144	1391	212	922	260	161	5756	450	680	2569	1431	1061	3154	692	1643	1230	412	3953	1684	580	367	2564	336	657	2422	634	50	196	353	411	285	175	709	785	623	47	2049	569	971	1618	302	1711	1395
New.ReferenceOTU1396	27	6	5	9	2	10	0	10	2	19	2	0	163	15	5	22	21	14	49	28	14	8	7	47	9	8	2	12	2	17	22	49	2	2	25	12	6	2	6	5	10	1	7	19	7	5	7	27	20
New.ReferenceOTU1695	227	24	1	45	4	32	7	61	3	56	12	3	39	480	6	112	316	181	25	170	301	314	4	264	32	248	223	292	10	177	83	143	35	20	375	105	178	0	25	9	85	14	29	15	45	38	16	198	36
New.ReferenceOTU1392	209	1	4	12	4	2	4	9	0	20	1	0	0	250	159	11	428	105	3	46	115	87	0	20	5	72	134	106	1	51	10	374	14	0	47	25	194	5	7	6	35	6	8	16	285	21	6	25	0
New.ReferenceOTU1393	44	0	18	0	1	73	3	22	2	119	9	0	104	43	0	137	26	91	40	70	33	241	0	76	1	40	284	85	0	73	14	33	0	4	17	82	10	0	12	9	9	0	33	0	0	10	68	30	18
New.ReferenceOTU1480	38	17	10	8	4	3	0	0	1	8	0	0	20	44	20	34	59	66	6	23	16	20	0	47	2	34	176	111	0	18	0	27	0	5	6	2	14	0	0	0	16	0	0	0	15	72	20	14	27
New.ReferenceOTU1481	0	25	0	0	0	0	0	53	0	1	0	0	3	0	151	2	0	0	0	0	0	1	25	0	4	0	16	16	37	0	6	0	0	57	0	0	0	6	26	6	104	1	5	10	7	6	0	0	179
New.ReferenceOTU1484	0	63	0	0	0	0	0	30	0	0	0	0	0	0	108	0	9	0	12	18	0	0	6	0	0	2	28	16	50	0	0	0	0	19	0	0	0	26	2	88	26	10	0	5	8	34	0	0	92
New.ReferenceOTU1485	0	0	1	2	9	1	10	36	1	1	1	0	0	34	2	3	52	0	0	0	20	0	0	1	0	0	0	0	0	0	0	0	0	2	0	0	0	0	0	0	2	0	1	0	0	0	43	0	5
New.ReferenceOTU1487	2846	195	8039	6381	764	3264	761	724	1827	325	2659	406	52	35	143	2752	61	684	29	870	51	2365	836	412	33	31	50	82	127	1812	61	135	18	248	138	0	13	35	104	77	98	943	1399	85	84	17	108	1729	1526
New.ReferenceOTU340	113	64	57	110	1	71	8	143	13	23	2	9	691	54	0	105	50	49	478	43	172	57	115	144	39	31	17	189	12	36	141	25	21	14	172	81	7	10	37	88	36	6	49	50	0	46	0	142	47
New.ReferenceOTU690	17	18	3	42	7	5	0	21	0	8	0	0	2	178	95	83	231	54	3	11	67	100	2	242	2	27	128	94	5	7	9	16	0	4	10	9	9	10	0	0	2	0	24	3	33	16	56	19	53
New.ReferenceOTU2712	2	0	0	104	13	168	62	3	72	6	14	6	0	0	0	17	0	88	7	0	1	14	8	0	3	4	5	0	0	40	19	0	15	0	7	0	0	0	0	0	0	237	22	0	0	0	24	10	0
New.ReferenceOTU2459	1870	259	102	151	217	175	119	125	30	874	55	57	128	3325	560	734	6443	271	136	437	1787	1600	1	850	397	1076	1689	878	200	661	340	2146	120	79	455	724	777	17	76	44	530	18	295	93	1347	294	789	430	175
New.ReferenceOTU2452	0	0	8	5	0	0	27	11	6	6	9	167	0	25	0	1	4	0	0	0	148	1	0	34	0	0	0	0	0	0	0	0	0	1	0	0	0	0	0	0	10	0	0	0	2	0	50	0	0
New.ReferenceOTU2453	35	9	1	5	1	7	0	5	0	5	3	4	53	15	12	1	12	6	54	4	12	57	7	14	58	13	6	73	6	4	48	15	0	4	1	8	3	3	18	9	23	1	17	34	31	16	7	34	3
New.ReferenceOTU2450	0	29	179	23	0	25	67	18	18	12	7	7	101	67	92	10	65	1	37	1	474	13	9	14	41	7	6	25	44	0	33	0	5	9	0	0	1	40	8	78	40	0	38	57	4	66	77	4	62
New.ReferenceOTU2451	117	3	10	11	5	15	0	23	1	11	2	3	5	72	8	50	12	26	2	114	48	47	2	58	10	6	34	25	10	36	20	13	0	2	61	2	2	1	6	3	2	1	15	7	16	6	22	22	44
New.ReferenceOTU2456	31	82	18	51	6	28	13	45	11	48	7	0	45	18	0	22	29	27	32	19	65	19	24	96	26	35	54	17	16	22	44	56	0	1	15	7	2	0	3	30	53	0	24	0	2	16	14	75	50
New.ReferenceOTU2457	844	36	957	825	211	401	234	237	491	38	1127	174	12	18	9	371	35	50	61	112	17	296	102	274	20	38	16	11	39	137	57	32	3	102	83	4	3	14	15	51	24	95	84	4	33	9	33	126	504
New.ReferenceOTU2268	2019	14	203	4702	13	390	80	486	241	48	125	614	2	8	32	215	77	35	17	469	19	291	107	114	5	20	48	1	1	404	20	24	1	15	61	0	4	3	14	61	33	26	75	5	30	21	30	112	1070
New.ReferenceOTU2923	222	0	0	0	0	0	0	0	0	0	1	0	98	0	0	0	0	952	84	0	0	171	0	0	15	2	0	2	0	25	123	22	17	0	50	0	2	1	78	0	16	0	1111	12	0	7	0	0	0
New.ReferenceOTU2920	0	0	10	0	1	3	71	3	27	2	16	31	0	5	0	0	7	0	0	0	1	0	0	5	0	0	0	0	0	0	0	0	9	0	0	0	0	0	6	0	0	0	0	0	0	0	1	0	1
New.ReferenceOTU2926	0	0	146	59	83	260	868	223	298	15	267	115	4	0	4	469	0	1	1	0	0	14	4	107	7	0	0	0	58	0	18	0	0	118	0	0	0	0	21	0	7	2	26	0	0	0	0	2	328
New.ReferenceOTU2927	0	190	83	8	12	85	191	275	59	3	105	97	108	2	107	4	0	4	71	1	30	28	44	1	29	2	127	124	270	0	43	0	34	70	0	0	0	17	56	225	43	1	128	57	4	470	25	7	186
New.ReferenceOTU2925	535	84	73	34	26	67	2	90	2	268	23	9	301	324	113	87	336	65	161	271	235	132	31	147	84	109	69	212	9	115	170	836	8	12	76	86	65	20	54	75	139	12	114	168	221	84	97	228	113
New.ReferenceOTU2856	10	1052	1325	503	8	55	311	210	502	51	29	160	3950	125	145	69	153	25	1822	58	6342	161	546	198	1248	104	159	361	497	47	1207	29	265	24	7	89	13	694	721	668	739	59	178	1036	67	535	282	362	105
New.ReferenceOTU2857	0	3	38	10	2	31	64	1	24	8	15	9	6	4	2	41	10	0	4	0	15	2	2	18	0	0	0	7	18	2	6	0	18	0	0	0	0	0	1	2	0	0	31	0	2	19	27	1	11
New.ReferenceOTU2855	0	19	0	3	0	2	11	6	0	0	2	0	4	1	6	12	30	2	12	18	0	4	7	1	1	8	7	20	13	8	4	0	0	14	0	0	0	3	10	20	17	3	15	6	49	23	0	3	18
New.ReferenceOTU2852	193	37	46	42	17	130	0	98	0	0	6	0	1177	112	18	103	83	66	623	0	232	0	16	245	52	84	6	68	6	9	103	1	2	7	120	61	32	0	0	81	59	0	56	9	1	86	0	186	57
New.ReferenceOTU2853	0	2	18	0	1	5	24	1	8	17	12	3	2	4	3	7	0	1	2	0	33	0	3	0	5	0	0	2	4	0	9	0	29	1	0	0	0	0	17	2	0	3	1	4	0	0	83	1	1
New.ReferenceOTU4678	19	0	399	786	69	953	58	0	20	0	73	3	0	0	0	300	0	0	0	0	0	0	0	96	0	0	0	0	0	0	0	0	0	0	1	0	0	0	0	0	0	0	0	0	0	0	0	0	0
New.ReferenceOTU4679	32	1	1245	675	21	305	58	170	274	2	121	206	3	3	20	234	10	12	2	161	3	166	16	79	4	1	11	3	23	28	16	1	0	86	18	0	0	3	6	5	8	84	85	1	14	6	8	27	1021
New.ReferenceOTU522	0	270	1057	276	22	840	4549	620	1396	544	2208	921	75	2	2549	563	19	7	61	1	683	15	39	107	20	34	49	82	72	0	68	1	840	1025	0	0	0	41	137	167	945	0	34	38	15	248	748	16	681
New.ReferenceOTU524	0	1	3	3	0	7	12	3	2	11	4	7	8	3	1	17	1	0	9	0	3	0	13	4	1	0	3	1	2	3	0	0	16	0	0	0	0	1	7	5	0	1	10	0	0	2	3	1	8
New.ReferenceOTU527	183	5	5	7	1	14	10	11	0	25	11	0	6	90	0	98	326	57	21	7	53	178	5	28	5	35	230	148	2	253	16	38	0	23	39	2	67	6	10	6	35	1	6	4	34	14	3	23	7
New.ReferenceOTU529	8	53	53	200	15	204	125	909	78	54	125	9	4	1	37	56	5	19	5	1547	9	74	155	8	6	9	17	45	16	0	9	0	7	12	3	0	2	34	0	11	40	14	5	10	2009	30	167	22	250
New.ReferenceOTU4559	53	2	3	1	0	1	0	14	1	9	0	0	4	40	14	19	81	10	2	29	36	15	1	19	1	20	10	20	1	15	9	42	1	3	15	5	31	1	6	3	5	1	1	2	29	1	4	17	15
New.ReferenceOTU4673	264	26	63	167	11	20	6	16	2	160	19	2	24	2049	194	93	1197	39	51	122	1566	78	1	605	31	97	131	136	15	42	53	298	0	11	81	75	168	2	0	13	79	3	22	15	79	17	175	13	49
New.ReferenceOTU4674	43	0	0	3	0	0	0	0	0	0	0	0	0	8	0	0	540	0	1	2	0	1	0	0	0	5	0	1	0	4	3	82	1	0	21	0	32	0	0	0	2	0	0	1	0	0	0	10	12
New.ReferenceOTU4676	3	0	0	33	1	0	4	7	8	0	115	27	0	80	7	0	56	22	9	0	33	48	0	11	44	0	64	121	0	0	56	9	0	36	0	10	2	0	3	0	20	0	0	0	0	13	755	1	0
New.ReferenceOTU4558	371	0	0	3	1	1	0	37	8	1	0	0	0	0	0	0	0	6	0	0	0	48	0	31	0	0	0	0	3	0	13	0	0	1	113	0	0	1	0	0	0	0	73	0	0	0	0	8	12
New.ReferenceOTU1069	0	571	0	0	0	2	0	1	0	4	0	0	0	0	0	34	0	0	100	5	0	0	1	0	0	11	282	0	0	0	0	0	0	0	0	0	0	102	0	754	4	0	0	0	267	0	0	0	2
New.ReferenceOTU1021	411	8755	8340	14301	207	4636	8861	3995	3078	5839	589	8181	21770	369	2250	3128	183	830	17285	10871	21883	4208	5055	5929	10847	2327	4414	9317	19014	4959	9248	185	7252	784	1233	651	138	18864	31767	6874	10389	4176	7884	34649	562	5531	3507	4132	5902
New.ReferenceOTU2636	0	0	0	0	0	0	0	0	0	12	0	9	0	60	0	0	11	0	0	0	84	0	0	16	0	0	0	0	0	0	0	0	8	0	0	0	0	0	0	0	1	0	0	0	0	0	86	0	0
New.ReferenceOTU2634	72	54	13	17	3	6	0	46	8	42	2	3	676	95	50	20	130	36	277	65	95	66	21	47	18	62	32	247	4	19	49	256	2	19	34	99	68	4	12	65	28	1	26	11	77	55	54	28	19
New.ReferenceOTU1691	116	114	19	29	4	36	0	90	17	64	9	4	608	279	1	75	386	41	640	89	177	42	62	70	29	125	51	409	12	49	145	64	2	41	133	64	126	25	43	98	118	5	66	66	8	61	104	147	35
New.ReferenceOTU2633	15	0	109	608	82	144	98	309	96	183	135	64	1	12	39	105	150	4	0	48	88	28	2	27	0	15	0	1	5	0	1	0	47	18	7	0	0	37	3	5	51	3	3	0	210	25	38	0	198
New.ReferenceOTU4554	0	0	99	57	8	319	34	52	21	3	23	1	0	47	1824	0	340	0	0	8	42	0	0	15	0	0	0	2	0	0	0	0	1	36	0	0	0	0	0	0	19	0	0	0	0	0	4	0	63
New.ReferenceOTU2638	19	19	3	1	3	9	0	16	3	13	2	0	51	1	2	6	19	7	48	4	10	10	7	15	19	13	2	21	2	26	32	3	0	7	29	4	2	0	2	3	8	0	5	1	2	21	10	72	9
New.ReferenceOTU234	12	0	179	116	14	128	304	35	164	93	223	64	6	6	6	229	0	11	0	0	0	36	46	168	2	0	1	7	6	124	4	0	19	7	1	0	0	0	19	0	10	8	83	6	0	0	8	5	227
New.ReferenceOTU4556	42	0	46	48	9	25	18	19	39	4	36	14	0	0	0	23	0	7	3	26	0	28	30	11	6	0	2	1	4	87	2	2	0	11	12	0	0	1	7	3	0	26	12	1	0	0	4	52	51
New.ReferenceOTU231	455	95	123	70	35	156	3	160	6	197	12	0	944	215	17	365	209	91	589	183	352	47	60	533	60	109	23	166	20	200	202	123	6	15	173	117	46	23	51	120	113	10	124	105	32	87	4	428	98
New.ReferenceOTU238	15	13	0	23	7	7	1	0	0	41	0	2	0	297	454	52	402	9	0	44	194	2	0	52	0	19	4	1	0	1	0	29	0	2	0	0	7	0	11	0	11	0	24	3	147	0	14	1	163
New.ReferenceOTU1690	8	0	0	39	17	0	0	97	2	0	0	7	0	142	1	0	698	0	0	0	118	2	0	14	0	0	0	3	3	0	0	2	0	2	0	0	0	0	0	0	19	0	3	0	0	9	5	0	107
New.ReferenceOTU3776	118	4	19	5	13	26	6	8	1	9	2	1	19	45	87	16	23	50	20	29	12	136	4	25	14	41	191	106	16	84	19	47	0	5	13	11	9	1	7	5	33	2	10	3	68	20	48	32	13
New.ReferenceOTU1210	0	0	0	1	2	22	4	5	0	144	0	0	1	4	6	55	0	0	0	0	2	0	4	2	2	0	13	4	2	0	1	0	2	0	0	0	0	6	19	14	0	0	11	40	0	2	2	0	8
New.ReferenceOTU833	10	5	0	14	0	83	1	353	19	2	14	1	22	0	0	109	1	4	47	1	0	1	76	9	6	1	1	0	151	152	7	0	0	33	5	0	1	4	35	19	46	81	71	0	2	1	0	10	749
New.ReferenceOTU832	8	4	1002	613	556	1823	8639	1036	2310	56	2848	484	105	0	37	3555	2	230	118	1	2	374	132	399	68	0	0	1	495	152	330	2	4	384	2	0	2	4	254	8	101	19	1437	8	1	1	15	38	2720
New.ReferenceOTU837	17	5	0	12	1	1	0	9	0	0	0	3	11	216	104	20	277	15	0	1	125	12	0	70	0	12	22	7	17	1	7	15	0	1	11	4	7	2	0	0	10	0	7	0	18	9	8	30	22
New.ReferenceOTU836	11	0	1	1	3	16	0	5	0	0	0	0	3	63	59	12	100	3	2	0	44	21	0	11	4	7	26	68	3	2	4	1	7	13	0	0	2	0	1	4	4	0	6	9	3	0	63	3	14
New.ReferenceOTU835	5	8	217	274	9	83	321	11	349	13	508	47	0	2	0	111	0	14	1	34	1	142	47	75	1	0	4	0	3	26	0	0	0	12	1	0	0	2	7	6	5	51	2	2	4	1	0	219	161
New.ReferenceOTU839	0	0	69	18	59	58	534	29	161	0	128	145	5	0	6	78	0	4	0	0	0	11	51	63	0	0	0	0	53	4	9	0	0	15	0	0	0	0	13	0	6	2	7	2	0	0	0	3	54
New.ReferenceOTU2896	105	5	7	17	3	0	0	3	3	46	2	0	15	358	6	8	535	2	2	2	203	8	0	37	0	55	26	17	0	16	0	313	0	0	7	9	66	0	0	1	21	0	10	16	2	2	0	0	1
New.ReferenceOTU1213	30	41	1	9	6	11	28	11	1	41	2	6	10	40	72	27	60	21	12	37	37	22	0	24	11	11	46	29	9	10	14	53	1	0	1	8	11	8	6	0	20	1	27	28	85	15	31	15	27
New.ReferenceOTU1556	0	7	10	1	0	6	35	0	12	39	14	3	4	11	8	6	0	0	4	2	32	1	4	0	2	0	4	2	8	0	5	0	51	1	0	0	0	1	13	3	2	3	4	4	0	0	72	0	3
New.ReferenceOTU304	1	7	409	10	57	452	954	4	272	63	220	42	42	0	43	306	0	6	32	5	19	14	12	19	24	0	5	4	5	0	25	0	29	9	0	0	0	3	10	24	16	0	81	28	0	4	54	3	60
New.ReferenceOTU1557	608	25	0	115	0	2	1	56	4	38	13	0	52	266	20	47	1129	167	44	181	187	222	6	597	16	410	1096	174	11	245	120	379	6	4	307	106	407	0	17	1	69	0	82	18	312	84	26	29	58
New.ReferenceOTU2547	0	12	19	1	0	9	13	3	30	12	14	7	21	12	14	13	2	4	21	0	12	6	12	6	3	3	6	2	13	0	11	3	0	5	0	0	0	7	8	31	8	0	17	3	3	4	7	2	11
New.ReferenceOTU1910	0	1	104	29	5	27	391	8	148	65	190	163	0	0	1	86	0	1	9	0	3	13	1	22	3	0	6	0	4	0	5	0	0	1	0	0	0	0	0	0	1	0	4	0	0	2	1	0	3
New.ReferenceOTU1062	0	34	34	4	3	58	208	5	59	130	64	40	13	5	21	47	0	2	2	0	89	5	12	5	12	1	2	1	11	0	28	0	382	2	0	0	0	0	50	6	3	0	4	11	0	11	151	1	26
New.ReferenceOTU3837	0	3	0	0	0	12	6	6	0	1	9	0	1	0	1	2	13	0	0	0	1	0	5	1	0	0	1	1	1	0	0	0	174	1	0	0	0	5	1	9	2	0	4	1	0	0	16	0	7
New.ReferenceOTU1911	37	2	911	496	9	78	18	15	105	5	47	21	6	2	10	60	13	8	3	97	3	130	4	16	1	0	4	1	6	29	3	5	0	7	5	0	0	1	5	3	3	25	59	7	7	3	0	10	100
New.ReferenceOTU2148	0	0	81	12	8	22	0	7	6	107	7	4	10	50	21	27	29	7	0	8	96	8	0	9	5	0	26	4	0	1	6	44	0	1	0	0	10	7	5	2	12	0	37	6	17	55	66	4	59
New.ReferenceOTU2149	0	8	99	32	5	80	167	4	91	31	37	12	17	23	4	154	59	0	11	3	80	1	3	65	1	4	1	51	41	3	23	2	148	5	0	0	1	0	3	12	2	0	69	3	2	81	91	0	46
New.ReferenceOTU1214	0	11	104	35	6	90	452	72	224	89	138	197	4	18	270	174	10	0	7	2	136	7	19	33	10	0	5	8	20	0	34	0	140	115	0	0	0	8	44	20	122	4	19	3	0	34	203	7	236
New.ReferenceOTU2141	0	0	2	1	0	6	6	0	2	66	0	7	0	2	0	25	0	0	0	0	17	0	1	48	0	0	0	1	0	0	0	0	10	0	0	0	0	0	0	0	0	0	0	0	0	1	15	0	0
New.ReferenceOTU2142	94	0	126	0	0	46	27	0	0	0	0	0	53	0	40	21	0	60	61	83	0	96	0	0	18	0	0	353	0	0	131	79	0	0	12	1	0	0	98	0	27	0	20	339	0	0	0	27	0
New.ReferenceOTU2144	27	0	99	201	3	24	15	8	0	0	38	0	0	0	0	108	21	0	0	0	0	0	0	9	0	0	0	0	0	0	0	0	0	4	0	0	0	0	0	0	0	0	0	0	0	0	0	0	36
New.ReferenceOTU2145	8	58	61	368	31	268	180	1246	94	81	122	13	7	3	49	90	12	29	5	3073	11	116	242	14	7	13	21	55	20	0	8	2	4	29	17	0	4	54	0	15	50	26	17	3	2211	26	163	42	432
New.ReferenceOTU2146	20	25	8	5	1	11	1	30	4	4	1	0	169	2	10	6	30	3	232	1	10	8	45	22	40	15	4	55	12	0	92	22	0	2	3	2	19	11	45	19	14	1	36	24	8	5	2	61	6
New.ReferenceOTU2260	34	0	31	74	2	18	0	5	6	1	7	33	0	1	0	3	1	10	6	0	0	78	50	2	5	0	13	2	0	1	0	7	0	8	0	0	0	7	20	0	0	7	13	2	5	0	31	51	14
New.ReferenceOTU3432	0	3	39	1	0	1	1	34	10	0	0	12	2	12	0	0	19	0	0	0	28	8	0	0	1	0	0	1	0	0	13	1	0	0	0	0	0	0	0	15	0	0	1	1	0	48	1	0	67
New.ReferenceOTU3431	0	1	45	41	40	114	55	7	104	28	26	15	0	1	0	51	1	0	0	0	2	0	20	13	1	0	1	0	0	6	0	0	0	1	0	0	0	0	5	0	0	14	2	0	0	0	1	24	22
New.ReferenceOTU3437	1631	36	477	469	40	372	226	26	289	118	294	68	43	6	52	752	9	222	24	167	15	646	12	98	20	6	7	14	12	106	38	45	5	32	29	0	6	10	12	59	15	48	269	13	80	14	78	84	76
New.ReferenceOTU3434	2	296	66	121	0	47	57	17	23	37	5	75	165	2	29	20	2	7	345	59	112	36	32	66	104	27	18	54	160	29	82	2	76	6	15	3	1	130	237	40	96	28	65	280	4	28	24	29	42
New.ReferenceOTU3439	1	7	4	0	150	557	319	19	21	17	8	3	4	1	22	723	0	19	1	0	1	9	8	14	1	0	56	17	58	0	1	0	6	6	0	0	1	29	7	7	7	10	2	0	1	20	52	5	22
New.ReferenceOTU3438	41	0	118	33	0	0	0	160	18	0	0	0	841	15	0	0	0	11	818	0	82	0	37	653	16	113	7	18	8	0	138	1	0	0	239	59	28	0	60	1	26	7	16	1	0	0	0	56	0
New.ReferenceOTU4359	1	5	14	0	6	204	305	20	4	4	3	1	10	19	3	46	8	29	0	0	23	25	0	28	7	23	13	32	16	33	19	33	0	17	0	1	0	0	11	0	51	1	162	14	0	28	15	12	134
New.ReferenceOTU4358	439	0	4	6	5	0	0	18	0	25	0	0	5	91	0	4	304	14	4	39	33	43	0	8	0	42	65	11	0	1	2	273	0	2	40	1	163	0	0	0	7	0	1	4	0	6	19	14	4
New.ReferenceOTU1940	54	0	57	0	0	0	0	30	0	0	0	0	55	0	0	0	20	0	37	2	29	0	0	0	8	11	0	0	0	0	34	2	0	0	1	8	0	0	0	47	0	0	2	0	115	0	0	0	41
New.ReferenceOTU1945	1	15	142	18	53	127	551	33	120	28	101	169	184	28	93	111	96	49	121	0	94	72	21	33	211	0	21	59	183	3	268	1	0	31	0	0	0	3	240	62	50	1	1020	67	2	29	168	6	97
New.ReferenceOTU1947	0	14	48	15	18	141	246	96	36	0	98	43	9	0	9	4	0	9	7	2	9	20	24	1	9	1	18	42	110	2	38	0	1	32	0	0	0	3	29	46	1	1	102	2	7	45	10	13	81
New.ReferenceOTU1946	0	115	35	17	5	51	130	12	35	1058	48	31	344	36	4	120	48	10	206	20	40	3	216	16	6	19	59	9	16	21	7	1	1456	3	0	0	0	30	165	262	30	7	203	22	11	45	25	17	51
New.ReferenceOTU1948	1406	159	187	190	71	299	0	193	16	561	39	27	628	301	808	361	149	299	547	1290	393	337	59	613	132	373	239	528	74	613	265	764	315	32	480	122	112	2	130	221	246	18	335	157	850	231	141	724	228
New.ReferenceOTU1274	298	0	0	47	22	0	0	0	0	29	20	12	0	11	146	40	0	15	0	100	38	47	0	55	6	0	170	49	0	0	4	91	0	4	5	0	0	0	0	0	12	16	0	50	0	0	0	22	0
New.ReferenceOTU3729	10	0	1	0	4	24	4	7	1	20	2	3	7	14	40	11	16	5	10	3	15	10	0	14	7	0	43	19	2	1	7	3	0	2	0	3	2	3	1	4	10	0	38	7	35	18	20	0	10
New.ReferenceOTU3727	262	682	235	114	10	335	9	645	57	452	62	92	622	40	59	346	132	132	306	1481	383	303	78	147	237	86	80	1749	106	134	624	75	1	45	186	59	19	67	140	58	459	51	309	308	0	551	412	905	351
New.ReferenceOTU3097	2177	56	13	25	47	18	0	31	0	163	7	4	6	83	668	194	90	103	2	505	53	156	0	351	41	192	193	243	5	134	53	305	5	13	93	59	34	4	1	6	29	3	80	2	344	0	77	47	74
New.ReferenceOTU3096	59	33	29	55	17	39	42	14	9	27	2	11	10	189	85	49	377	6	10	7	131	45	1	187	34	10	9	89	12	75	35	27	1	16	11	2	17	2	10	0	24	4	31	17	8	13	77	8	16
New.ReferenceOTU3093	0	0	86	12	73	191	900	5	167	1	161	49	0	0	0	61	0	1	0	1	0	0	0	72	0	0	0	0	4	0	2	0	0	0	0	0	0	0	0	0	0	0	0	0	0	0	0	0	5
New.ReferenceOTU22	53	0	0	6	2	1	0	0	0	26	0	0	1	20	51	23	22	2	0	11	6	1	0	6	0	3	0	1	0	6	0	70	0	0	0	0	2	0	2	0	0	0	9	11	99	0	0	0	2
New.ReferenceOTU26	0	63	16	46	5	48	60	43	24	376	5	1	101	36	41	183	72	14	96	12	27	20	43	16	4	5	57	4	10	21	1	1	242	3	0	0	0	14	309	58	113	3	265	360	8	6	134	0	297
New.ReferenceOTU25	0	0	4	0	62	333	196	5	13	16	6	3	0	1	10	395	0	16	0	0	1	3	14	6	1	0	28	6	24	0	0	0	3	3	0	0	0	19	5	4	6	2	3	4	0	10	17	2	13
New.ReferenceOTU4057	494	30	3234	3292	552	756	464	188	1199	207	478	407	41	1	39	107	26	399	6	577	22	2232	23	120	22	25	21	2	12	217	65	147	11	54	86	11	13	7	18	92	34	283	6005	90	49	21	46	140	342
New.ReferenceOTU28	1	41	32	2	5	49	189	29	134	93	151	19	34	12	24	219	1	5	56	0	24	4	16	7	34	0	18	30	27	0	57	1	154	28	0	0	0	10	25	363	1	7	85	8	8	9	16	4	83
New.ReferenceOTU2704	3	8	0	1	0	1	31	5	4	0	14	14	3	1	36	0	11	57	2	0	0	82	0	0	9	0	78	14	0	0	20	1	6	0	0	0	2	31	3	0	11	0	20	46	12	27	0	8	24
New.ReferenceOTU1839	0	0	37	0	0	4	11	5	20	51	1	3	0	1	0	11	0	0	0	0	16	0	0	3	0	0	0	0	4	0	1	0	0	0	0	0	0	0	2	0	1	0	1	0	0	3	0	0	13
New.ReferenceOTU1838	0	0	0	0	0	0	4	21	1	0	1	0	4	0	0	4	0	10	5	0	2	46	1	0	15	0	0	0	0	0	41	0	0	12	0	0	0	0	9	0	1	0	44	0	0	3	7	0	182
New.ReferenceOTU1078	0	17	22	4	2	13	46	9	25	25	12	33	18	0	10	26	1	2	35	0	2	3	11	4	1	6	11	3	19	2	1	1	10	11	0	0	0	2	24	14	11	1	6	12	0	10	4	0	46
New.ReferenceOTU1835	21	18	291	240	78	418	261	28	519	16	287	77	1	1	0	488	1	19	1	63	4	130	2	72	3	2	3	0	3	14	8	1	0	5	6	1	0	0	0	8	3	30	349	2	4	2	12	8	104
New.ReferenceOTU1836	5876	484	531	2361	310	411	34	1006	271	102	98	237	287	11	99	175	57	277	242	3596	22	774	1290	238	123	65	353	42	203	5833	83	85	7	178	149	12	146	44	170	140	411	1649	232	63	89	153	204	5597	360
New.ReferenceOTU1831	113	2	0	12	1	4	0	3	0	16	0	0	7	15	4	18	34	56	12	113	2	15	7	27	4	22	43	39	0	62	7	41	1	1	35	3	15	0	2	0	6	0	10	16	9	18	5	26	7
New.ReferenceOTU1833	0	3	17	15	1	13	41	0	33	1	42	7	10	0	6	13	0	0	23	0	12	2	3	5	7	0	1	0	1	0	8	0	0	0	0	0	0	3	12	7	10	0	8	13	0	6	17	0	11
New.ReferenceOTU1832	6	0	50	44	16	53	577	67	286	11	364	5	21	0	0	89	0	24	33	1	0	18	41	26	4	0	0	0	33	78	20	0	0	23	0	0	0	1	62	2	0	11	222	0	0	0	0	5	137
New.ReferenceOTU4566	790	15	0	147	43	20	14	123	2	154	20	0	22	765	88	54	1504	227	40	509	539	197	19	507	15	1596	250	564	90	409	58	335	1	27	310	229	317	4	23	56	153	59	55	27	474	257	41	224	126
New.ReferenceOTU256	16	0	0	0	0	0	0	7	0	30	0	0	0	34	35	9	36	3	0	0	30	11	0	35	0	71	13	0	0	79	0	14	0	0	26	12	24	0	0	0	7	0	3	0	1	0	0	0	8
New.ReferenceOTU1159	154	0	205	133	100	279	23	28	40	1	22	40	6	4	12	51	5	17	9	209	9	29	41	17	1	3	9	3	2	249	7	7	3	6	11	0	1	1	5	4	12	54	29	3	3	1	17	65	27
New.ReferenceOTU1174	1	14	22	0	2	9	13	13	2	0	14	7	21	0	0	0	0	1	7	2	34	6	1	3	13	0	0	67	3	0	13	2	0	0	2	0	0	1	0	35	1	0	8	1	0	10	34	0	0
New.ReferenceOTU2705	7	15	0	65	0	15	0	15	0	13	1	0	105	2	3	73	9	4	92	2	15	7	8	71	4	1	1	36	0	1	21	2	1	0	1	5	12	1	2	39	1	0	13	11	2	1	11	7	0
New.ReferenceOTU3549	3	0	1	0	0	22	5	2	44	0	13	1	0	0	0	37	0	0	0	36	0	12	5	2	0	8	2	0	0	0	1	0	0	0	7	0	0	7	0	30	8	211	2	0	0	0	4	238	1
New.ReferenceOTU3542	0	1918	0	0	0	0	0	0	0	0	0	0	0	0	2	3	0	1	1	0	0	2	16	0	0	0	1707	4	6	0	0	0	1	0	0	0	0	107	0	561	0	0	1	0	5	1	0	6	0
New.ReferenceOTU3541	196	10	10	35	8	7	0	35	3	150	4	4	35	37	126	44	28	47	25	197	31	48	4	72	11	17	16	118	2	56	27	211	0	4	22	26	30	0	13	38	19	5	37	49	265	20	39	98	41
New.ReferenceOTU3540	0	18	237	12	0	37	413	7	202	98	289	336	9	1	11	46	0	3	9	0	187	52	26	10	26	0	6	11	58	0	52	0	0	34	0	0	0	5	34	10	23	0	1	9	0	8	86	1	30
New.ReferenceOTU3547	16	106	155	75	6	27	60	63	16	56	31	8	318	192	105	43	335	14	191	43	308	39	11	103	43	16	30	96	13	5	63	25	94	5	2	13	4	19	19	58	79	0	82	61	29	150	210	11	84
New.ReferenceOTU3545	33	8	12	7	4	19	0	34	1	8	5	3	105	16	0	34	6	15	76	4	43	10	21	64	26	4	0	29	7	17	58	2	0	12	47	7	4	0	12	4	12	2	10	2	0	13	5	71	11
New.ReferenceOTU3895	32	0	43	12	6	85	127	17	5	186	27	8	26	57	0	49	56	12	8	19	185	40	7	19	4	0	0	40	22	0	32	2	212	0	0	3	8	31	24	23	77	0	49	34	0	0	123	6	0
New.ReferenceOTU3897	1836	17	517	262	98	774	119	128	1136	49	207	48	45	2	9	1150	1	51	33	42	4	389	23	34	84	0	14	7	12	87	59	45	0	71	773	3	50	1	33	10	18	479	170	25	52	2	4	497	99
New.ReferenceOTU3891	555	27	18	59	28	24	0	41	6	97	0	9	15	105	176	104	131	77	0	216	70	93	25	170	44	108	136	276	0	199	29	178	0	7	105	21	105	0	13	17	12	0	79	42	175	0	0	204	65
New.ReferenceOTU3892	0	213	0	0	0	1	1	6	0	5	0	1	0	0	9	0	0	1	23	0	2	6	0	0	0	2	71	20	61	0	0	0	0	4	0	0	0	88	0	164	3	0	3	0	34	19	3	0	32
New.ReferenceOTU2267	84	2	1	7	1	1	1	5	1	20	2	1	1	44	23	14	23	17	4	37	11	38	1	31	3	20	22	44	0	10	6	27	1	0	25	5	2	0	1	1	8	0	2	7	15	1	5	15	6
New.ReferenceOTU3899	18	155	211	105	12	81	162	211	83	26	46	145	421	0	87	54	3	11	120	59	149	96	245	44	1076	11	39	62	726	20	957	21	3	43	17	12	1	155	787	270	114	35	226	330	90	62	35	82	104
New.ReferenceOTU1074	0	0	3	0	3	7	20	12	1	0	22	13	0	0	2	0	0	0	0	0	24	0	0	0	0	0	0	0	0	0	0	0	157	2	0	0	0	0	0	0	5	11	0	0	0	1	232	0	1
New.ReferenceOTU4283	53	0	0	0	40	0	0	0	0	64	0	0	0	0	253	19	0	24	3	104	28	51	0	1	0	18	68	13	0	63	0	114	0	1	2	0	44	0	0	0	7	0	33	7	293	7	0	0	47
New.ReferenceOTU4282	0	1	21	17	38	3	871	44	11	0	54	36	1	121	2	0	12	1	0	1	419	39	0	1	3	0	32	42	20	0	18	0	0	52	0	0	0	0	1	8	26	0	3	0	2	87	46	1	2
New.ReferenceOTU4285	12	1	1	5	0	1	0	14	1	1	0	1	12	0	2	8	0	5	12	1	25	90	1	8	10	15	10	88	1	5	33	3	0	10	4	0	0	2	32	1	18	2	14	11	15	9	1	24	2
New.ReferenceOTU758	25	1	0	12	5	58	0	28	0	17	0	0	37	18	0	26	38	11	19	0	15	3	0	37	6	18	0	6	0	0	6	1	0	0	0	0	4	0	10	0	0	0	2	2	0	2	0	9	0
New.ReferenceOTU759	28	2	135	46	2	32	52	16	839	0	210	11	1	2	1	68	3	18	0	6	2	23	4	44	4	0	2	1	5	282	1	3	0	4	12	0	1	3	3	5	2	8	49	0	1	0	0	28	87
New.ReferenceOTU756	0	52	11	78	0	2	4	408	11	6	2	2	43	13	6	37	559	5	5	0	3	0	14	37	3	6	9	0	3	1	3	0	0	3	0	0	7	4	7	36	29	0	87	1	12	3	0	0	447
New.ReferenceOTU4288	0	0	90	16	77	149	961	3	164	0	193	61	0	0	0	75	0	0	0	1	0	0	0	78	0	0	0	0	2	0	0	0	0	0	0	0	0	0	0	0	0	0	0	0	0	0	0	0	3
New.ReferenceOTU752	0	0	0	0	0	0	3	2	1	0	0	0	0	0	0	0	1	0	0	0	0	1	0	0	0	0	0	0	0	0	0	0	526	0	0	0	0	0	0	0	0	0	1	0	0	0	306	0	0
New.ReferenceOTU1163	0	195	0	0	0	0	0	0	0	32	0	0	152	0	0	0	0	0	245	0	0	0	209	0	0	15	77	0	0	1	0	0	0	0	0	0	1	12	0	152	0	16	0	0	14	0	0	0	0
New.ReferenceOTU1161	0	1	9	2	0	0	13	39	0	1	1	2	0	0	541	0	5	0	0	0	7	0	1	2	0	0	4	29	56	0	0	0	0	25	0	0	0	0	1	0	65	0	3	0	6	61	214	0	184
New.ReferenceOTU1165	0	221	0	0	0	0	0	0	0	0	0	0	17	0	0	0	0	7	15	0	0	103	38	0	1	0	27	4	0	0	3	0	0	0	0	0	0	53	0	96	12	0	3	6	11	2	0	9	0
New.ReferenceOTU4444	54	65	66	26	13	69	1	58	3	37	5	12	278	12	26	95	39	49	151	58	52	45	17	199	77	25	19	125	19	46	135	25	0	11	17	22	13	10	29	49	15	3	95	12	57	63	8	91	70
New.ReferenceOTU1168	2	2	51	28	3	47	79	0	13	52	43	37	4	6	0	95	20	0	7	2	62	8	0	19	22	0	12	4	13	0	73	5	422	0	0	0	0	31	10	0	6	4	33	41	0	0	40	10	11
New.ReferenceOTU1765	115	2	307	922	3	24	24	54	41	1	46	40	11	0	1	12	5	114	12	243	0	238	14	2	2	3	4	3	36	133	7	3	0	2	12	0	3	3	8	4	1	44	71	3	5	1	1	88	51
New.ReferenceOTU1764	0	60	104	6	0	2	11	21	52	0	1	16	708	2	2	2	0	0	326	42	53	3	111	1	204	0	4	37	75	0	267	1	0	0	0	0	0	1	23	203	15	0	7	15	2	145	0	39	8
New.ReferenceOTU1767	59	3	0	0	14	29	0	3	0	61	0	4	4	32	62	34	50	3	11	40	22	18	0	12	0	25	30	51	8	79	6	20	0	0	24	22	0	0	5	0	9	0	15	3	44	13	17	14	12
New.ReferenceOTU1766	155	0	329	107	16	136	276	14	238	136	233	38	0	12	24	479	8	90	0	95	6	576	0	93	5	0	4	0	42	0	47	5	0	16	18	0	7	2	14	0	0	0	140	0	9	0	7	37	75
New.ReferenceOTU1761	436	188	198	156	54	179	0	188	10	64	9	19	1225	69	3	352	154	119	1315	210	256	51	199	600	99	263	31	326	49	184	473	31	41	16	497	131	65	11	35	211	134	11	145	69	4	160	40	428	217
New.ReferenceOTU1762	5	39	37	34	8	32	60	32	8	83	6	16	66	188	132	65	462	15	36	47	142	274	0	69	20	20	175	158	23	49	16	4	0	22	1	13	11	14	9	23	41	1	53	21	82	56	378	15	70
New.ReferenceOTU3946	140	0	4	7	4	3	0	9	0	14	2	0	2	170	19	37	30	51	1	39	97	53	1	58	9	9	11	18	5	34	16	40	2	2	57	7	18	0	4	3	6	1	11	3	32	5	12	23	24
New.ReferenceOTU3941	0	0	0	1949	0	0	0	0	7	30	0	0	0	0	0	61	0	0	0	0	0	0	0	29	0	0	0	0	0	0	0	0	0	0	0	0	0	0	0	0	0	0	0	0	0	0	0	0	0
New.ReferenceOTU3949	123	7	4	9	3	10	0	12	1	120	0	0	26	46	39	36	47	23	8	532	39	29	1	58	3	46	52	27	4	30	14	287	4	0	37	66	13	0	7	4	20	0	17	81	34	6	20	17	32
New.ReferenceOTU3948	2	1	43	51	36	176	139	31	128	83	61	31	1	5	9	139	4	5	0	13	6	4	24	18	0	0	2	0	0	21	0	0	10	1	0	0	0	0	9	0	4	3	19	2	0	0	7	25	45
New.ReferenceOTU1549	58	2	423	388	104	135	44	42	172	15	75	77	1	0	2	26	3	72	0	34	0	306	3	21	5	0	2	1	2	31	10	6	1	8	22	0	2	1	2	4	0	42	1065	2	10	3	0	20	57
New.ReferenceOTU1548	0	62	103	43	0	20	42	14	81	157	41	24	388	15	0	129	0	3	221	0	52	1	47	162	12	8	8	2	7	9	16	0	0	1	0	2	1	6	22	49	26	1	53	0	3	3	22	35	143
New.ReferenceOTU1019	135	0	1	97	4	4	14	1	8	16	1	0	1	4	0	9	0	13	0	133	28	7	5	14	0	0	2	0	1	285	5	0	39	0	0	0	0	6	0	8	12	0	0	2	0	6	1	8	2
New.ReferenceOTU4065	673	137	3	22	20	33	7	19	1	551	11	3	49	533	300	206	878	738	86	750	240	794	5	145	31	648	815	749	25	375	42	1308	56	14	135	112	416	30	72	26	289	17	172	332	1033	359	184	244	74
New.ReferenceOTU4064	0	36	0	0	0	0	0	14	0	0	0	0	0	0	23	0	9	0	9	0	0	0	0	0	0	0	5	5	16	0	0	0	0	3	0	0	0	8	2	17	2	0	0	0	2	0	0	0	101
New.ReferenceOTU4067	3	0	301	139	31	25	271	19	160	1	146	84	0	2	6	11	1	5	0	30	1	32	8	9	1	2	5	0	1	28	5	0	0	8	6	0	0	0	2	0	0	7	76	0	1	1	4	18	95
New.ReferenceOTU1546	0	12	114	33	3	98	732	105	238	32	359	179	3	0	249	61	2	3	1	1	39	0	6	6	5	1	1	6	13	0	18	0	15	243	0	0	0	0	21	6	81	0	2	1	1	18	13	0	125
New.ReferenceOTU4061	4	0	36	20	23	53	217	58	57	1	80	11	1	0	0	43	0	19	1	0	0	16	14	31	1	0	0	0	22	8	20	0	0	6	0	0	0	2	27	0	2	1	71	0	0	0	0	3	85
New.ReferenceOTU1010	14	0	0	0	0	11	0	0	0	0	0	0	50	19	0	0	115	40	0	0	63	37	0	6	6	0	43	96	0	0	19	0	0	20	10	0	23	0	33	0	0	0	22	84	0	0	0	0	0
New.ReferenceOTU1744	0	49	11	0	0	14	0	17	9	2	5	0	14	0	0	15	16	6	0	0	29	9	3	11	17	0	0	12	0	0	34	15	0	0	0	11	10	0	12	0	0	0	0	0	0	27	0	18	16
New.ReferenceOTU1389	92	0	20	0	5	45	0	14	0	54	8	4	0	0	426	79	28	68	0	5	3	71	0	29	9	39	17	110	27	11	18	78	0	0	1	24	3	0	2	0	0	0	122	0	11	4	6	7	21
New.ReferenceOTU1387	0	0	0	0	0	0	34	0	0	0	0	0	0	57	0	0	86	6	0	0	11	0	0	0	0	0	22	0	20	3	0	0	0	3	0	0	0	0	0	0	0	0	39	30	0	0	34	0	26
New.ReferenceOTU1383	94	35	9	38	4	4	0	69	0	378	32	3	29	175	104	195	89	106	0	121	117	102	3	319	1	36	64	525	19	97	30	177	0	9	92	13	43	0	25	1	25	1	54	71	150	23	63	38	101
New.ReferenceOTU1381	4	0	0	0	1	0	0	0	2	69	0	1	1	26	146	12	20	2	7	2	16	5	0	10	0	0	17	15	7	1	1	34	0	0	0	0	0	2	1	0	6	0	15	6	29	2	9	0	12
New.ReferenceOTU1380	0	0	0	0	0	0	0	14	0	0	22	0	0	0	0	0	0	0	0	0	0	5	0	0	10	0	0	39	0	0	24	0	0	14	0	0	0	0	0	0	10	0	0	3	0	0	52	59	0
New.ReferenceOTU1492	3	41	26	14	10	24	23	48	14	47	1	27	24	13	100	44	75	6	30	40	32	49	0	16	22	4	0	85	22	25	15	0	0	23	0	0	1	0	12	0	21	0	18	0	30	61	356	14	64
New.ReferenceOTU1491	2	3	14	1	0	186	104	3	245	838	55	12	0	0	13	460	0	0	1	0	0	0	3	544	30	0	8	1	7	0	42	0	0	2	1	0	0	5	6	24	3	0	25	2	1	0	4	0	53
New.ReferenceOTU1490	3	19	44	85	1	29	64	21	20	29	8	51	60	4	11	26	0	5	47	71	127	33	33	37	66	6	13	13	112	38	65	0	18	7	7	4	1	58	209	25	25	30	43	115	2	7	21	26	32
New.ReferenceOTU688	0	104	11	0	0	0	11	43	11	0	13	1	89	0	8	0	0	5	58	0	0	91	135	1	424	0	54	73	126	0	336	0	0	13	0	0	0	1	3	171	10	0	1	0	1	121	0	18	40
New.ReferenceOTU2641	561	0	6	33	16	14	0	24	0	191	10	0	10	318	421	72	380	92	9	225	153	265	20	240	2	241	275	313	13	135	23	458	28	16	298	46	186	12	7	0	52	5	36	40	548	4	159	201	14
New.ReferenceOTU1495	4	0	12	133	3	0	0	22	1	4	9	0	1	118	38	1	371	1	1	4	149	1	0	0	0	39	40	14	4	0	2	11	6	40	0	1	3	6	0	4	76	3	2	0	1	367	789	68	187
New.ReferenceOTU1494	1982	57	1499	3084	1326	3568	210	770	539	66	347	611	68	3	49	337	16	2371	48	267	6	4303	14343	163	81	21	42	48	77	2731	123	47	8	1223	142	4	33	7	77	60	224	840	220	24	40	28	109	14742	1278
New.ReferenceOTU685	995	5	37	15	67	47	109	16	15	127	37	5	138	680	380	322	364	59	107	70	538	287	16	327	31	226	237	312	21	385	76	343	0	8	255	292	105	8	18	20	117	0	68	9	86	22	333	82	0
New.ReferenceOTU686	138	28	105	142	93	214	154	0	19	167	29	79	80	274	723	286	351	54	78	243	215	88	0	576	69	39	112	98	68	55	25	7	77	5	47	0	46	29	95	0	47	21	154	87	234	10	207	98	219
New.ReferenceOTU687	114	207	0	18	10	68	0	18	49	85	0	7	74	84	43	59	158	76	44	63	67	237	0	48	80	44	323	425	15	0	73	200	0	24	16	5	106	1	9	0	45	0	40	46	209	81	118	153	148
New.ReferenceOTU681	0	206	0	0	0	0	0	0	0	0	0	0	0	0	0	0	0	1	0	0	0	0	5	0	0	0	301	1	0	0	0	0	0	0	0	0	0	21	0	84	14	0	0	0	1	0	0	3	0
New.ReferenceOTU683	21	35	9	16	4	42	8	31	4	26	18	6	8	10	7	81	22	21	6	60	10	26	9	96	40	0	13	64	11	11	60	10	0	3	7	2	4	1	3	4	7	1	21	5	46	19	7	33	77
New.ReferenceOTU352	0	0	3	0	81	63	55	2	57	305	2	1	0	1	4	15	34	0	0	0	5	3	5	6	0	0	0	0	0	0	3	0	0	5	0	0	0	0	0	0	1	1	8	7	0	0	3	0	60
New.ReferenceOTU351	0	1	599	236	84	594	2301	21	832	7100	519	153	10	1847	92	1413	910	3	28	20	2838	5	16	385	4	15	6	1	17	11	22	0	7929	14	0	4	1	0	50	0	133	60	23	12	0	16	8439	47	191
New.ReferenceOTU355	0	8	22	5	3	8	8	5	2	44	0	3	16	14	46	14	7	2	13	1	54	9	2	5	3	3	16	68	18	0	37	10	34	2	0	0	1	7	37	8	31	1	36	188	42	21	32	1	4
New.ReferenceOTU1599	100	2	1	17	1	3	0	6	0	13	2	0	4	399	5	44	70	139	2	12	208	265	6	66	8	30	81	48	4	64	22	27	0	9	69	8	36	0	23	2	8	4	25	7	11	11	44	45	13
New.ReferenceOTU359	0	12	2	4	1	20	35	7	5	65	1	9	42	39	79	20	36	6	29	1	83	17	1	4	3	0	36	13	42	1	3	16	22	2	0	0	0	83	3	3	29	0	42	59	54	47	35	2	25
New.ReferenceOTU3818	858	2046	1083	674	133	1426	70	1177	93	388	146	176	5316	285	349	1733	843	828	4979	439	1024	772	472	3267	1922	778	284	3486	371	734	2475	315	49	151	565	382	406	130	626	856	344	72	1281	385	690	1933	161	1968	1106
New.ReferenceOTU819	0	9	2	0	0	5	12	160	3	3	4	1	0	0	261	13	0	0	0	0	2	0	44	2	0	3	2	30	74	1	1	0	34	192	0	0	2	0	72	2	136	2	2	20	0	46	23	1	768
New.ReferenceOTU404	0	0	8	3	3	8	1	5	3	15	5	0	0	9	6	0	5	0	0	0	15	0	0	2	0	0	0	0	0	0	0	0	41	1	0	0	0	0	0	0	4	0	0	0	0	0	71	0	7
New.ReferenceOTU2446	0	4	0	0	1	1	8	73	4	5	4	96	3	0	6	2	3	0	0	0	10	2	1	1	2	0	22	3	72	0	3	0	9	19	0	0	0	0	1	21	3	0	1	0	0	0	2	0	148
New.ReferenceOTU2441	0	1	62	37	21	76	341	6	112	323	86	28	1	137	10	179	92	0	0	3	198	1	1	52	0	0	0	1	4	3	4	0	1536	2	0	0	0	0	9	0	15	9	4	0	0	4	713	8	40
New.ReferenceOTU2443	141	0	22	10	9	16	0	27	0	12	0	0	5	116	94	18	37	28	3	34	63	103	2	70	0	66	305	109	0	215	7	22	0	3	35	34	43	0	0	7	73	0	2	0	23	0	8	2	3
New.ReferenceOTU2442	80	4	18	0	3	32	20	7	6	20	0	2	96	12	39	3	34	60	55	35	18	269	13	2	26	13	129	183	1	124	40	98	4	8	8	20	20	0	11	62	98	0	23	69	60	52	135	82	0
New.ReferenceOTU3951	147	0	0	0	2	0	0	0	0	24	0	0	0	37	146	33	4	11	0	0	27	30	0	21	7	0	0	16	21	52	0	102	0	0	1	0	0	0	0	0	47	3	9	0	0	0	0	0	0
New.ReferenceOTU2449	123	1	39	32	13	80	51	12	67	2	111	23	0	6	1	150	1	21	1	5	5	57	9	23	8	0	1	0	9	12	7	0	1	13	15	0	0	1	1	0	0	11	33	0	3	0	15	15	24
New.ReferenceOTU2448	32	39	35	50	0	7	64	45	15	5	6	56	76	3	12	16	23	16	105	3	44	87	22	3	67	12	199	180	146	40	130	59	4	15	2	0	12	502	256	26	77	9	18	172	14	55	23	26	7
New.ReferenceOTU2841	0	3	0	0	0	0	0	9	0	0	0	0	0	0	15	0	0	0	3	8	0	0	7	2	1	0	0	164	215	0	0	0	0	5	1	0	0	0	0	7	4	0	0	0	0	79	0	1	116
New.ReferenceOTU405	385	169	9	6	32	34	36	42	4	166	13	3	80	106	283	163	110	58	59	84	73	177	0	74	66	8	226	433	35	183	70	249	0	9	12	104	5	90	25	33	131	0	101	121	74	100	29	48	45
New.ReferenceOTU2845	182	147	57	55	14	70	0	67	14	76	2	3	1126	12	17	146	34	131	706	17	141	25	47	451	45	130	4	165	23	66	133	5	7	13	168	123	30	1	19	56	96	15	119	86	36	30	3	178	18
New.ReferenceOTU2844	420	189	86	163	36	240	11	225	2	387	9	15	1166	32	87	584	69	145	598	611	383	54	71	510	205	159	34	121	52	142	240	160	0	8	204	184	7	13	45	208	209	17	378	261	104	145	17	381	284
New.ReferenceOTU2847	0	11	0	0	0	0	0	1	0	0	0	0	15	2	0	5	11	0	26	18	3	0	2	0	0	5	12	2	2	0	0	1	0	0	0	0	0	42	2	12	0	0	8	4	94	11	0	0	89
New.ReferenceOTU2846	73	36	5	33	7	12	0	10	0	13	0	2	223	10	0	15	5	16	268	11	55	9	15	174	7	4	28	62	0	1	54	0	0	0	43	27	13	0	19	0	52	0	23	1	2	52	1	88	27
New.ReferenceOTU537	4	947	698	152	201	1151	2216	829	337	4	575	312	170	2	765	53	31	36	315	22	99	224	203	15	120	19	371	2052	1366	2	326	1	255	140	4	0	2	44	302	910	230	10	1049	73	108	2362	151	138	676
New.ReferenceOTU4669	0	2	47	0	9	5	42	4	31	54	13	42	0	10	9	14	5	0	0	0	29	0	0	2	0	0	0	0	1	0	0	0	0	0	0	0	0	0	0	0	2	0	0	0	0	14	25	0	0
New.ReferenceOTU532	243	164	100	87	13	79	0	97	10	79	23	14	68	58	21	224	106	110	79	165	102	111	35	315	85	38	139	423	28	179	113	81	0	2	28	16	66	0	12	38	19	25	143	13	245	32	14	199	92
New.ReferenceOTU530	0	41	0	0	2	3	23	10	7	3	4	0	166	0	150	2	1	3	128	0	0	1	44	1	0	1	14	5	26	28	1	0	1	9	0	3	0	9	167	44	60	1	0	133	0	13	5	13	105
New.ReferenceOTU4662	3	17	118	309	540	408	174	92	59	260	1446	122	1	123	484	1	867	0	19	1	740	0	36	48	0	1	77	45	23	57	3	1	2184	168	2	0	6	4	19	0	517	136	0	11	2	975	5122	156	230
New.ReferenceOTU4661	0	0	0	6	1	1	6	6	3	87	1	0	0	42	4	4	100	0	0	0	25	0	0	11	0	0	0	0	0	0	1	0	31	0	0	0	0	0	0	0	1	0	7	0	0	0	12	4	24
New.ReferenceOTU4667	0	0	17	3	0	6	19	1	12	63	23	4	3	0	0	11	0	3	10	0	22	0	0	3	2	0	0	1	0	0	0	0	12	0	0	0	0	0	1	0	0	0	1	0	0	0	117	0	0
New.ReferenceOTU1553	374	47	2377	1480	207	1047	257	368	622	38	1048	95	5	8	42	1036	5	140	8	124	20	462	129	159	4	5	7	17	83	205	24	8	4	117	40	0	1	11	21	41	34	217	288	14	19	10	35	412	685
New.ReferenceOTU3042	0	205	30	3	2	56	159	60	55	3	45	10	53	0	82	30	0	6	27	1	6	45	127	1	48	2	49	66	195	6	67	0	0	47	0	1	0	25	167	89	60	5	17	79	8	57	9	31	131
New.ReferenceOTU2620	0	0	13	600	1	28	107	0	327	116	3	3	1	8	0	251	7	5	0	0	24	2	0	68	0	0	0	0	0	8	2	0	21	0	0	0	0	0	1	0	5	0	16	3	0	0	0	0	123
New.ReferenceOTU2623	329	12	257	460	53	336	125	32	256	384	60	53	2	0	2	500	11	32	5	22	0	121	29	66	6	6	4	1	2	258	9	9	0	7	68	0	10	1	3	6	7	78	40	0	6	4	0	85	41
New.ReferenceOTU2622	0	207	0	0	0	0	0	60	0	0	0	0	4	0	65	25	14	0	8	8	0	0	19	0	0	8	50	26	34	1	0	0	0	21	0	0	0	50	1	272	23	6	1	4	14	56	0	0	100
New.ReferenceOTU2624	15	1	58	74	76	467	199	6	170	169	87	34	4	1	6	221	1	3	0	0	0	8	42	37	0	0	5	0	3	1	0	1	0	5	0	0	0	0	3	0	8	9	9	8	0	0	1	24	45
New.ReferenceOTU2626	1	3	21	43	45	75	95	15	67	16	38	7	15	0	11	60	0	4	25	8	1	3	110	3	1	0	3	1	1	15	0	0	0	4	0	0	0	0	14	0	9	18	2	11	0	6	0	74	73
New.ReferenceOTU1009	0	209	37	10	30	4	171	9	154	0	7	0	27	0	53	176	5	6	35	2	0	71	6	0	19	6	36	53	14	0	20	0	1	30	0	0	0	45	0	248	27	0	17	1	51	79	0	2	39
New.ReferenceOTU2935	837	230	642	158	459	72	108	506	1668	0	230	35	327	12	81	104	43	338	378	5863	4	1250	1123	5	143	39	347	1	64	4610	72	66	0	207	1200	18	11	101	142	425	149	3431	1111	63	429	7	42	3584	112
New.ReferenceOTU2937	105	63	98	21	5	43	0	42	0	61	0	10	127	30	0	0	112	1	165	28	92	18	26	7	16	32	11	23	0	52	30	0	0	0	23	0	13	27	0	0	0	0	46	2	0	0	0	16	58
New.ReferenceOTU2936	558	838	415	419	192	574	588	249	206	293	45	197	556	642	945	849	953	157	436	761	797	323	97	1904	972	446	176	251	297	303	854	227	443	29	250	98	109	300	325	174	296	29	813	435	650	264	282	175	802
New.ReferenceOTU2931	19	0	0	0	0	6	0	14	20	100	4	0	31	106	0	65	131	46	22	0	0	47	0	7	12	0	162	94	0	4	0	9	0	6	16	32	0	0	0	0	13	0	10	0	26	0	1	30	0
New.ReferenceOTU2933	248	0	15	14	27	36	29	0	18	184	33	22	31	164	485	116	92	85	16	170	121	186	0	80	51	58	181	105	71	40	47	46	3	30	7	42	26	15	5	0	93	2	90	0	82	29	390	45	99
New.ReferenceOTU222	110	150	9	104	14	21	63	10	7	106	5	5	19	304	393	272	569	138	11	299	119	753	3	134	46	133	672	479	166	97	25	89	3	25	15	36	52	38	27	1	220	5	98	64	281	117	1222	52	34
New.ReferenceOTU223	0	128	86	3	6	70	296	31	98	213	109	49	72	17	80	107	4	5	49	20	145	17	46	18	20	1	18	10	22	0	41	1	433	34	0	0	0	4	167	65	44	0	23	75	0	53	451	1	146
New.ReferenceOTU2939	80	0	0	0	0	0	0	2	0	0	0	0	0	146	20	0	244	48	0	0	29	22	0	19	0	68	54	9	0	6	3	106	3	0	13	1	113	0	0	0	17	0	0	1	38	0	11	0	0
New.ReferenceOTU2938	0	320	13	5	1	1	0	10	1	3	2	1	53	0	1	11	2	0	73	4	2	7	77	1	26	1	101	81	67	0	27	1	0	3	0	0	0	23	18	414	16	4	16	7	8	297	0	15	1
New.ReferenceOTU225	0	59	5	0	1	2	0	0	1	0	0	0	7	0	0	1	0	0	22	0	0	0	17	0	9	0	17	15	26	0	16	0	0	0	0	0	0	3	3	67	1	0	8	0	3	72	0	2	1
New.ReferenceOTU820	330	50	23	38	17	40	2	35	8	74	17	13	64	124	153	61	187	46	109	160	115	132	8	126	47	100	98	218	13	79	126	219	10	12	97	42	89	5	40	36	127	7	40	30	205	66	133	136	77
New.ReferenceOTU822	0	5	3	0	1	13	14	1	5	8	3	5	8	2	4	9	0	0	4	0	22	0	3	6	30	1	1	0	8	0	16	0	0	0	0	0	0	0	53	6	0	0	10	6	0	4	2	4	0
New.ReferenceOTU1410	10	43	95	18	12	37	5	54	11	19	16	12	77	12	20	39	79	25	120	3	99	43	11	80	111	6	16	103	28	6	112	3	0	3	4	1	10	20	37	45	25	0	77	12	9	113	9	24	36
New.ReferenceOTU2719	100	4	129	163	15	44	21	10	62	4	60	42	0	0	3	52	0	20	1	14	1	82	47	14	0	0	4	0	5	92	2	3	0	9	7	0	0	0	6	3	0	6	34	0	3	1	2	16	67
New.ReferenceOTU2718	683	26	1	47	3	10	4	39	2	28	19	1	32	439	22	99	994	405	58	115	287	688	4	236	33	586	550	471	13	258	82	499	6	23	287	78	590	3	61	18	114	9	79	28	206	136	37	87	46
New.ReferenceOTU827	172	3	2	322	8	34	29	54	44	20	17	30	0	11	20	38	112	19	17	48	26	13	159	27	0	2	1	3	5	3	3	35	14	3	14	0	44	0	2	1	7	32	19	0	125	8	102	9	339
New.ReferenceOTU828	0	324	0	0	0	0	1	1	0	0	0	0	7	0	0	38	0	0	31	102	0	1	91	0	1	33	106	11	14	0	0	0	0	0	0	1	5	135	2	330	3	11	10	2	221	14	0	15	0
New.ReferenceOTU2717	3	0	0	6	28	226	51	19	3	0	0	0	0	0	0	535	1	3	0	0	0	12	3	2	0	0	0	0	2	18	4	0	0	9	2	0	0	0	6	0	0	0	21	0	0	0	0	2	117
New.ReferenceOTU2716	0	0	108	35	4	26	233	3	134	20	87	17	2	7	0	29	2	0	0	0	8	0	0	39	0	0	0	3	0	0	0	0	64	2	0	0	0	1	0	0	3	0	0	0	0	0	16	0	38
New.ReferenceOTU2710	0	32	41	34	0	21	125	36	51	9	46	13	43	162	50	56	296	0	58	1	120	16	27	36	4	14	23	10	39	0	11	0	11	2	0	0	0	28	29	67	51	1	35	6	10	17	5	3	1381
New.ReferenceOTU2713	70	4	22	27	36	15	0	36	2	36	2	27	8	197	136	144	128	20	21	283	84	13	0	22	5	9	34	52	19	45	17	53	0	0	0	13	48	17	8	34	50	4	55	6	240	11	36	3	86
New.ReferenceOTU898	1994	16	9	32	0	14	0	15	0	51	5	3	56	62	0	33	224	57	42	120	77	172	5	28	10	28	83	81	0	154	22	374	6	3	34	17	52	3	12	7	17	5	45	20	34	38	5	90	18
New.ReferenceOTU1199	10	4	201	142	13	30	115	10	94	5	57	32	0	0	6	5	0	3	3	7	0	37	2	10	2	1	0	0	2	15	3	1	0	1	11	1	0	1	3	0	0	8	69	1	2	1	0	12	29
New.ReferenceOTU1670	0	0	63	9	2	39	211	0	36	29	39	11	0	12	1	27	10	0	0	0	10	0	0	21	0	0	0	0	0	0	0	0	29	0	0	0	0	0	0	0	1	0	0	0	0	0	25	0	11
New.ReferenceOTU1204	78	44	257	112	11	68	133	22	1873	0	482	5	4	1	4	157	5	76	1	30	1	105	51	125	17	1	22	4	12	340	2	8	0	26	34	0	3	1	1	17	9	25	98	0	2	1	0	195	114
New.ReferenceOTU185	5	0	6	81	0	4	62	3	19	9	14	88	2	0	0	41	0	54	1	0	0	7	8	10	18	0	0	0	0	5	7	0	0	0	0	0	0	0	2	0	0	0	180	0	0	0	0	0	87
New.ReferenceOTU2159	0	8	4	2	0	1	1	8	4	0	1	1	10	15	3	2	18	1	16	0	15	7	2	3	21	1	26	15	12	1	4	3	0	1	0	1	0	23	6	3	5	0	4	5	1	21	5	1	10
New.ReferenceOTU2158	0	15	18	8	4	20	70	27	40	37	24	72	9	4	15	46	0	1	17	0	5	2	31	7	1	10	21	2	60	4	6	0	10	14	0	0	0	3	54	12	9	6	6	8	1	5	5	3	101
New.ReferenceOTU2152	0	46	15	5	0	40	1	6	11	0	0	5	13	4	0	0	11	1	27	0	36	1	1	9	0	0	2	1	1	0	7	0	0	0	0	0	0	9	1	20	0	0	10	0	0	35	5	0	12
New.ReferenceOTU2151	0	620	0	0	0	0	0	0	0	0	0	0	0	0	0	2	0	0	0	0	0	3	16	0	0	0	839	0	4	0	0	0	0	0	0	0	0	51	1	282	0	0	1	0	3	1	0	1	0
New.ReferenceOTU2150	0	0	0	8	4	8	11	8	8	155	2	0	0	67	13	13	252	0	0	0	30	0	0	25	0	0	0	0	0	0	0	0	138	0	0	0	0	0	0	1	0	0	4	0	1	0	37	9	32
New.ReferenceOTU2155	80	37	14	10	2	17	0	27	0	35	3	0	99	16	0	45	10	30	141	11	32	3	0	88	11	15	0	39	0	14	40	1	18	3	41	9	4	11	7	10	1	1	19	4	1	22	0	44	10
New.ReferenceOTU3157	226	8	175	187	55	54	28	75	42	3	205	58	1	7	3	52	14	10	7	18	10	63	75	41	5	7	5	4	11	59	12	6	0	32	49	0	0	2	14	20	5	37	24	1	6	0	38	59	105
New.ReferenceOTU3150	819	0	0	38	168	24	0	0	0	209	0	0	0	209	324	78	206	64	0	25	33	10	0	137	0	54	1	0	0	212	0	638	0	0	18	34	43	23	0	0	26	10	85	0	824	0	0	13	18
New.ReferenceOTU3151	0	0	8	0	0	0	3	71	0	0	1	41	0	0	395	0	20	0	0	0	9	1	0	0	0	0	0	1	0	0	0	0	35	104	0	0	0	0	0	0	885	0	0	0	0	0	240	0	0
New.ReferenceOTU3400	0	0	129	63	21	161	585	5	225	567	144	32	1	223	25	373	243	0	11	5	346	0	2	99	3	8	0	0	8	6	6	0	3284	4	0	0	0	0	14	0	29	21	7	0	0	12	1075	13	61
New.ReferenceOTU3401	0	15	30	12	0	0	55	11	28	14	22	15	12	0	7	4	0	2	7	0	9	1	19	3	26	1	1	5	18	0	44	0	126	0	0	0	0	15	15	35	25	0	9	5	3	13	2	12	20
New.ReferenceOTU698	2138	82	2131	1186	450	1503	609	723	1357	290	1015	451	60	59	82	2116	98	369	483	966	104	1194	897	1030	71	34	159	19	112	4740	66	327	14	757	508	2	31	30	125	264	146	2163	257	97	109	29	202	2798	1249
New.ReferenceOTU3992	130	39	2457	1467	304	250	1345	145	831	9	582	666	19	1	35	42	3	204	31	547	7	779	577	84	81	6	17	7	187	3179	9	11	0	55	92	1	1	8	183	35	49	192	144	18	21	3	7	1326	842
New.ReferenceOTU2734	0	4	33	6	0	14	54	1	15	31	25	20	2	0	1	64	1	0	0	0	6	3	2	4	1	0	0	2	5	0	1	0	240	0	0	0	0	1	1	4	0	0	16	0	0	0	109	0	13
New.ReferenceOTU695	0	0	1	123	0	16	42	5	63	18	1	7	0	7	1	85	10	0	0	0	10	7	2	2	0	0	0	0	1	0	1	0	3	0	1	0	0	0	0	0	0	0	1	0	0	1	5	0	69
New.ReferenceOTU3995	0	1	5	4	0	56	36	7	14	199	7	3	2	0	3	195	2	8	1	0	5	4	2	15	5	1	0	3	2	0	17	0	62	14	1	0	0	4	31	2	1	0	11	4	0	2	26	0	58
New.ReferenceOTU1200	81	53	15	81	40	349	410	39	11	425	16	23	58	654	630	341	677	176	67	281	319	458	6	85	17	139	593	858	134	129	17	90	207	66	5	10	13	93	67	1	281	11	538	236	141	215	1859	8	159
New.ReferenceOTU3718	0	0	0	0	0	0	0	0	0	0	0	0	0	1	4	0	4	0	0	0	0	0	0	0	0	0	0	0	0	0	0	0	214	0	0	0	0	0	0	0	1	0	0	0	0	0	429	0	0
New.ReferenceOTU3719	2	125	12	5	21	18	16	9	4	0	1	9	23	49	215	6	37	1	28	0	50	18	0	10	22	5	27	66	30	0	35	19	0	4	1	1	3	13	3	10	27	0	18	15	88	69	138	16	16
New.ReferenceOTU693	4810	1035	189	339	398	271	160	162	54	2389	88	61	464	7493	1664	1351	17940	564	494	1226	4036	3031	0	1578	597	4189	4268	3029	358	1553	539	6818	492	158	1047	2178	3613	63	114	129	1356	47	468	312	4572	856	2400	937	285
New.ReferenceOTU3710	31	6	25	13	0	0	0	15	1	1	0	0	346	0	0	1	26	15	297	2	3	42	2	23	2	32	13	126	0	7	48	3	0	8	51	40	2	0	26	4	10	0	19	1	0	23	25	11	0
New.ReferenceOTU3711	993	24	22	50	38	30	12	67	2	233	7	8	38	767	535	260	946	393	55	877	426	404	14	353	49	465	379	533	21	416	103	733	60	28	510	109	559	6	82	26	182	28	97	71	815	98	77	283	193
New.ReferenceOTU55	0	779	12	0	0	1	9	251	7	17	3	7	431	1	93	86	6	17	360	98	1	196	1111	0	535	56	954	1796	1570	53	361	0	1	185	0	0	6	419	282	3961	210	29	131	168	71	1756	10	393	417
New.ReferenceOTU53	0	38	82	9	5	25	127	9	69	24	68	7	90	1	8	18	0	4	48	0	5	20	17	2	31	0	23	5	8	0	41	0	42	9	0	0	0	3	30	89	9	0	78	13	1	17	31	1	14
New.ReferenceOTU342	0	0	73	19	18	153	248	3	102	232	37	12	0	4	14	435	13	0	0	1	8	0	0	35	1	0	0	0	0	0	10	0	397	0	0	0	0	0	10	0	1	0	1	0	0	0	32	0	25
New.ReferenceOTU1848	907	29	34	48	64	88	55	23	1	509	6	17	95	428	271	267	300	210	87	678	241	521	6	194	82	255	394	486	82	314	82	845	32	39	89	313	113	53	78	24	169	5	406	314	437	57	269	53	89
New.ReferenceOTU1849	4	26	0	0	0	0	0	14	0	0	0	0	42	0	2	0	0	22	11	14	0	36	4	0	5	7	58	5	33	15	12	0	0	1	0	0	0	19	10	20	0	0	9	26	12	4	0	6	0
New.ReferenceOTU3398	44	248	176	113	46	229	258	58	133	43	30	72	243	755	599	76	807	27	106	109	550	100	8	37	67	89	103	253	61	1	80	54	297	64	14	0	101	117	40	78	413	1	141	115	165	285	1708	52	111
New.ReferenceOTU3399	35	0	174	59	17	513	43	7	32	0	11	13	0	1	9	7	15	0	0	277	2	3	0	48	1	0	0	0	0	1	0	0	1	14	7	0	1	2	0	0	1	19	0	0	146	0	0	2	67
New.ReferenceOTU3394	66	0	6	15	5	38	0	7	0	65	2	0	3	26	19	32	6	58	4	61	5	113	0	26	3	17	279	40	0	23	7	10	0	1	5	5	7	0	3	1	8	0	19	4	1	13	24	11	37
New.ReferenceOTU1843	31	32	29	19	9	5	26	4	0	7	7	16	141	113	116	5	84	17	64	2	130	122	1	38	61	10	182	283	65	9	42	9	49	16	10	10	11	42	49	6	85	6	15	117	65	35	1	30	2
New.ReferenceOTU1844	147	109	42	29	4	31	2	136	6	48	15	9	82	51	9	97	47	38	122	41	76	68	23	72	73	32	23	200	23	51	187	63	6	10	35	6	11	4	62	4	53	6	17	21	13	75	2	164	47
New.ReferenceOTU3393	2	68	1	1	0	4	7	13	2	0	48	0	59	9	0	0	0	13	40	5	0	12	12	50	6	0	0	0	0	0	4	0	0	0	0	0	0	0	0	0	0	0	34	0	0	27	24	0	0
New.ReferenceOTU3391	80	5	0	25	27	5	0	3	0	33	1	0	17	167	326	29	105	65	9	13	81	147	1	84	1	8	221	124	18	44	9	152	2	2	4	6	11	1	0	0	6	0	2	4	265	31	49	26	9
New.ReferenceOTU3374	11	21	7	5	0	11	2	46	1	3	1	5	187	0	12	10	0	3	237	1	6	30	43	22	81	4	1	118	11	2	165	3	1	4	9	1	0	5	53	12	17	2	25	31	10	8	5	72	5
New.ReferenceOTU3376	0	2	0	2	0	0	2	1	1	0	0	0	0	0	0	0	0	0	0	0	0	4	2	0	1	0	10	12	46	0	0	0	227	5	0	0	0	0	73	0	16	13	0	150	0	0	24	0	0
New.ReferenceOTU3370	0	0	0	0	0	3	0	0	1	0	0	0	0	0	0	0	14	23	0	0	8	2	0	2	8	0	14	5	5	54	0	10	0	23	0	0	0	0	0	0	0	0	15	3	0	37	9	3	21
New.ReferenceOTU3372	496	106	448	314	107	172	82	56	169	110	132	34	36	11	58	146	42	92	50	406	26	227	112	77	22	25	85	31	23	557	7	102	3	22	41	4	7	32	58	254	74	103	118	138	132	16	52	174	141
New.ReferenceOTU3373	52	18	31	26	3	39	11	21	1	12	5	0	128	26	4	71	20	25	212	20	25	6	12	136	12	79	5	82	4	29	65	0	0	3	39	17	29	0	17	6	27	2	50	46	4	21	1	72	16
New.ReferenceOTU1206	0	0	187	36	12	162	238	6	237	127	53	17	1	6	74	376	1	2	0	1	12	1	0	127	2	0	0	171	114	0	5	0	44	0	0	0	0	0	3	4	7	3	17	0	4	530	3	0	48
New.ReferenceOTU1444	16	0	0	0	8	0	0	0	0	41	0	0	34	9	133	4	0	117	35	39	30	337	0	16	1	15	933	160	0	15	15	104	0	9	11	2	21	0	0	0	74	0	37	16	128	37	0	0	0
New.ReferenceOTU2731	0	1	0	21	0	0	6	0	0	0	0	0	1	9	0	5	0	0	1	1	3	2	0	20	0	0	10	5	0	0	0	0	68	1	0	0	0	0	3	0	5	0	3	0	0	0	492	0	0
New.ReferenceOTU3576	73	43	14	42	3	91	1	69	7	102	6	2	292	29	15	147	44	75	224	114	70	21	31	213	21	91	26	86	3	43	75	106	0	3	35	77	21	9	30	8	42	2	68	17	56	64	48	79	129
New.ReferenceOTU3577	7715	473	7504	7034	1603	4905	1865	2476	3929	259	3519	2258	250	78	470	3625	223	1793	364	3757	216	5266	12486	1006	222	127	773	184	445	6976	365	283	40	1525	579	4	60	152	545	1221	765	2121	1745	378	411	237	587	9154	5487
New.ReferenceOTU3575	0	0	12	6	2	4	38	19	17	4	11	9	0	3	15	3	1	0	0	0	11	0	0	3	1	0	0	0	1	0	1	0	11	1	0	0	0	0	0	0	4	0	0	0	0	4	36	0	25
New.ReferenceOTU3572	264	2	24	6	21	31	2	12	0	40	2	1	18	82	258	106	18	53	16	122	50	106	2	110	14	86	130	164	8	41	19	156	14	5	17	19	23	1	5	2	47	0	24	0	91	15	22	35	41
New.ReferenceOTU3571	144	0	0	93	0	0	0	0	0	48	0	0	0	30	214	19	31	1	0	126	21	0	0	44	0	210	43	60	0	0	0	84	0	0	18	7	30	0	0	0	25	0	20	25	0	0	0	0	0
New.ReferenceOTU3578	49	9	32	8	31	2	5	28	129	0	21	1	5	0	1	7	4	21	18	134	0	85	36	1	2	0	7	1	1	139	3	0	0	5	55	1	0	0	4	12	3	113	69	0	11	0	1	142	4
New.ReferenceOTU4450	454	2	190	401	11	50	73	11	53	17	28	21	0	0	1	78	4	60	2	128	6	326	10	58	3	5	3	0	5	97	81	238	0	5	134	0	3	0	0	6	4	34	68	1	47	0	0	48	48
New.ReferenceOTU1445	51	2	0	2	1	12	0	4	0	145	2	2	3	34	106	175	44	57	3	136	15	12	0	5	4	4	27	9	5	127	1	37	0	0	1	2	16	4	1	0	6	2	77	8	3	4	0	8	44
New.ReferenceOTU4279	77	1	13	52	4	6	0	4	1	25	4	0	1	393	26	33	230	9	9	35	315	15	1	153	7	33	21	20	3	9	14	23	0	1	30	9	24	0	0	7	12	0	5	3	11	1	29	2	18
New.ReferenceOTU1446	552	21	13	5	46	81	11	7	0	23	1	3	30	108	1034	35	96	55	45	96	53	183	0	65	13	66	234	209	22	278	13	617	3	12	15	13	40	8	8	4	59	0	77	21	524	13	84	22	37
New.ReferenceOTU4276	83	26	27	29	8	44	1	30	1	13	7	0	145	27	8	55	32	8	109	11	44	12	6	151	18	25	1	22	0	15	38	11	0	6	45	19	4	6	7	22	20	2	25	27	2	14	4	69	16
[truncated: 1,048 more rows]
[truncated: 33 more columns]

## Sheet: Table S4
Table S4. OTU table of bacterial communities of total 81 samples (Dataset-I). Numbers of OTU IDs are extracted from customized GreenGene database provided by QIIME. OTUs ID
#OTU ID	May.MS	May.XH	Oct.DL	Dec.XM	Jan.DL	Apr.XH	Jun.XS	Jun.SD	Dec.DL	Apr.DL	Oct.DP	Mar.SD	Jan.XS	Oct.SD	Mar.MS	Jun.DL	Aug.SZ	Dec.SZ	Dec.ML	Jun.XH	Jan.MS	Oct.MS	Aug.XS	Dec.SD	Mar.XM	May.XM	May.SZ	Aug.DL	Apr.MS	Aug.ML	Apr.XM	Dec.MS	Aug.SD	Mar.XS	Jun.XM	May.SD	Mar.XH	Dec.XH	Apr.XS	Aug.XM	Oct.XS	Jun.SZ	Jan.XM	May.XS	Dec.XS	Sep.XH	Sep.SD	Sep.SZ	Sep.DL
4473818	106	49	40	386	1	14	130	42	7	88	339	120	1	79	5	100	33	30	11	49	0	69	185	93	60	1274	419	429	95	136	16	2	22	31	166	76	41	3	63	249	252	379	20	147	4	168	41	313	99
113577	499	750	100	1328	425	304	41	117	1120	475	115	21	1128	72	55	329	76	259	66	27	729	31	83	264	252	270	491	167	206	155	559	707	109	219	83	87	211	383	364	244	25	44	551	808	521	97	109	63	60
153559	1	0	0	1	2	1	1	0	2	0	151	0	0	0	0	0	1	0	0	0	2	0	2	875	0	1	0	545	0	3	0	10	0	0	50	0	0	0	0	3	0	0	4	0	1	5	10	7	0
4463771	3	8	47	17	6	2	9	4	40	2	801	2	16	50	0	19	187	53	17	0	7	163	70	16	1	23	4	205	2	575	4	20	60	3	4	0	3	14	2	61	428	45	12	6	25	79	59	151	160
1127773	3	1	0	2	7	12	0	0	2	22	16	108	1	0	32	0	0	8	0	1	22	0	1	80	49	2	0	2	40	0	32	1	0	397	11	1	2	2	40	0	0	0	2	0	2	0	0	0	0
1040114	2	14	0	19	10	51	0	1	8	29	4	698	29	0	48	0	0	3	2	0	31	0	0	152	20	3	11	3	30	1	20	10	0	138	2	3	26	14	57	1	0	0	8	5	2	1	0	0	0
543813	7	60	51	60	46	206	85	154	58	408	147	38	15	31	4	112	114	22	6	4	3	97	125	277	35	92	19	150	60	125	188	5	218	47	65	17	4	19	399	220	51	8	35	39	6	11	39	21	197
313946	233	283	0	18	614	1137	1	1	4	1056	1	3536	1016	0	550	0	0	2	1	0	762	0	0	1180	1123	114	243	1	1326	0	856	24	2	3086	112	543	1966	1	1941	0	0	0	360	239	0	1	0	1	0
4365343	2	53	0	2	8	133	3	12	10	92	9	979	4	0	166	40	1	3	71	39	12	2	1	190	74	229	8	4	171	1	169	6	1	248	82	6	79	406	443	2	1	7	11	13	5	5	2	0	0
4358404	1	2	0	0	3	35	0	1	1	18	2	380	8	0	69	0	1	0	1	0	11	0	0	306	168	5	2	2	80	0	18	2	0	515	2	0	169	12	64	5	0	0	4	4	1	3	1	3	1
204219	945	1618	1480	315	205	12	137	464	154	27	915	5	26	2000	3	669	1365	291	23	28	30	1081	2060	17	28	3430	100	723	35	2182	28	136	489	36	161	119	14	80	78	989	2608	155	337	2173	558	882	369	1441	270
683458	108	216	1	9	82	330	16	14	2	246	56	927	1112	0	525	2	0	42	123	15	1247	0	2	278	1054	290	351	0	624	2	285	41	0	1737	33	570	1467	110	346	7	1	15	47	137	1	3	0	0	1
999932	3	18	15	12	5	7	5	2	45	15	9	137	1	20	6	10	29	10	7	0	1	12	14	19	24	7	7	2003	3	7	7	4	6	9	19	5	27	27	1	158	12	8	3	2	8	27	15	5	46
568025	15	15	92	2	0	0	48	49	33	0	144	0	0	32	0	206	127	22	17	4	0	133	86	22	0	38	14	109	0	181	0	6	84	0	51	24	0	57	0	176	97	188	1	44	4	19	48	83	24
137451	6	7	15	105	557	29	10	6	46	48	15	91	293	15	5	7	0	31	7	4	174	6	3	14	67	18	6	0	26	3	42	10	0	83	6	9	29	22	44	4	16	1	251	4	11	19	0	0	3
822693	20019	20311	30043	23096	23988	14782	23558	42087	50190	12491	27119	4751	15626	41898	3738	17983	38642	44618	13307	5615	13709	47670	32894	16830	7724	16667	30607	25687	14680	38405	19311	22918	25278	12195	15597	25456	11009	28707	20611	27812	34090	29586	18032	12011	19270	25061	23221	22865	23377
4402114	6	19	1	1484	820	511	1	2	304	298	4	1387	1173	4	486	0	4	281	264	2	360	4	1	661	1653	6	5	63	342	10	421	168	2	1446	0	2	1441	600	575	0	6	1	728	10	135	16	1	4	33
228077	11	29	0	84	98	63	1	0	43	86	1	473	31	1	56	3	0	6	5	0	366	1	2	90	233	21	13	0	147	0	89	4	0	136	12	10	193	7	207	5	2	4	61	19	1	1	0	1	0
1953633	24	30	1	273	284	35	5	5	112	163	4	1	130	3	24	32	5	92	4	1	96	1	3	56	51	142	15	11	73	9	92	140	1	58	18	6	8	44	306	19	0	5	297	78	73	1	0	0	0
819037	0	4	4	0	0	15	0	0	1	7	0	211	0	0	37	0	2	0	0	0	0	0	4	0	74	2	1	3	227	2	32	0	0	296	0	15	18	0	38	3	1	0	0	2	0	2	8	0	1
817038	51	43	2	3	18	208	117	241	5	411	73	387	156	19	277	33	31	33	12	7	147	27	13	782	166	74	774	118	244	32	270	63	54	1291	49	172	264	10	638	48	3	228	18	125	7	27	6	20	3
1145470	22	26	1552	43	34	6	78	328	51	6	1213	0	24	1743	3	97	419	32	1	14	7	1798	1198	36	33	33	44	1102	2	457	7	47	2243	0	114	15	15	21	13	1824	2047	568	61	23	19	2118	1135	1461	688
4472017	4605	7892	3058	9475	12685	13271	2132	2344	13739	16661	6905	11436	6470	3237	3816	1640	3449	9488	3249	602	3077	3942	3901	6754	9723	8966	9591	5439	15841	5254	10856	9427	1312	13530	3024	6194	5931	9160	20676	1407	2603	848	6978	4156	7672	2178	937	2306	791
4379538	77	86	22	151	68	56	20	18	204	133	39	19	193	14	6	54	47	37	9	1	93	7	27	51	19	42	138	91	46	92	32	52	17	29	8	13	18	30	57	88	15	15	92	289	59	16	45	50	25
570543	32	45	17	13	64	38	32	80	36	27	30	45	91	30	12	29	47	93	55	10	49	33	53	50	8	31	124	19	87	41	47	42	28	29	25	117	23	24	72	39	23	57	53	33	36	42	38	30	22
808436	26	70	407	16	8	0	370	197	38	2	237	0	3	665	0	211	921	24	3	92	5	600	1345	22	4	106	258	1352	0	1583	1	16	845	3	368	26	0	21	2	1224	368	50	46	49	11	748	426	379	629
4422794	1	7	19	26	2	64	1	1	4	235	5	351	1	0	4	1	2	2	3	0	0	1	0	14	16	2	1	2	111	2	34	0	0	24	1	1	3	5	318	0	0	1	14	3	2	0	0	1	0
4434375	9	17	509	30	27	5	60	117	50	1	500	0	22	735	0	119	4000	16	0	30	9	682	4951	25	4	50	21	3996	0	3277	2	45	762	0	82	9	0	17	5	1683	299	7	19	11	53	1112	648	1105	693
541327	322	381	136	450	91	27	875	308	846	154	586	12	247	353	6	317	505	243	45	65	127	724	191	289	74	679	1891	540	47	461	95	351	146	45	168	463	10	457	153	260	343	410	318	677	364	353	251	201	243
4378770	7	35	105	306	185	154	4	4	508	894	151	33	2	212	10	9	301	30	41	2	146	18	811	19474	728	57	5	1617	34	74	242	171	327	158	146	8	424	262	598	592	73	2	238	7	172	116	81	586	418
750263	16	41	82	71	76	9	41	21	147	49	819	2	78	65	1	64	315	63	7	1	33	88	123	401	21	133	44	426	21	582	23	75	11	7	63	18	8	39	51	1280	90	25	137	61	97	70	112	99	121
4406139	263	1111	291	208	90	171	263	714	175	27	224	9	132	214	6	262	429	37	48	638	108	336	674	116	34	2402	405	770	31	940	88	418	608	23	667	2142	30	378	61	1168	247	66	212	357	168	741	216	149	244
4450317	5	26	17	20	7	73	9	6	29	12	21	66	7	9	6	11	9	16	10	1	6	18	15	81	5	62	44	85	23	10	12	8	5	14	7	10	14	24	25	74	57	31	7	6	9	54	9	15	113
4364411	27	18	23	63	185	11	7	2	93	65	144	1	191	10	3	73	12	42	7	3	120	13	13	1163	31	43	46	186	29	17	31	46	3	41	71	3	17	17	49	31	10	23	92	92	12	18	4	7	23
4321241	17	97	0	30	24	40	2	0	157	59	42	19	8	3	5	5	5	47	22	4	23	31	5	545	66	255	23	78	26	4	44	18	5	21	66	3	66	413	155	42	9	36	43	71	4	74	15	0	8
1142189	12	98	166	18	14	87	10	232	44	26	166	26	30	237	10	43	852	17	11	5	40	158	345	62	26	72	17	1065	33	1472	21	15	662	28	49	14	38	92	53	1113	605	38	29	14	11	330	371	381	617
4377639	277	483	0	1411	922	26	33	1	210	69	1	1	63	0	0	112	0	1	1	7	2	0	0	11	257	955	13	0	7	0	83	66	0	56	53	3	31	76	195	1	0	2	1364	940	10	1	0	0	2
4317089	56	107	33	919	84	14	9	22	848	80	21	8	289	15	14	85	32	26	4	8	287	12	36	60	70	62	71	56	25	29	64	53	9	53	36	9	14	12	55	185	13	5	267	113	53	18	20	12	24
4483034	18	45	294	91	33	61	19	28	42	157	459	111	18	304	37	85	129	27	62	11	73	390	246	3300	109	169	69	3702	165	214	196	111	333	60	188	42	40	162	364	301	430	44	78	22	38	198	61	349	180
4410507	10	37	0	32	17	97	2	3	8	321	6	147	15	2	92	1	2	22	13	2	42	0	0	873	447	50	43	34	142	5	315	18	18	185	6	6	199	44	517	2	0	1	34	36	4	11	1	1	1
3845985	77	36	65	939	190	12	14	17	701	98	66	16	947	78	21	31	415	109	12	0	329	42	210	173	166	61	160	436	220	515	314	290	58	190	8	16	28	67	267	1543	62	20	820	166	455	39	200	175	61
4018589	15	31	0	0	17	36	0	4	0	28	0	86	96	0	6	0	0	0	0	0	35	0	0	23	14	15	114	0	38	0	27	0	0	11	2	139	6	2	71	0	0	4	12	8	0	0	0	0	0
4394718	87	431	230	190	54	130	238	323	146	16	195	16	57	371	2	143	611	40	30	280	43	315	864	121	41	741	287	917	22	1084	74	188	512	16	412	624	26	152	56	986	200	59	126	83	90	655	271	207	374
4388776	16	51	5	2	11	57	4	55	4	42	3	0	7	2	2	48	3	6	1	6	8	0	6	3	5	81	18	3	745	9	44	3	1	10	40	25	2	1	34	1	0	2	6	15	2	1	0	0	0
1110493	420	489	190	18	49	1477	69	192	67	1204	1683	10	219	424	47	76	83	45	180	8	176	1664	159	51	111	584	355	249	1684	89	787	265	193	287	97	283	171	218	1290	116	362	189	32	629	28	92	62	45	118
4329804	10	10	1	3	13	235	2	2	0	382	0	1345	2	0	688	0	0	0	0	0	3	0	0	6	1054	24	2	0	288	0	334	0	0	2876	3	5	637	0	696	0	0	123	4	11	0	0	0	0	0
4444663	43	31	13	168	1	5	64	10	3	38	147	54	1	26	2	39	16	11	5	16	1	28	89	36	27	652	204	193	63	54	6	2	4	14	65	58	29	5	31	124	112	176	21	41	1	95	20	124	35
593808	56	125	0	2	54	79	24	20	1	164	55	381	455	0	42	16	0	24	4	1	328	0	1	180	110	122	140	5	177	0	127	42	0	183	23	162	175	5	252	0	0	53	47	83	2	1	0	0	0
4368881	5	18	119	2	1	1	118	94	8	1	119	0	5	114	0	42	112	3	5	22	3	271	55	22	2	64	4	112	1	98	1	2	92	3	53	6	0	8	0	133	170	20	7	2	4	373	67	84	179
3951713	406	1399	0	42	2089	845	215	708	51	672	160	4909	5431	3	972	130	15	586	587	20	3660	3	0	26963	1617	1536	5053	136	2700	42	1156	277	6	2087	367	2640	1277	143	1745	3	8	3891	912	344	42	4	8	3	90
334685	696	603	0	8	52	23	232	62	24	204	0	0	346	8	0	154	19	13	2	11	62	7	30	47	19	790	2282	360	10	4	26	248	0	18	94	56	23	80	103	378	0	42	128	2155	126	328	143	18	178
4422142	4	10	2	5	1	0	0	1	7	3	45	12	2	5	0	0	1	4	11	1	8	1	0	4344	4	20	41	471	2	2	3	74	2	0	6	7	7	23	1	8	3	0	0	1	6	21	0	3	6
719639	13	67	20	12	10	2	11	6	50	38	54	11	15	102	0	6	14	5	6	1	13	7	23	59	9	30	14	2822	14	33	8	5	7	1	7	10	3	22	13	183	21	15	41	13	4	28	31	43	30
1141669	3	10	0	4	0	5	0	2	8	0	15	0	2	1	1	0	1	0	2	0	0	0	0	490	0	2	1	64	3	1	0	5	0	0	1	3	4	13	0	1	0	0	5	0	0	4	1	1	0
846474	10	10	411	6	1	1	212	256	63	0	708	1	10	583	0	150	3174	2	0	32	0	2007	1997	3	0	8	37	2546	0	3090	0	47	1383	0	119	205	0	11	1	1942	759	51	19	12	24	786	691	571	911
775023	7	22	0	7	14	1007	0	1	1	2652	0	1586	44	1	113	0	0	10	2	0	67	0	0	127	479	40	54	0	1275	0	833	0	1	742	2	7	430	14	3621	0	0	0	7	59	3	0	0	1	0
553217	1508	2729	1127	1629	1788	683	2361	1515	1398	4257	2703	8	656	1064	40	807	5802	280	15	213	34	2524	2586	38	844	3373	3016	5275	1076	6029	1576	275	1563	800	946	3075	731	251	3172	2463	2123	197	2944	5177	455	2251	1931	2162	3210
1767788	0	0	0	0	0	0	0	0	0	0	3	0	0	0	0	2	1087	0	0	0	0	0	407	0	0	0	1	180	0	7	0	0	156	0	0	0	0	0	0	8	0	0	0	0	0	10	1	0	0
4199936	396	360	12	1233	584	568	8	18	1768	1069	13	45	878	5	22	55	3	191	22	2	407	6	16	247	245	534	60	57	332	10	1127	1105	4	150	53	21	188	394	1647	33	9	5	1020	846	1552	9	12	12	19
729365	696	1321	7	29	81	1831	281	900	26	2848	639	1814	684	65	1790	1008	1214	168	1539	74	656	22	313	861	713	1407	8849	274	8333	774	2269	117	1005	2533	205	2967	501	233	5667	186	33	6562	79	1287	76	62	31	9	112
354744	142	222	0	0	3	39	102	94	0	24	0	17	1573	0	195	1	0	8	1	2	2826	0	0	1	21	73	558	0	60	0	29	137	0	883	9	243	106	1	29	0	0	5	9	42	74	0	0	1	0
513523	1	0	374	10	18	0	381	120	23	0	635	0	3	570	0	234	446	117	4	45	0	947	244	5	0	1	2	524	0	144	0	2	253	0	296	11	0	11	0	359	680	70	48	0	4	138	122	54	173
574991	19	77	19	102	32	15	3	29	87	18	65	4	102	17	3	22	61	24	5	0	62	15	53	89	19	29	60	155	8	65	33	40	54	13	9	10	9	41	20	87	21	4	52	48	58	64	37	43	46
753539	1356	2163	839	628	2254	1946	1822	1780	1744	4741	27458	34991	6244	7684	2701	1128	11373	4211	2586	388	5183	11848	5484	34644	2183	3088	7081	12191	11121	14245	4335	5060	4934	7862	4217	5444	3678	6281	7497	5573	1960	1365	2585	2707	2316	5324	4762	3576	1863
3032241	4	12	1	14	89	144	0	0	3	302	0	1531	20	0	143	0	0	1	8	0	99	0	0	15	319	10	6	0	321	0	181	5	0	632	0	17	568	7	411	0	0	0	36	14	1	0	0	0	0
788929	13	25	1506	200	113	2	3573	7209	1905	0	2056	2	28	2301	1	770	2603	532	249	3045	6	2023	3196	1897	0	81	3	6636	2	2684	0	1045	2614	1	2978	14	3	3610	1	4543	1799	93	395	8	471	2378	1291	488	2170
546425	337	2758	30	41	42	68	64	1415	86	36	441	0	29	2	0	37	1	63	3	5	57	2	0	266	10	1367	44	37	13	0	39	47	0	46	221	417	20	96	89	6	4	26	40	932	86	0	1	0	2
4300601	12	93	334	34	2	0	44	251	36	4	126	0	1	221	0	129	1262	2	1	18	0	333	465	3	0	302	0	1399	0	1034	1	3	154	0	23	1	0	12	6	1264	751	4	9	55	6	154	70	49	194
4402671	6	8	0	19	3	20	0	0	14	20	0	152	18	0	42	0	2	1	84	0	540	0	0	203	19	1	4	118	100	0	29	5	0	100	0	3	52	12	74	2	6	0	3	2	3	0	1	0	8
589123	1	6	27	2	3	1	13	9	8	7	128	0	3	17	0	10	56	6	2	1	2	91	35	50	0	13	5	47	0	27	3	15	210	0	84	3	0	1	13	81	98	9	16	8	12	184	254	30	72
4365856	20	132	613	42	16	233	84	283	59	153	318	67	13	249	27	220	1968	20	3	58	14	180	1578	33	263	239	21	1471	52	3039	183	38	754	90	197	33	190	36	301	1697	533	2	51	67	48	425	312	338	529
4308599	16	16	0	3	15	267	1	0	3	305	0	65	3	1	142	0	1	2	1	0	18	0	0	5	20	25	13	0	451	0	207	1	0	1035	0	9	138	0	409	0	0	0	6	31	0	1	0	0	0
304640	96	117	2	2	12	925	18	50	65	601	838	7128	195	1	272	2	1	8	650	2	271	5	0	2773	199	91	251	199	1130	0	332	54	1	957	102	231	475	704	1064	2	3	123	13	120	10	216	0	2	123
838940	76	98	306	324	2724	514	20	19	556	694	922	4900	456	156	1315	200	308	278	79	14	244	128	116	2168	538	268	77	303	1074	301	710	87	47	1902	179	48	325	221	1427	145	461	86	3649	79	139	39	41	37	91
233934	1	14	0	3	8	417	0	1	5	398	0	768	2	0	62	2	1	3	5	0	67	0	0	1291	180	6	13	1	1185	0	227	32	0	96	1	3	243	3	702	0	1	6	11	0	7	0	0	1	0
4375703	177	358	120	719	1085	17	108	91	2830	56	3298	3	842	789	2	293	117	2582	479	56	478	771	1766	2961	249	1529	199	3353	18	304	32	1709	59	24	881	54	53	202	38	222	137	9	659	123	735	759	295	821	71
1137185	13	48	32	5	13	13	2	5	22	18	10	78	2	56	5	26	60	17	9	1	2	15	48	16	29	44	16	2764	8	18	13	19	11	8	51	4	26	32	8	247	20	10	15	16	5	65	50	21	313
4422872	0	1	234	3	0	1	1	13	2	0	62	0	0	213	0	11	250	8	0	1	0	679	553	10	0	0	0	187	0	762	1	12	235	0	14	23	2	2	1	336	362	1	0	1	3	136	359	182	194
326649	154	79	343	35	18	1	420	331	73	0	779	0	60	338	0	446	977	56	6	91	18	448	761	13	0	135	841	979	6	2082	4	104	446	1	318	255	1	19	6	1442	877	290	67	477	109	497	711	1546	719
580440	730	1010	1812	338	1511	491	894	1509	1253	759	1872	75	4197	313	102	363	255	1636	909	168	1720	1343	132	199	280	812	3707	984	256	99	464	1259	258	686	203	1145	569	1202	902	915	2105	1653	2093	1555	1501	289	156	97	726
4471636	48	97	72	204	78	32	3	10	200	146	40	3	149	23	3	34	192	25	5	2	66	21	119	35	23	80	41	188	40	293	53	62	77	18	23	13	16	32	97	185	73	9	77	197	79	96	102	92	86
558170	2	1	98	6	5	0	167	53	11	1	185	1	0	90	0	63	36	9	95	6	3	28	30	2898	0	5	1	1836	0	128	0	13	12	2	116	0	0	3	1	20	94	2	5	0	5	36	11	38	25
828302	3	64	1	7	1	26	5	17	16	5	2	72	4	1	2	2	6	1	30	6	11	0	15	370	60	68	7	1	7	2	14	3	1	11	4	3	32	298	18	3	0	2	3	2	1	3	1	0	4
4326967	479	286	29	101	5	72	12	329	178	12	122	3	16	78	0	36	187	215	68	3	7	267	58	268	1	146	543	241	176	434	19	231	28	3	48	47	0	473	53	145	36	49	12	808	125	18	28	44	33
4457555	60	34	34	42	69	22	18	13	86	31	374	99	30	38	35	84	41	311	207	13	37	59	43	73	34	106	251	95	141	280	61	64	73	56	44	84	18	87	286	36	67	59	69	78	78	157	42	54	385
715163	1618	2265	5091	3408	7593	1398	1551	1972	7029	1877	5791	419	3868	7437	428	2221	5857	9485	1848	344	2265	7569	4769	2172	1114	1886	2536	2568	1321	6663	2029	3669	3142	1610	1338	1837	1384	3997	2764	2300	5764	2196	5683	1125	3188	4258	4626	6117	3247
316013	27	11	1	0	4	28	0	0	2	52	16	241	2	0	3	0	0	2	0	0	5	0	0	199	0	11	8	38	99	0	22	4	0	4	24	25	0	0	111	0	0	3	5	61	1	0	0	0	0
343089	7	5	210	13	5	30	21	8	54	56	33	83	3	18	0	28	16	54	27	8	5	25	1	69	5	10	21	150	15	20	0	5	4	4	62	2	3	32	129	32	18	8	32	11	4	328	85	21	175
4366724	34	67	59	158	82	33	17	21	177	81	106	10	140	45	2	36	303	110	12	1	67	37	84	275	61	127	70	226	44	339	83	93	52	32	40	25	25	74	94	145	84	19	141	198	108	51	95	56	42
4459231	444	758	543	330	213	1048	864	1314	844	1853	3068	2085	1247	1169	431	328	818	2336	1102	130	1376	2339	692	614	2447	870	1488	783	2651	165	1093	1320	543	1828	453	1492	990	2075	2676	510	2120	1150	220	505	292	391	240	249	263
4170478	73	338	1065	1120	1477	150	74	141	2309	275	806	299	641	563	72	323	458	1953	303	36	288	650	600	461	305	543	37	810	2402	487	184	496	194	415	71	104	51	3031	588	370	629	39	1249	244	445	122	45	80	70
826611	105	198	5	28	190	124	22	124	77	302	334	2725	183	2192	189	95	157	151	237	46	713	151	18	300	83	261	250	9	613	97	299	168	142	171	64	485	74	210	480	2	19	622	104	92	58	64	36	8	3
4483582	1377	1742	3	7194	4764	2854	261	98	291	2546	7	10933	6439	5	1119	523	2	5503	992	28	1122	2	0	517	9053	975	2030	2	2058	0	1825	4840	0	6751	156	1979	2220	181	3806	0	0	808	2180	1880	2853	2	0	3	0
28059	4	11	21	1	2	6	53	279	36	13	201	1	1	44	0	25	125	27	6	0	0	51	54	48	0	16	3	138	15	410	4	2	24	0	22	1	0	42	27	73	70	20	3	11	27	27	36	68	44
114379	14	63	0	621	2	8	1	0	10	77	0	266	1	0	3	1	1	0	1	0	1	0	3	40	25	38	22	2	101	0	23	2	0	31	24	3	14	23	189	5	1	1	5	17	1	2	0	0	0
106498	202	632	61	594	164	110	31	205	740	102	202	36	1234	95	37	202	129	320	59	15	617	29	61	510	160	100	567	281	56	198	167	480	237	115	66	162	156	299	76	313	29	62	228	187	232	104	128	163	48
337611	16	104	971	4	3	1	370	662	7	0	4	0	0	387	0	75	130	1	0	75	0	37	2009	0	0	2061	8	212	0	11	1	2	47	0	741	183	0	0	3	1126	54	1	92	60	2	273	142	15	277
4427396	15	123	60	8	1	1	16	25	32	1	53	0	9	53	0	2	370	10	1	6	0	44	56	7	0	338	16	225	1	198	1	11	47	0	7	45	0	44	2	118	125	6	6	62	25	101	36	31	50
821690	42	101	0	44	90	98	40	80	8	79	26	237	299	3	78	9	0	111	75	4	128	0	1	288	165	83	80	1	86	1	97	94	1	177	13	86	198	53	181	0	1	212	70	28	18	1	2	1	0
4301917	19	17	767	58	21	99	64	36	156	150	132	460	7	55	8	65	47	163	60	21	13	86	7	275	20	34	105	850	83	65	24	13	10	33	225	11	14	99	678	154	48	65	93	26	17	1311	288	92	743
36075	13131	31178	1	320	4317	24728	5321	11632	566	35370	7034	36775	11971	10	8893	2623	6	2346	9433	3563	19993	25	11	47463	15396	29652	14491	1270	49229	13	28749	5077	3	24966	8132	32017	31150	16589	51176	21	8	4660	4477	23198	841	62	3	5	4
17929	105	76	64	118	141	39	15	38	207	55	651	131	56	54	35	126	86	521	352	16	61	138	57	145	93	178	501	156	233	538	99	74	137	75	64	171	51	143	429	93	140	108	116	179	132	287	58	93	739
336824	1	9	305	4	1	9	1	4	75	0	795	0	4	133	0	18	185	48	3	4	0	145	277	16	2	3	2	298	0	378	0	64	131	1	52	8	2	36	0	184	624	5	10	1	47	304	141	388	398
822556	0	0	1519	2	0	0	10	24	5	1	174	3	2	24	0	171	84	6	11	1	0	106	19	8	0	1	1	129	0	68	0	0	54	0	1487	0	0	1	0	34	35	8	178	0	2	2136	216	87	1232
552264	140	477	171	79	43	112	47	133	91	102	49	14	294	51	28	165	4	1005	189	16	195	77	1	1215	249	532	49	9	84	6	95	547	21	192	96	508	332	719	144	3	204	17	126	293	210	26	3	128	70
4402734	3680	5055	4902	1119	17538	6053	2862	1796	4231	35244	6964	5802	3453	4793	5187	3847	4671	14987	5192	275	31940	3851	15464	24882	10202	5252	7099	18953	35487	4195	8815	932	4221	24621	5121	2514	5530	11091	30874	2291	5694	14827	7066	3264	882	2052	1197	4269	3170
4296689	1684	2169	1974	974	1497	975	4168	2462	2311	1369	6084	207	731	1296	128	3210	4251	1534	588	974	316	2827	1990	754	650	5707	1723	4422	4646	6742	954	2019	404	425	1392	1029	163	1655	2835	2230	1995	573	1927	3222	2868	5011	4709	3915	10269
4296686	44	26	47	5	6	0	317	619	14	1	173	0	19	155	0	204	268	5	2	67	12	225	123	9	0	43	485	460	0	341	0	67	336	1	261	173	0	5	3	607	111	537	30	85	40	268	240	242	167
107976	10	6	1	0	0	5443	0	1	0	11687	0	75	0	4	150	1	0	0	0	0	0	0	2	0	61	6	12	1	15441	1	7054	0	1	850	0	3	66	0	42683	0	0	1	1	12	0	1	0	0	0
4404900	61	70	50	0	0	2	6	13	3	1	4	1	3	22	1	12	430	2	0	0	2	12	63	1	1	40	8	238	4	207	2	0	111	0	13	11	2	4	1	229	31	3	3	40	0	57	83	72	57
1011857	35	11	1	71	1006	39	2	4	13	61	1	105	1320	1	61	3	34	204	190	0	436	0	26	22	75	11	28	25	189	1	61	15	0	125	8	45	159	501	219	0	1	4	507	47	3	1	0	0	3
339934	1	1	94	5	1	5	5	3	26	11	16	36	2	8	2	6	9	18	9	3	0	12	2	30	4	3	7	107	6	2	2	5	1	4	37	0	4	10	66	15	5	5	0	2	4	261	36	14	105
563192	248	674	770	351	161	1328	58	151	697	1385	212	103	136	194	262	180	157	78	30	63	119	616	303	298	720	1465	56	851	1336	1453	1397	280	99	1262	144	166	561	616	4159	1594	1161	14	349	452	1303	1094	1621	414	1019
329664	5	9	0	12	36	228	0	2	7	233	2	2114	14	2	384	0	0	1	1	1	67	0	0	102	322	10	3	0	692	0	340	4	0	1405	0	20	372	10	901	0	0	1	24	11	0	0	0	0	0
4431630	4	7	2	53	2	3	56	24	25	5	48	7	4	10	2	32	5	34	14	21	3	8	9	3844	29	6	7	224	6	6	4	56	4	1	35	5	16	29	10	53	34	70	10	10	8	134	32	20	83
784002	15	15	2	5	9	44	0	1	15	172	245	260	493	2	28	3	0	2	0	0	457	0	0	8	70	9	2	14	176	0	90	14	0	408	6	13	118	8	158	5	1	1	15	6	16	0	0	1	1
154986	614	783	2	4	12	205	26	37	3	265	8	178	25	2	86	1	8	4	3	4	176	2	9	19	84	688	1106	10	402	52	113	0	6	526	22	98	72	2	414	9	2	5	12	1254	3	6	3	9	5
2770481	6486	7173	2840	19925	19674	2849	5182	1917	30056	6720	1471	3610	13303	822	303	3493	193	9759	1753	290	3976	1368	145	1052	5171	11046	8851	320	2063	147	3600	14504	82	2529	2960	2319	2745	11967	7100	228	2832	1310	21181	12677	18106	913	284	313	624
4416592	0	2	0	0	0	2	0	0	0	9	4	175	15	0	162	0	1	2	0	0	70	0	0	1179	4	0	26	22	30	0	11	4	0	325	2	3	48	0	19	0	0	6	1	1	0	0	0	1	0
4382847	142	122	283	94	37	4	34	45	60	9	171	1	7	520	1	210	557	24	1	19	11	534	464	12	19	281	236	321	13	620	13	49	142	6	74	234	10	34	32	325	634	48	69	340	152	581	280	869	524
240664	2	1	0	0	0	1	0	0	1	31	10	29	1	0	1	0	0	2	1	0	23	0	0	2329	0	3	4	10	22	0	13	7	0	3	29	2	0	0	14	0	0	0	3	1	2	0	0	0	0
171908	13	17	29	1	22	32	29	10	517	47	17	11	7	15	5	14	29	235	103	43	5	12	8	441	10	16	19	309	8	30	8	17	10	3	65	3	3	289	311	61	21	16	27	24	39	130	18	25	21
4383820	4	8	0	0	6	6	0	8	2	1	57	11	17	0	32	5	0	1	305	1	29	1	0	51	20	22	0	154	4	0	3	20	3	7	78	21	21	88	2	1	0	12	5	0	3	10	7	0	1
611680	93	55	111	33	52	335	0	0	28	1221	71	2	5	236	2	4	122	103	5	0	48	18	81	279	47	241	352	336	339	53	524	51	19	159	31	33	70	154	2823	350	10	0	90	940	26	6	6	149	92
4434709	10	45	94	11	30	0	8	87	36	7	16	0	6	31	1	5	112	8	3	6	5	40	351	4	1	12	10	81	9	189	3	10	37	5	9	2	10	112	11	78	133	1	41	25	153	108	46	78	54
775954	1	9	0	0	3	348	0	1	0	201	0	897	8	0	69	0	0	0	2	0	9	0	0	1	170	4	3	0	335	0	241	0	0	537	0	3	179	2	546	0	0	1	0	3	2	0	0	0	0
765141	1	4	3	0	2	34	36	259	0	11	4	52	8	3	19	27	7	1	54	93	59	1	14	9	97	29	17	11	22	41	10	1	13	39	40	117	7	38	16	16	6	5	2	1	0	8	4	6	3
1145598	6	6	14	15	100	4	9	17	49	5	275	6	18	52	2	107	133	249	48	3	15	58	61	187	5	0	19	49	53	54	4	28	50	5	10	6	3	26	6	45	144	51	47	1	15	4	24	81	122
4320482	91	159	5	307	92	73	7	51	308	113	15	24	461	1	23	43	12	31	10	4	221	4	12	57	99	33	102	34	58	11	134	91	14	80	12	29	62	92	113	48	2	13	161	182	147	30	24	7	11
344648	48	373	0	0	0	2	0	0	1	1	4	0	0	0	0	0	0	0	0	0	0	0	0	0	0	105	15	0	0	0	2	0	0	0	0	18	0	1	5	0	0	0	1	211	0	1	0	0	0
1119924	32	53	16	150	96	27	14	10	292	148	11	24	188	3	16	27	16	21	8	1	72	4	11	30	38	17	54	28	111	20	25	27	4	137	2	4	23	60	125	42	9	5	134	142	70	6	2	1	6
573270	9	12	662	241	150	2	196	342	528	8	581	1	98	464	0	291	1192	137	78	57	23	395	1257	187	5	39	93	907	1	816	7	301	812	1	151	2	3	242	13	981	657	227	180	7	217	908	478	598	518
4405719	113	387	216	13	3	4	129	63	8	1	21	0	2	198	0	192	247	1	1	18	1	14	313	4	2	260	14	268	0	203	7	2	104	0	167	1	6	8	8	470	32	1	14	1124	6	144	22	1	124
2174311	4329	5798	2610	23479	15259	3769	1673	2428	11457	5089	1313	6269	9333	1321	2248	1633	114	11360	4412	696	5602	2577	447	19683	8789	8465	5788	3319	7814	66	8244	9447	51	8257	2304	4028	9252	5539	7086	215	1163	705	9945	2070	7701	1181	414	159	1107
2174312	88	189	156	13	10	434	54	244	177	71	161	502	30	469	16	68	587	27	18	15	118	212	174	245	18	527	52	357	550	323	145	95	251	135	114	207	30	955	724	596	292	16	41	109	315	552	66	133	363
712831	14	43	26	12	9	1125	12	14	6	865	79	34	22	6	155	4	3	6	4	1	83	8	27	2481	109	56	26	89	745	2	705	51	0	1443	52	8	565	47	5676	10	11	4	6	27	13	25	2	4	79
4466647	2	2	1	392	2116	41	0	3	62	217	0	35	942	0	7	0	0	9	10	0	312	0	0	34	109	3	7	0	42	2	58	7	0	108	1	0	47	61	72	1	0	0	1234	6	16	0	0	0	0
1892589	3	97	828	22	52	2022	176	204	79	1331	41028	396	22	1714	183	121	1356	71	138	43	100	619	4184	13879	344	180	2	2150	451	943	314	44	4975	487	7481	31	180	769	1533	2009	1783	1728	567	20	108	749	700	789	4220
4452118	44	78	28	70	19	253	34	28	91	32	98	241	11	25	25	23	41	32	35	13	15	58	352	252	38	294	187	315	76	39	61	21	28	46	15	35	50	115	88	187	144	70	49	51	20	223	15	66	357
3259008	3	4	4	12	39	37	4	5	8	87	94	122	20	12	18	3	3	29	40	2	23	7	0	42	18	4	1	1	304	4	72	3	0	59	2	3	22	14	85	0	30	5	12	0	7	2	3	1	0
4361528	2	9	105	2	7	5	32	13	27	25	52	16	8	9	0	39	585	21	10	9	4	43	173	38	3	11	7	665	5	222	2	6	112	4	175	7	3	11	68	391	34	13	86	6	2	137	47	19	298
241071	0	2	0	2	1	728	0	0	0	141	52	30	1	0	401	0	0	4	15	1	19	0	0	28	9	330	2	0	423	0	216	3	0	355	10	0	13	17	593	1	0	1	4	0	6	6	0	0	0
1634029	2	9	0	7	39	3	0	0	2	2	0	5	4	0	7	1	0	4	15	0	14	0	0	532	9	7	0	3	16	0	12	3	0	2	1	16	3	0	9	0	0	0	14	2	0	0	0	0	0
244248	5	12	7	4	3	2	3	3	12	4	15	1	3	28	0	1	3	2	0	1	4	3	7	25	2	2	3	695	3	15	0	0	3	0	2	2	1	9	5	48	7	3	10	5	2	7	16	21	8
4343749	0	30	223	3	3	0	374	253	2	0	389	0	0	498	0	69	963	12	1	56	1	374	338	22	1	77	1	621	2	1269	2	2	330	0	93	2	0	5	4	473	653	33	15	8	1	447	109	128	250
4321324	154	344	12	256	4750	3359	10	49	128	2988	256	29506	19354	79	6338	146	158	566	1382	14	13117	55	104	12866	16862	594	1481	114	6738	188	4660	391	103	16159	208	420	14126	1309	7497	104	99	169	2004	202	66	43	23	89	49
4359270	78	206	0	184	538	682	2	17	42	914	0	6	81	1	12	8	0	31	0	0	41	1	1	4	323	243	157	2	284	1	256	27	1	202	3	8	192	31	1195	2	0	2	396	432	33	1	0	1	0
4357887	12	15	100	6	9	4	78	155	26	0	762	0	27	92	0	119	497	55	4	12	17	127	101	1492	0	48	68	617	1	1030	1	81	280	1	337	155	1	41	2	1551	295	59	38	37	20	38	181	70	60
4426329	6	31	2	135	274	44	7	4	83	242	7	73	136	5	0	10	0	30	10	0	78	2	1	43	26	16	13	0	72	0	55	10	0	30	5	13	35	50	69	0	7	5	176	10	9	2	0	0	0
160626	1	0	0	0	3	1	36	12	1	1	107	0	5	0	0	268	4	3	1	2	1	0	9	48	0	1	11	212	0	16	0	5	2	0	19	1	0	0	3	3	1	343	4	3	1	14	4	6	0
4331894	1	7	2	15	1	198	1	0	4	592	2	0	0	0	6	3	2	0	0	0	0	2	5	2	295	17	0	9	83	22	304	1	1	20	2	0	56	14	764	2	0	15	1	7	2	2	0	1	7
4331896	1533	3100	987	1762	1938	889	2193	1475	1454	4862	2364	16	394	1037	43	847	5738	217	11	189	29	2114	2673	39	744	4057	3152	5254	1248	6129	2141	267	1595	607	1047	3347	642	296	3873	2596	1953	222	3202	6180	396	2379	1847	1524	3214
310035	9594	7726	4	401	632	476	2880	680	3066	3719	0	6	5034	202	10	1779	128	145	65	119	1040	576	327	378	311	10368	30299	4248	117	20	564	2603	2	412	1156	811	565	4569	2024	4178	43	407	2027	32188	1644	3699	1291	161	2742
1124268	1486	2377	1065	8738	5917	2274	558	794	4175	3213	512	1908	4032	531	926	613	28	4419	1649	256	2180	1029	167	7212	3583	3378	2301	1101	2618	25	2647	3390	19	3447	822	1733	3766	2150	2479	64	480	239	3653	1194	2962	397	160	96	415
4389493	22	308	713	15939	4659	123	451	492	2558	461	19342	18	1169	812	30	396	2188	39061	17893	20	689	2464	2112	5821	553	791	14	2212	194	8633	268	2433	1351	206	146	8	105	3879	1578	1344	2781	21415	4962	370	4955	7895	1264	2893	3228
726414	1803	1274	1115	235	2782	762	2921	1625	821	2120	2903	2355	4967	735	720	1131	855	1209	779	124	2816	2961	315	434	1909	1212	14903	389	1935	1116	606	802	266	8074	674	2902	2063	1353	3038	417	2384	6290	2875	3693	975	570	815	2337	396
3488180	0	1	0	0	1	2	0	0	0	10	0	933	1	0	60	0	1	0	0	0	17	0	0	141	10	1	0	0	28	0	17	1	0	72	0	0	9	0	63	0	1	0	1	0	1	2	0	0	0
629930	84	70	99	21	42	9	29	136	48	13	107	6	18	46	18	25	39	25	23	10	16	84	26	19	16	60	122	65	34	17	8	19	69	15	38	138	2	32	36	68	33	34	40	30	11	25	7	8	8
161901	10	20	5	117	3	58	7	28	8	59	7	62	0	38	2	15	6	6	11	0	3	3	8	27	66	16	53	48	40	9	33	2	6	10	21	16	26	8	56	39	8	21	5	22	1	22	6	11	44
805093	2	2	0	42	126	27	6	2	1	31	0	47	36	2	19	0	0	10	6	4	56	0	0	3	414	0	5	0	3001	0	26	3	0	59	1	2	527	7	1414	0	0	0	62	2	1	0	0	0	0
4408874	5003	12287	9564	217	100	112	33173	33583	500	64	2817	56	287	18733	58	8773	2880	94	36	9027	158	36436	51056	115	148	36146	8341	11570	98	255	184	244	19955	61	20528	49716	85	412	150	31019	3284	4127	1343	4661	551	35126	24308	2271	16162
725449	4003	4776	812	1995	1049	4027	1312	1100	2638	5317	388	129	7701	199	1422	775	77	550	560	588	6824	968	474	188	2963	5113	4585	352	2427	192	6563	4981	108	6048	1004	2223	6429	5535	6630	398	506	401	1430	4251	2741	459	233	156	375
242053	11	309	14	185	102	196	1	92	174	34	23	13	58	32	2	17	11	56	29	7	156	2	6	277	82	61	101	453	7	124	143	43	41	21	27	36	63	223	45	23	4	14	138	18	33	65	5	37	10
673343	1668	2203	3	91	658	2671	767	309	43	4058	1270	6479	10434	2	1112	450	2	566	78	49	4607	2	13	4803	2737	1955	2381	113	3277	11	2575	1204	0	4628	690	3180	4716	145	4790	2	2	1570	708	2019	121	5	3	3	5
355046	313	560	1000	158	94	47	1488	1682	211	141	726	6	91	930	2	1098	757	431	53	113	43	1935	713	204	54	689	260	699	55	788	95	432	613	38	751	147	56	206	151	855	1038	645	107	394	285	707	634	408	1177
267852	41	39	59	69	449	20	113	14	68	43	6	24	107	8	3	52	13	31	1	1	23	17	13	47	19	122	32	207	27	32	34	64	11	42	45	3	42	60	46	72	287	34	289	131	57	21	7	75	27
4323733	13	51	205	59	60	31	13	11	103	9	309	22	25	380	4	63	131	95	42	7	32	555	72	425	9	132	36	177	31	275	13	34	30	28	19	33	15	166	36	176	124	71	75	34	263	618	270	430	400
1148281	1	0	15	8	40	5	3	3	1	11	16	4	25	4	2	1	65	0	0	1	7	4	94	6	1	0	0	820	1	5	2	0	38	6	3	1	1	2	3	67	1	2	16	1	1	32	1	7	26
3529365	10	16	0	162	109	46	0	0	48	29	28	219	146	0	56	0	0	76	34	0	41	0	0	228	143	8	15	35	15	1	44	71	0	88	15	7	79	41	49	0	0	0	40	5	26	11	0	1	0
4433485	1	14	24	42	47	25	1	1	27	9	1049	52	29	35	2	1	0	44	44	0	45	9	1	21	37	3	7	5	8	20	20	10	0	8	1	2	39	27	6	4	86	4	36	1	3	1	1	0	5
1503863	103	58	1	8	1	24	277	22	386	22	21	11	0	21	0	17	139	3	4	20	0	93	56	636	32	716	60	1792	80	106	24	30	79	6	262	41	2	49	127	1464	163	13	37	272	26	272	3	60	17
276678	343	707	19	93	213	611	72	109	229	718	131	1694	166	28	323	58	3	82	43	14	494	6	24	1671	418	1123	432	1000	1350	12	1159	72	15	927	83	837	905	223	2117	99	38	22	141	577	22	27	14	11	88
650001	16	21	7	8	93	10	28	43	88	35	169	2	9	57	0	13	48	34	17	0	4	48	0	24	5	4	12	7	22	214	4	9	0	3	11	85	4	95	2	0	31	620	37	28	15	0	3	8	11
533695	1	11	11	1	34	1	18	5	3	1	57	0	3	24	0	70	18	61	4	6	1	72	186	2	0	51	4	96	0	183	1	11	72	1	28	0	1	26	1	109	31	0	32	38	36	166	55	159	29
4441674	8	16	3	1139	923	469	0	3	293	254	2	1280	1008	4	396	0	3	261	245	1	408	7	0	557	1447	7	4	55	355	9	378	156	2	1200	0	3	1312	446	500	0	10	0	689	7	112	22	1	3	40
3883854	4	6	1985	116	51	6	3	67	144	2	3673	0	118	3579	0	156	4318	116	32	1	42	4275	3604	64	4	11	21	3221	0	5514	10	181	3411	3	49	7	3	39	6	5609	3841	572	74	2	107	1901	2097	1660	595
1915223	46	44	739	213	117	21	20	80	84	16	665	13	26	581	7	945	3141	94	20	19	29	534	1323	33	47	104	51	1238	151	6253	62	77	364	44	144	43	21	55	181	5004	1535	80	189	104	191	664	646	909	881
4444340	9	33	0	161	164	113	5	2	85	162	0	878	77	1	85	10	0	4	6	1	530	0	1	384	332	10	20	2	273	3	111	22	0	153	3	11	330	20	289	10	0	9	108	7	1	1	0	0	0
4477998	0	3	2	4	1	2	0	0	5	6	12	0	1	7	0	69	131	1	0	1	1	72	546	0	0	0	2	331	1	1087	2	1	6	1	4	1	0	1	4	15	10	2	2	4	2	50	27	44	10
4421846	167	374	46	759	328	246	31	89	844	459	166	34	549	69	20	128	115	131	44	8	273	24	42	280	138	225	210	280	157	207	272	327	101	123	30	65	133	292	344	415	39	29	544	620	489	101	158	128	92
308433	12	22	813	48	31	65	70	37	188	75	153	438	13	72	6	73	44	190	52	21	12	61	13	241	20	27	101	650	94	75	20	13	20	34	258	13	6	95	719	202	57	57	82	11	15	1365	360	75	787
4317970	3	15	14	5	1	32	6	4	20	49	232	24	6	78	0	6	142	15	19	2	0	68	83	7	5	25	26	45	126	334	5	4	6	0	7	7	2	22	339	41	939	4	5	7	6	38	4	17	53
43490	11	52	506	12	11	0	8	27	43	0	104	0	0	172	1	34	32	2	1	15	0	208	180	13	0	133	2	370	0	248	3	5	90	1	34	22	1	28	10	583	545	1	42	5	46	946	856	775	885
88266	33	34	21	48	49	23	12	10	63	16	238	50	24	20	22	54	27	147	125	6	30	50	18	40	29	78	184	55	97	215	40	20	51	35	24	79	15	48	179	30	51	31	44	101	38	130	25	43	244
807614	15207	22319	495	2926	11804	25551	15062	18292	5550	82134	252	24546	37666	57	12133	6144	486	3690	1852	4760	48282	630	898	7191	37109	36928	24456	3976	22498	201	68235	4317	408	61814	15815	21093	86481	8712	94708	2011	265	8191	12005	19362	1188	897	248	76	1292
3704352	1	0	0	1	69	0	11	1	2	0	124	0	15	0	0	7	0	95	1	1	14	0	0	2056	0	2	3	49	0	0	0	29	0	0	28	2	0	1	0	0	0	7	24	1	2	0	0	0	0
622654	141	633	936	49	47	353	169	229	47	693	328	1	33	714	4	436	839	25	3	171	27	369	777	12	71	2052	230	1072	355	1262	476	40	602	40	391	221	23	6	711	789	354	13	69	241	28	530	410	905	676
655899	1294	1365	1756	1107	1837	3442	545	1419	1744	2601	1725	1445	1007	1477	780	964	3068	2299	746	208	529	1477	1151	1573	4374	2392	915	3732	1670	5793	2438	1537	1416	3748	942	726	3843	1769	4260	1588	1050	289	1172	1427	1661	1442	1815	2245	1705
4323718	1408	2345	762	7122	5271	2516	457	783	3571	3629	356	2006	2569	362	599	534	24	3456	1254	199	1966	759	141	5451	2464	3359	2289	901	2434	22	2586	2525	10	2299	702	1654	2599	1664	2267	84	329	232	3593	1329	2318	314	115	43	335
2194878	1277	1809	6	2319	2538	800	1600	750	2475	981	19	9249	2522	28	750	473	10	2313	517	142	2705	111	10	487	5123	2837	8217	29	2456	4	1204	1957	60	3391	603	1363	1683	1204	1149	144	12	766	1705	1158	594	6	2	0	0
4483334	161	518	49	403	141	96	19	166	566	79	108	26	513	68	17	122	90	205	45	7	469	12	35	324	103	70	407	195	44	160	152	327	171	58	42	105	75	196	66	223	15	57	170	181	159	96	72	92	30
342904	168	96	308	5	2	1	560	1323	4	1	31	1	0	67	0	617	543	2	0	52	0	509	882	7	0	59	79	1367	0	1153	1	11	337	0	442	84	1	0	2	546	384	187	41	110	2	201	286	74	461
277521	25	18	0	85	1851	51	1	4	27	81	0	136	1680	0	46	4	58	325	328	2	872	0	35	28	101	11	27	51	178	5	48	16	3	132	7	63	195	701	227	2	0	3	898	43	5	1	0	1	0
1116888	162	320	6	540	556	189	9	37	492	747	12	9	493	13	16	57	25	103	19	0	143	5	12	56	261	267	112	34	129	20	263	227	12	203	19	108	177	383	527	17	11	6	600	531	350	14	24	17	3
722441	208	398	154	69	165	2	347	188	232	20	118	2	34	268	1	346	344	167	8	28	26	273	246	25	25	316	69	261	5	557	9	73	160	14	44	10	3	88	30	745	259	86	143	750	215	231	156	390	145
537686	46	95	3	21	33	233	23	17	21	602	31	275	58	19	49	15	24	70	5	0	43	4	9	437	232	219	78	25	362	25	339	42	2	462	28	85	257	40	726	41	6	8	31	185	33	3	4	11	1
4481402	1837	2896	944	2160	1447	1706	1085	1066	1998	1993	916	1790	1415	677	422	723	1418	1027	296	279	641	542	1184	2466	1788	2757	2664	1253	1488	1406	1890	2345	964	1433	861	1925	2287	1385	3403	1425	1016	366	1710	1906	1460	1206	949	775	1088
334067	939	1380	54	252	384	1365	188	245	535	1507	311	2691	620	8	1236	172	18	214	97	42	934	24	38	2659	1348	1413	720	2954	2786	35	1907	188	12	2918	177	1734	2706	555	4184	213	77	86	281	1253	62	79	28	21	219
311673	1	9	6	1	7	15	9	4	135	21	3	3	0	3	1	4	5	60	18	14	0	0	5	107	2	5	10	62	4	7	7	5	4	1	10	2	0	59	125	22	4	3	5	10	9	29	5	8	6
4340506	60	254	59	34	9	33	69	192	41	2	60	0	42	50	1	65	90	15	12	160	25	82	87	27	15	605	55	170	1	133	7	114	116	6	151	618	16	101	9	250	54	8	37	30	47	211	52	47	67
1130705	1	0	927	11	3	1	473	89	6	7	84	0	0	561	0	237	885	0	0	25	3	826	1612	0	1	107	0	1308	2	2190	3	1	218	1	94	1	0	0	3	522	425	6	6	4	3	170	744	440	690
759855	1	2	0	1	1	35	0	1	0	58	0	693	33	0	85	4	0	1	1	0	25	0	0	1	87	5	9	0	327	0	133	2	0	421	0	5	67	0	187	0	0	1	1	3	0	0	0	0	0
717874	2299	2443	0	20	1861	3809	1634	1699	26	7111	288	20569	1372	2	2347	2001	33	1096	121	177	1905	8	124	6757	659	2430	15671	128	27894	19	7582	348	51	9021	2658	6702	408	70	16942	129	2	4253	1543	4390	16	12	4	1	1
270171	6	5	11	0	3	44	1	1	2	24	50	1	3	282	2	1	25	16	6	1	4	209	30	24	1	5	2	124	5	7	31	19	869	8	2	0	21	19	34	6	37	2	0	2	5	569	311	25	13
609008	49	81	169	6	17	2	339	47	55	1	361	0	11	763	0	94	132	121	4	7	12	404	130	4	0	262	115	137	1	344	0	7	75	2	25	4	0	13	1	347	491	199	27	369	60	648	136	675	155
4345058	187	74	523	181	138	59	319	88	481	76	501	5	258	291	17	234	648	310	59	58	66	564	78	118	101	70	62	888	134	138	98	249	48	103	158	35	83	204	208	87	432	121	122	55	297	563	449	555	555
103868	9	15	6418	8	69	8	6	3	296	21	9342	1	3	18809	1	14	42	136	20	0	12	1294	878	6279	42	107	1	1346	0	72	25	125	5	13	311	3	40	274	30	11	5125	3	49	0	223	437	192	5997	12109
755560	12	13	192	1659	145	37	212	36	1404	94	662	3	34	431	1	67	342	7933	15274	5	7	644	254	5333	80	68	2	2949	116	3828	11	2202	219	34	87	1	40	12787	519	174	117	813	224	20	19893	241	21	35	681
1694811	4	2	34	3	9	1	6	10	12	3	41	2	4	61	0	7	37	5	0	3	3	50	46	8	4	14	2	184	5	11	1	6	25	0	10	19	2	11	6	31	25	0	10	9	6	527	265	95	470
216638	76	123	121	34	28	5	215	432	230	4	180	0	47	202	0	73	336	85	35	86	24	342	200	44	4	280	1297	564	0	774	3	174	194	9	181	221	0	267	16	500	189	80	98	234	163	213	229	222	76
307281	388	542	1829	280	463	392	555	1387	648	182	1019	1142	401	555	130	337	553	1672	140	123	484	1467	1751	1185	102	401	950	2156	482	801	269	455	1221	300	468	2670	100	630	494	2536	2051	1868	390	360	264	1501	757	727	1233
3863098	124	285	34	292	85	124	18	84	462	116	100	18	359	35	11	88	119	106	34	8	176	19	23	284	49	67	302	328	61	181	73	248	83	42	30	69	43	214	52	270	15	34	139	234	302	84	113	98	53
827773	750	3084	1772	623	2759	11867	4614	4557	2905	14337	7601	2650	4161	1749	675	2460	334	3059	1272	295	1520	520	840	5592	5093	10788	6980	433	3981	162	3486	906	731	2260	1807	9420	1431	6818	23351	527	2564	6303	3159	6298	2958	685	155	438	3329
4253236	319	1902	4471	454	236	760	2234	2869	1015	711	809	37	116	2328	212	1464	1104	165	93	1182	67	2462	7738	205	1626	10986	141	3505	451	304	893	129	2055	770	4557	1418	562	454	1031	4787	2368	239	650	555	741	5069	3672	832	3959
4426764	0	2	2	4	1	0	0	1	3	0	1028	1	1	2	4	0	0	6	10	0	6	1	0	245	5	0	2	32	2	0	1	7	0	10	0	0	13	16	3	0	1	0	2	0	1	0	2	0	3
4357800	0	14	44	30	54	6	0	1	110	7	301	0	27	56	0	18	237	41	6	0	0	32	25	105	7	7	0	57	3	239	7	34	12	2	21	0	1	89	5	248	197	0	50	8	46	329	81	110	65
1042762	717	1612	18	47	16	486	98	840	43	464	61	2	69	6	8	81	14	47	163	85	68	22	26	124	87	3645	114	198	51	58	372	72	32	42	85	561	158	1293	680	130	11	3	48	1512	159	191	94	10	63
1116742	3	32	3	95	21	40	1	7	32	131	8	12	15	3	1	10	3	8	22	1	9	1	0	94	10	45	46	16	17	9	21	4	5	5	14	10	6	58	19	45	2	1	30	68	14	12	0	4	1
511916	48	280	28	49	72	54	16	50	150	55	40	15	120	39	10	86	91	64	14	8	264	10	58	142	66	42	287	155	29	111	70	21	69	70	22	17	22	84	27	100	4	19	39	54	75	109	78	58	64
749918	4	4	0	9	13	45	2	2	4	102	13	98	26	0	28	0	0	83	62	1	100	0	0	298	36	1	1	3	483	0	126	9	0	45	3	11	25	20	189	1	0	0	3	4	1	0	0	0	0
4353264	32	50	8	57	84	19	24	6	113	62	7	176	14	41	1	13	69	82	13	9	3	57	11	83	37	127	77	117	35	20	137	29	12	17	58	11	34	101	215	71	25	28	76	74	41	36	12	20	34
100791	74	182	170	180	99	2221	21	28	239	1582	257	451	79	283	75	56	374	82	88	23	48	164	261	131	736	181	63	631	798	691	725	75	73	232	105	48	826	235	1470	426	1495	10	119	239	110	80	119	69	91
843585	0	0	0	0	0	1	1	32	0	0	0	0	1	2	0	2	6	0	0	37	0	1	12	0	1	2	0	11	0	0	0	0	116	0	51	0	1	1	0	84	0	0	1	0	1	926	44	0	7
706881	53	67	345	1	4	445	162	1319	65	744	1027	729	9	206	213	862	299	76	116	85	8	834	350	331	116	145	184	406	1299	137	319	75	485	414	349	222	39	643	812	407	730	701	14	202	29	204	173	165	52
4456129	35	93	3	73	26	76	10	6	79	74	8	18	98	3	12	11	6	7	53	5	51	0	0	23	43	25	136	13	27	1	37	23	7	73	5	17	79	356	47	11	0	3	25	72	24	30	2	0	4
237572	116	349	26	317	37	4	462	65	130	1	127	0	98	11	1	129	128	139	28	43	13	54	133	21	4	851	1192	89	2	325	4	918	75	1	204	815	1	1036	2	361	11	7	67	185	461	611	1021	253	258
626438	4	10	40	0	4	4	19	11	7	5	128	0	7	25	0	9	50	15	0	1	9	81	31	57	1	12	7	61	2	30	9	22	287	0	100	2	0	2	13	77	92	5	23	11	11	196	271	28	67
585817	7	16	310	19	11	49	32	14	62	65	49	210	1	28	2	48	23	63	25	10	6	18	8	96	6	5	22	283	45	31	11	5	2	19	150	4	3	35	327	51	13	34	30	14	3	527	124	31	329
2979771	0	2	33	1	4	5	1	23	9	13	86	1	8	88	2	18	81	17	12	1	4	34	47	239	1	4	0	324	0	58	4	13	75	4	22	0	0	7	33	104	42	29	7	3	7	17	17	45	7
326069	18	42	1262	100	39	185	107	57	277	361	245	564	19	98	21	128	108	286	108	36	24	145	23	457	39	54	125	1393	149	78	26	30	16	82	356	15	27	174	937	190	86	104	100	38	23	2297	535	160	1233
315438	449	522	179	26	62	1602	60	224	70	1375	1553	14	164	397	51	85	66	36	167	12	157	1531	149	42	93	658	389	241	1790	123	770	239	195	253	88	331	152	205	1326	123	306	178	31	723	22	75	53	40	103
578750	687	855	880	620	526	56	1971	1026	1676	278	326	5	517	380	2	1284	1061	206	46	311	195	1487	422	62	167	1546	226	3729	16	806	165	668	410	60	862	35	171	1338	626	4059	1695	1567	1750	1455	1696	1609	1791	999	4282
4315084	11	28	12	2	7	34	12	15	17	5	16	4	17	62	0	5	21	11	26	3	7	9	12	47	7	18	45	274	4	29	4	8	9	5	5	8	12	22	4	63	4	19	6	19	9	39	19	37	28
607579	1	0	7	0	1	0	15	22	6	0	3	0	3	67	0	94	375	0	1	4	1	167	274	0	0	2	3	335	0	602	0	49	155	1	21	0	0	5	0	323	69	11	5	4	29	70	100	242	81
4451935	73837	101743	27754	115213	106904	23547	24289	33059	135503	38261	26562	5607	82980	18681	1673	22518	24417	59933	15863	3490	25952	33410	23635	16412	23447	63664	105436	30074	13697	33965	19779	80402	16735	16221	24702	43057	26291	52435	31891	20273	20731	14057	69894	53475	99327	42600	25413	35664	32547
173405	12	23	0	6	1	610	0	0	6	1161	0	1046	5	0	38	0	0	3	0	0	57	0	0	78	686	21	2	0	154	0	673	10	0	379	0	2	601	59	1441	0	0	0	4	11	4	0	0	0	0
203349	2	5	33	3	6	122	6	10	5	330	104	1	3	32	4	9	267	10	2	0	4	34	201	8	154	9	3	386	44	287	112	4	372	6	10	3	22	6	321	389	80	12	10	3	5	771	89	149	298
2641600	1634	4085	3035	1098	3512	4577	813	251	3958	15488	3448	27895	3323	720	1724	570	766	3266	490	95	3217	735	218	2519	5078	6516	1389	296	17396	2226	11386	1861	308	7464	827	3944	1759	1664	24849	471	2767	109	2595	3578	1902	275	277	453	182
4438761	3	6	0	0	1	34	0	0	1	9	0	39	2	0	81	0	0	0	0	0	18	1	0	778	119	17	2	0	127	0	25	2	0	238	3	5	22	1	39	0	0	0	2	2	0	0	0	0	0
4401165	687	346	10	13	25	17	247	121	315	128	363	2	46	390	3	344	304	728	107	14	73	27	2417	1053	1	2340	28316	2579	135	473	94	197	41	16	502	497	2	332	217	92	54	976	54	1261	350	217	193	6209	234
3297207	0	21	205	5	5	12	0	8	60	0	529	0	3	99	0	21	121	29	4	5	8	112	161	19	2	4	6	190	0	249	3	39	104	0	36	4	3	38	1	131	405	12	9	0	29	183	91	241	266
161398	42	28	0	24	68	87	0	1	14	161	0	121	334	0	69	0	0	53	27	0	188	0	0	3	186	46	50	0	131	0	95	25	0	178	1	35	134	76	272	0	0	0	56	51	12	0	0	0	0
4448095	2	4	42	3	7	8	2	6	21	8	170	10	4	83	1	45	5	38	12	2	3	33	10	373	7	15	30	65	13	132	6	10	1	2	10	11	3	4	16	31	51	11	13	7	22	29	36	185	49
152163	7	14	21	9	13	26	24	60	7	91	98	4	2	102	2	82	211	7	0	16	4	105	85	11	12	43	12	139	436	185	49	3	140	39	46	29	9	10	257	98	71	37	16	17	23	361	168	275	192
4322320	26	26	3	117	80	0	43	6	115	20	15	1	7	1	0	46	1	26	12	7	2	1	0	268	21	70	20	65	0	2	3	64	0	2	29	0	3	55	4	3	1	5	67	43	64	3	0	2	1
311619	2	0	18	4	1	0	7	37	17	0	737	0	82	207	0	276	205	38	10	0	71	687	156	60	0	2	0	313	1	48	1	129	351	2	74	3	0	16	1	691	36	1875	10	2	79	1386	1425	146	798
4437398	21	10	333	85	57	2	112	8	91	13	106	3	22	208	0	251	676	71	7	1	12	76	588	19	6	63	28	725	5	690	11	33	64	4	60	5	0	14	14	506	278	1	72	159	105	50	121	279	138
200507	4	26	241	6	7	29	20	140	48	7	1052	6	6	144	1	26	566	13	4	6	5	117	450	40	4	23	8	908	7	969	8	28	722	5	177	8	5	51	12	1108	627	50	21	5	22	1445	333	508	741
328680	120	277	33	190	152	8	28	37	221	60	14	0	52	46	0	31	0	146	21	5	45	26	4	6	47	292	408	12	24	2	41	129	3	16	22	137	7	171	70	4	61	5	178	286	94	20	14	7	20
4458709	66	149	128	47	148	60	95	205	99	176	1030	273	563	375	24	804	263	1107	65	15	602	356	243	732	208	441	2811	332	148	759	70	438	98	256	154	303	95	308	113	152	336	815	71	62	128	401	70	422	91
1054065	56	73	99	267	402	140	51	165	444	205	121	661	394	242	81	210	102	615	156	4	397	581	293	308	227	83	191	283	718	269	648	300	190	498	82	242	567	414	2625	324	593	718	1068	89	2364	1153	460	2026	1313
837482	0	0	269	61	46	0	0	3	262	0	92	0	2	60	0	56	370	100	11	3	1	43	242	47	0	1	0	517	0	801	0	15	57	0	21	0	0	245	0	111	104	0	30	0	69	20	26	46	32
333489	105	142	0	8	14	5	18	4	7	8	61	1	121	0	1	2	1	51	35	5	20	1	1	89	4	155	387	15	2	0	12	170	0	3	67	156	2	47	27	3	0	3	27	193	62	1	1	1	0
4442358	1	0	25	1	0	0	0	0	0	3	10	0	2	3	2	5	11	1	0	0	0	8	1	2	0	0	0	38	1	3	0	1	1	0	14	0	0	2	2	12	17	1	7	1	1	543	299	63	504
4462802	742	1037	6	19	158	1657	5	8	2	2244	26	5977	306	82	1982	3	7	4	10	3	390	40	5	1736	2303	1396	354	16	3008	4	1919	51	279	4391	78	1507	2647	17	4058	23	10	19	82	741	6	123	33	12	32
642508	33	53	510	173	834	9	470	299	1024	14	307	0	604	233	0	162	845	799	102	87	63	372	454	26	14	156	102	342	2	857	4	671	207	6	179	7	12	658	7	432	726	49	850	88	656	305	217	301	283
324008	302	144	61	416	216	25	34	24	272	64	24	2	96	21	6	100	80	35	0	6	67	31	11	8	19	47	37	54	189	5	49	75	2	52	40	7	7	25	85	14	28	12	102	72	46	2	16	5	24
132586	116	270	118	519	170	44	52	10	1096	293	86	7	457	19	5	145	119	27	2	8	117	10	66	22	61	118	186	302	62	49	128	105	8	92	32	3	36	69	152	388	31	16	255	395	274	87	118	57	126
581639	1	6	99	7	0	2	0	2	17	0	52	0	2	87	0	6	286	2	0	0	2	45	116	6	0	1	1	73	0	251	1	4	110	1	6	1	1	3	9	259	234	0	8	2	4	25	152	91	97
4410004	61	116	84	27	106	293	71	84	143	124	446	110	86	141	18	33	77	116	69	10	29	241	57	129	49	41	75	98	89	86	55	12	64	151	18	140	41	223	218	93	188	162	129	256	154	137	109	126	154
311161	14559	14001	12869	7323	6750	3708	6650	5165	20855	11883	3282	53	11292	4736	249	6658	1539	4957	885	879	7309	17504	1990	1178	5329	19189	21888	11360	1247	940	7186	20382	1314	4135	4799	7281	5419	13966	18037	8379	18779	3828	14638	33799	20588	8844	7072	3766	23701
4387051	273	1058	243	155	43	12	104	136	266	66	35	0	40	72	1	220	109	52	14	36	8	87	246	2	16	3834	66	250	4	419	35	143	16	4	53	143	5	101	44	640	188	1	59	743	200	238	240	178	353
745157	12	46	47	42	15	28	18	45	59	7	100	2	40	173	0	53	192	21	3	26	19	111	110	18	8	12	21	251	7	193	10	36	247	3	68	8	21	107	6	313	54	8	38	13	19	228	94	229	463
4442777	1	2	54	2	1	6	4	2	20	7	6	38	2	10	0	3	3	15	2	2	1	9	1	15	2	3	6	41	3	7	1	1	1	5	18	0	1	10	45	11	3	1	11	1	2	155	25	7	49
4478586	9868	15204	214	2413	13565	22144	7602	12063	3947	33467	6659	139030	23248	1353	30112	4190	1310	17774	14864	2601	32363	1999	480	54625	17360	19080	28941	2364	67507	446	39720	13405	2880	45215	15871	41613	20511	18810	54401	2509	250	9081	10253	12325	5025	2121	1330	73	227
4478148	134	181	4	54287	26365	9153	2	12	12677	13214	6	33623	44677	2	3765	7	1	3616	1607	3	12242	1	1	7550	22542	97	50	3	6321	1	8555	1671	1	23970	5	9	20664	16216	18297	3	1	2	38543	289	288	4	4	11	0
4417850	2626	2974	2877	1196	2473	1302	6140	2789	3915	2057	5072	861	3840	3610	346	5200	5304	3491	606	537	3653	6243	3275	1640	2055	5316	8239	5247	4253	3972	1837	2104	2298	2578	1711	2012	1469	3519	5846	4514	4105	7046	3706	4378	5332	6647	5722	4774	7193
656386	220	447	0	51	374	1690	0	1	7	804	30	25141	330	2	4799	6	0	33	34	0	1447	1	0	15302	1808	647	487	25	4646	0	1229	72	0	7764	510	437	419	8	2363	0	0	2	155	116	12	1	0	0	0
160895	29	43	21	56	23	14	9	9	126	42	258	6	100	15	2	21	61	51	9	3	54	6	71	188	23	34	44	162	17	88	19	58	21	25	15	3	26	54	39	81	27	13	51	63	59	45	44	32	25
551438	217	136	0	28	52	195	1	7	11	1812	0	19	79	1	123	6	1	4	2	4	33	0	1	1	277	247	67	0	1807	0	1181	9	0	521	5	27	223	19	2154	2	0	1	49	428	7	4	1	1	0
4346429	7	10	0	11	6	448	1	0	14	673	1	1785	20	0	106	2	1	1	0	0	17	0	1	120	264	5	8	1	1406	0	247	2	0	931	0	3	158	38	1516	0	0	0	26	40	3	0	0	1	0
581175	3	33	187	2	72	3	5	93	3	4	319	0	37	245	0	32	42	284	72	3	18	33	26	22	0	136	0	119	4	254	0	21	240	1	7	3	0	9	5	149	351	1	27	12	17	41	46	129	154
670656	32004	60424	701	10813	47653	75034	24589	52346	17500	112528	21560	473519	87829	5460	111826	14080	4587	59958	49081	9129	116195	9980	1936	181592	63773	76142	116635	8039	256486	1921	138959	43765	12055	172158	51455	160091	75001	60739	207476	10653	1185	30192	36052	43397	16841	6822	4029	316	806
4343367	16382	23717	471	1486	14507	31934	5219	8938	1768	21341	5295	16168	13776	532	12382	4693	641	11362	4980	1425	14054	1284	964	24652	5266	14963	40419	2214	50897	494	30864	5899	1916	27325	7450	29590	12371	5043	40269	994	405	7119	9279	10817	2421	1582	720	300	449
4343369	0	0	1	0	12	0	0	0	8	0	651	2	5	0	0	0	1	148	4	0	33	2	11	18465	0	0	0	921	0	2	0	101	0	0	293	1	0	1	0	2	0	0	13	0	5	10	4	5	0
783863	122	194	312	120	319	272	155	323	617	503	143	1053	402	261	165	98	1070	168	41	31	85	242	125	687	340	178	18	411	454	377	313	221	145	587	84	5	209	357	979	524	372	74	316	250	328	221	306	215	164
310843	1945	2974	101	448	701	4074	410	537	1123	4423	578	6581	861	23	1865	321	33	348	179	67	1679	37	79	4721	2239	3190	1588	5449	6007	61	4527	299	29	4866	378	3575	4459	1098	8925	532	142	170	545	3662	131	151	56	74	483
4449950	10	35	1	23	33	270	0	6	14	238	9	190	19	14	26	4	27	27	14	1	15	4	26	65	417	8	9	359	73	21	209	17	12	79	7	3	251	47	481	65	20	3	28	7	12	50	9	11	36
339185	379	957	18	114	212	1080	76	150	264	1198	129	2066	156	3	359	61	2	78	28	26	475	8	23	1015	459	1006	484	1297	1725	24	1347	64	11	934	94	1173	891	235	2688	159	38	37	146	1033	33	28	7	14	107
4377842	13	72	0	120	28	465	0	0	260	232	0	5668	67	4	724	2	1	160	88	3	133	1	1	332	1532	95	48	5	452	3	400	102	2	1946	6	20	1015	253	610	1	1	1	37	14	23	2	0	0	0
228936	19	63	0	56	98	129	3	0	9	190	23	297	204	17	14	2	0	11	6	0	76	2	3	45	105	62	3	1	236	0	94	10	0	137	24	27	113	34	346	0	0	13	81	90	9	1	1	2	0
25051	0	0	0	3	2	3	0	0	0	92	0	946	0	0	62	0	0	0	0	0	5	0	0	66	74	1	3	1	57	0	62	0	0	62	0	1	10	0	198	1	0	0	0	2	0	0	0	0	0
583925	0	0	258	0	7	0	0	7	23	0	103	0	0	111	0	50	266	13	0	2	0	258	153	3	0	0	0	548	0	199	0	0	99	0	7	0	0	8	0	195	558	3	8	0	2	55	20	3	102
4456673	115	49	0	761	262	311	0	1	60	865	19	188	553	4	463	11	0	51	14	0	400	1	0	13	616	87	127	0	969	0	1223	195	1	1094	3	238	54	334	2000	0	0	0	189	308	410	0	0	0	0
4357500	1	10	56	6	1	6	2	2	6	3	94	4	3	219	0	1	398	6	5	0	3	139	218	68	3	4	4	123	2	581	3	0	169	3	15	3	2	29	1	112	633	2	6	2	5	33	83	80	30
820747	4	10	120	6	2	19	7	41	44	2	838	0	5	49	0	15	60	16	2	3	10	40	135	19	1	4	11	404	0	101	3	14	258	0	142	11	2	19	0	376	276	16	26	0	10	569	85	213	243
4348892	32	36	2	42	45	776	2	0	32	832	1	1	20	0	10	9	1	9	0	0	21	0	6	0	204	46	25	12	344	0	454	8	0	74	7	2	73	27	2640	10	4	1	48	203	36	4	2	0	1
1116669	161	383	33	39	3	8	39	59	3336	79	51	119	3	26	8	21	64	3219	499	7	2	34	31	2530	40	159	179	31	5	36	27	214	38	53	62	29	10	1540	17	53	30	38	30	311	130	74	35	21	105
106732	27	100	40	142	160	34	5	10	155	70	9	2	203	1	1	13	32	42	4	0	50	11	5	35	87	176	24	12	14	37	51	58	3	36	3	5	28	51	150	17	61	4	324	103	73	22	35	36	15
4308023	37	28	41	18	8	4	16	12	41	11	34	29	1	35	1	16	17	16	21	1	10	48	55	51	13	105	431	234	5	51	9	28	30	2	15	29	4	30	8	61	115	16	8	17	5	151	18	39	5
3719109	575	1537	745	336	709	506	1219	1468	1073	770	1129	366	973	991	75	1017	1390	839	117	107	1018	1938	1673	357	443	2669	4493	1284	1823	2096	764	509	1154	683	336	1114	335	768	2490	2344	1309	1366	1069	1673	1299	2727	1438	1149	1981
4410270	59	176	515	794	31	2	123	46	890	41	84	0	20	229	0	677	281	88	3	11	7	244	526	7	5	1141	16	941	10	1512	13	205	197	3	72	26	1	136	11	314	336	2	35	53	120	51	58	56	145
1121024	172	501	258	179	219	131	241	155	295	254	296	3	272	192	9	131	278	303	59	32	205	410	411	43	154	1125	1135	233	89	514	68	176	152	102	75	170	67	249	196	231	310	107	264	488	132	166	125	180	107
141856	0	1	11	0	7	293	11	102	6	808	119	112	35	38	4	1	4	97	106	4	70	86	1	775	19	0	31	21	719	8	214	7	8	6	6	0	14	284	596	16	2	306	2	1	4	21	7	15	0
152842	57	52	27	89	118	41	10	14	62	147	111	1	119	79	2	42	284	119	6	0	67	17	83	9	29	50	40	39	52	536	91	115	8	31	9	4	24	11	117	227	60	1	64	99	43	2	18	27	20
327583	934	1768	52	222	362	2570	194	266	524	2961	333	3193	648	15	1236	140	14	193	96	49	850	26	31	2689	1362	1819	917	2782	3313	39	2260	168	25	3004	213	2168	2589	589	4942	231	75	88	282	2463	77	69	24	38	261
543271	3	0	37	16	27	0	6	6	74	1	310	0	10	66	1	46	294	46	14	12	1	99	448	9	5	1	1	361	1	351	0	4	256	2	23	0	0	95	0	180	219	21	36	1	2	41	44	34	50
4109723	26	26	55	18	5	3	6	9	48	3	26	21	3	28	1	13	27	12	20	1	9	55	41	42	18	107	346	319	3	60	12	29	31	3	10	28	4	19	8	60	127	9	4	24	3	122	8	34	11
4254478	66	239	11	58	30	3263	5	42	77	3123	12	689	124	10	139	20	15	43	15	4	127	4	20	214	445	190	89	51	878	11	1959	51	34	353	29	38	1085	67	4696	37	9	4	58	265	31	18	24	12	34
4254472	15	37	313	30	58	2	12	881	107	6	494	0	22	1044	0	176	467	262	27	29	43	300	251	14	2	30	72	128	6	385	1	62	451	1	35	87	0	64	3	271	377	314	60	111	91	218	113	525	46
823453	47	83	109	30	6	1	469	172	72	3	174	0	9	211	0	58	654	56	2	15	2	250	52	27	0	160	71	198	1	645	0	36	36	1	41	3	0	30	4	519	261	21	25	159	127	584	110	24	282
325906	272	439	89	87	44	127	164	143	410	81	56	12	233	27	6	177	7	93	12	9	60	106	11	95	25	657	789	48	28	3	58	350	2	50	209	125	27	232	121	7	154	99	72	708	230	37	35	17	62
4397911	60	138	18	306	79	41	9	38	208	37	16	3	102	19	5	46	23	65	5	4	154	11	74	93	40	222	75	66	24	39	84	116	25	35	13	11	22	92	67	74	4	12	179	66	268	89	90	57	161
233959	114	155	5	900	288	307	4	12	312	908	0	7	115	0	23	50	3	25	3	1	107	1	4	12	1645	474	40	2	76	7	575	26	1	226	8	10	448	45	799	8	0	8	467	398	56	1	0	1	3
210507	25	18	212	1	15	4	313	158	17	2	189	0	7	188	2	127	80	18	9	17	11	405	93	7	3	56	426	172	11	98	3	45	117	15	65	18	2	19	9	335	364	126	25	15	24	188	274	193	142
4405161	1	2	21	1	0	1	2	9	18	5	701	0	23	237	0	1	41	45	42	0	17	307	28	12	0	0	0	82	4	19	1	57	38	0	10	3	0	47	4	11	56	11	4	0	18	111	84	51	16
4455516	2	39	1	17	31	94	112	13	16	146	119	181	76	5	42	6	0	34	57	1	73	3	0	54	66	0	2	0	271	1	57	20	0	88	13	2	42	27	103	0	2	21	12	5	7	0	0	0	2
682736	5	8	2	85	28	12	4	8	63	34	82	740	10	1	52	5	0	32	9	2	8	0	1	284	31	2	24	19	96	8	28	6	0	113	3	1	16	8	42	6	2	5	25	11	3	0	1	1	38
540746	0	13	0	9	1	18	0	0	17	4	14	4	13	1	0	1	1	3	7	1	3	0	0	810	4	3	2	416	0	4	9	18	2	5	5	4	3	21	1	23	0	1	4	1	2	1	4	4	3
319272	73	195	228	22	103	26	204	301	280	76	292	2	53	362	4	85	309	295	53	29	84	266	392	14	27	121	88	193	39	482	85	103	137	20	80	78	26	73	115	198	190	73	121	56	125	234	161	366	100
173294	146	156	802	23	44	3	2093	1220	102	1	1963	1	46	898	0	1109	2390	12	3	125	20	2016	1654	21	2	398	813	2759	10	3506	4	172	1197	4	1252	269	0	33	10	2667	2040	2167	296	142	130	1468	1732	3235	2147
4391287	23	69	8	60	11	44	50	35	71	23	54	42	11	5	1	96	43	15	126	14	11	8	43	1425	48	216	112	92	19	100	44	45	16	3	39	18	22	283	38	39	19	34	37	46	10	71	9	34	466
4415092	81816	148776	230107	85160	132688	69611	158892	273817	217114	123753	223914	4880	116496	168669	7819	136227	313339	175338	49701	55197	77469	225262	351699	40059	64865	195560	101114	335445	126455	431382	134266	156035	216997	42488	116429	89286	58783	97287	202612	275154	209203	56897	111704	96951	130233	251846	207041	243111	264489
196754	650	67	179	1077	141	23	91	17	816	63	65	0	417	65	14	280	60	127	5	18	42	74	23	6	48	26	20	48	96	5	42	235	4	178	153	5	30	56	55	17	65	43	84	73	123	5	14	17	33
511817	91	145	57	26	21	352	0	19	17	124	15	145	5	44	52	1	57	6	25	4	73	23	20	43	63	111	20	38	555	45	270	52	67	143	21	389	63	453	605	36	19	0	22	50	220	172	55	29	109
2193695	4	24	88	93	23	27	14	39	53	12	78	3	5	161	0	47	192	24	0	7	7	160	107	10	7	95	6	187	18	281	15	21	205	7	30	18	5	12	48	410	148	14	43	30	47	478	152	148	80
130771	11	24	137	48	69	40	56	74	58	61	121	190	144	14	231	196	21	118	143	18	100	91	14	143	248	70	13	28	37	32	157	108	44	150	97	17	192	76	169	5	278	258	93	23	44	42	62	68	43
550329	0	0	0	0	0	132	0	0	0	53	0	58	0	0	24	0	0	0	0	0	0	0	0	878	64	116	0	1	7	0	12	5	0	9	2	2	2	2	12	0	0	0	1	0	0	0	0	0	0
4369122	1	1	2	1	1	95	0	1	0	107	23	236	0	124	13	0	230	3	0	0	21	3	122	18	4	2	1	119	181	11	76	1	83	85	0	2	14	0	480	222	0	0	3	7	2	3	5	54	3
1106545	0	0	1	2	0	0	0	0	7	0	7	0	1	6	0	0	1151	1	0	0	1	15	84	2	0	0	1	144	0	757	2	0	61	0	0	0	0	0	2	697	19	0	5	0	1	67	76	18	10
905903	0	1	7	0	1	5	1	3	4	0	113	0	1	31	0	19	164	8	6	0	0	38	155	2	0	2	1	144	1	290	1	6	130	0	2	0	0	7	3	164	117	18	3	1	6	96	60	75	133
4379318	328	1332	674	368	841	1290	165	74	1283	4203	721	6544	654	197	374	121	196	698	94	17	811	211	57	513	1129	1958	397	64	4378	604	2698	359	66	1594	174	1150	378	335	6174	113	861	21	614	955	437	71	66	103	37
4327385	1	6	4	24	2	13	0	0	38	29	12	15	7	3	0	17	7	48	54	1	4	0	0	59	6	3	6	32	12	0	6	2	4	2	66	2	15	235	12	5	5	5	17	1	12	25	10	1	32
1015007	2640	3484	1328	3807	2704	1976	1891	1688	3432	2286	1246	2358	3080	1097	626	1113	1714	1663	536	402	1234	1031	1226	3351	2571	3721	3429	1530	2014	1526	2611	3491	1021	2125	1294	2123	3276	2311	4286	1539	1598	1097	3643	2585	2097	1475	1177	995	1411
576633	1	0	35	0	3	0	235	434	45	0	59	0	0	98	0	395	359	26	3	17	1	62	209	3	1	0	0	231	0	650	0	2	31	0	138	0	0	2	0	311	54	467	14	0	41	117	141	125	169
843764	26	26	184	68	70	27	128	289	201	83	387	76	369	127	42	51	164	267	210	7	99	455	59	26	10	39	29	8	561	160	37	543	7	57	27	110	20	86	114	5	595	52	66	49	314	6	39	124	3
4316012	0	1	50	3	4	3251	1	1	9	2906	3309	65	6	69	599	18	208	14	11	0	2	367	216	11	66	101	8	52	2815	1069	2544	4	65	2314	8	0	78	10	7178	42	1220	64	1	2	2	122	87	67	89
46548	6222	8186	6840	3414	2854	2150	2867	2589	8482	7572	1592	24	8010	2324	137	3052	793	2708	428	374	2936	8963	968	566	2791	11340	13858	5313	660	413	2620	10605	664	2464	2236	4802	2895	7064	8602	4125	10017	1673	6201	21409	11219	5257	4237	2396	11598
806665	1190	2609	2	310	212	3550	6	11	132	2967	186	1383	58	2	523	6	4	115	49	6	233	0	1	19852	611	3049	44	1193	3859	2	2678	192	1	1082	196	131	1070	33	7278	40	0	147	179	1510	22	1	0	3	0
4327601	1646	2397	13	60778	17235	32759	23	5	1768	43513	1	4919	783	2	21695	165	4	60	280	29	127	2	11	7	177411	3412	108	38	16428	1	35860	176	1	127111	43	13	127749	3417	69532	73	8	6	39578	3749	304	23	4	18	3
517436	10	29	10	11	4	0	16	6	31	5	27	1	10	60	0	4	7	6	2	0	6	6	11	38	4	13	14	1846	5	7	8	2	5	0	7	1	2	9	5	94	13	3	21	9	2	24	21	31	9
615362	352	277	133	4743	1185	131	29	39	1149	276	41	10	455	100	12	157	161	125	14	7	302	48	94	78	332	1323	132	350	162	306	298	265	48	328	24	8	156	206	304	172	39	10	1536	917	332	43	41	34	54
364780	10	10	154	4	9	3	463	253	17	5	313	11	9	192	1	215	188	5	0	32	0	239	75	24	1	26	74	297	9	176	8	33	194	8	387	22	1	7	19	472	245	284	61	10	18	313	131	196	91
39294	2	0	0	0	13	19	0	0	0	18	0	163	14	0	28	0	0	0	4	0	38	0	0	64	34	1	1	0	86	0	22	0	0	30	0	3	21	0	34	0	0	1	3	0	0	0	0	0	0
565890	17	29	208	64	55	6	18	1	94	39	52	0	11	80	0	27	7	9	1	1	4	88	65	12	7	57	3	521	3	51	18	16	55	11	33	0	2	14	23	309	176	2	39	25	62	162	95	46	243
4441683	17	16	4	8	121	9	8	2	0	95	5	45	24	12	5	1	6	29	0	0	8	8	2	37	71	227	41	10	27	10	54	8	4	38	71	13	28	9	68	3	3	56	79	15	0	28	3	3	0
4375716	22	95	5	274	19	110	3	35	98	320	22	38	13	16	2	19	6	18	30	0	21	1	9	325	24	127	109	69	38	24	52	18	6	14	40	32	23	173	61	134	6	10	78	183	17	37	5	7	6
4470872	0	36	13	2	4	28	1	33	110	1	25	7	5	9	1	5	2	65	10	2	4	17	2	219	6	55	0	247	4	7	10	18	3	1	24	3	5	31	12	11	300	2	21	4	6	241	71	131	240
1118837	1272	1977	1865	642	1603	1035	685	2027	963	1325	1526	31	790	844	83	462	3263	233	66	48	587	3049	2704	54	1436	1844	1000	4540	1175	6148	1146	532	781	1600	198	780	1547	1975	4971	5721	2938	289	2379	2489	703	2227	2738	3088	3987
800713	1	4	0	91	172	298	0	3	765	427	4	716	173	0	45	0	0	130	86	0	49	0	0	562	433	16	2	0	324	0	131	140	0	393	0	6	102	163	730	0	0	1	103	5	446	0	0	0	0
3367928	1	3	28	34	1	36	3	2	8	190	0	418	1	1	3	0	5	0	2	0	2	2	0	5	24	7	9	1	139	1	54	0	0	17	3	0	9	2	406	0	1	0	17	8	1	1	1	0	0
347310	1	38	0	1	0	2076	0	7	0	82	2	5	3	3	281	0	142	0	1	22	6	0	12	3	2226	104	3	34	507	1	1476	0	151	857	225	10	805	7	2383	52	0	0	19	0	0	10	5	3	0
747615	7	26	0	4	1	18	0	6	9	3	75	0	1	11	0	4	0	4	1	0	2	1	1	227	3	24	16	415	0	9	4	5	4	0	38	0	5	22	2	6	1	3	10	52	4	55	3	8	0
3478707	0	3	41	23	5	0	1	0	15	1	329	0	5	85	0	0	324	6	4	0	3	196	65	8	2	0	1	108	0	294	1	9	121	0	1	0	1	5	1	134	264	11	10	1	7	61	72	112	44
629320	2	8	9	31	73	14	5	9	27	16	109	1194	19	0	39	18	5	128	63	0	2	3	13	7	13	26	2	20	76	89	12	10	0	124	5	0	2	10	22	1	2	30	31	10	13	5	1	4	30
304085	4154	6049	12059	5639	8674	5472	8638	12120	10988	7627	15207	861	7232	9302	1293	8564	14629	7563	3031	1299	3535	18162	12483	1428	3536	6162	18112	12271	5032	21924	6538	5091	9073	5652	3052	6553	3966	5273	8898	15970	15377	15154	9602	6431	2995	8677	9156	8168	5521
931952	31	63	4	22	46	56	2	44	28	414	11	36	75	2	28	27	5	59	10	0	94	2	5	200	45	19	193	10	23	9	50	32	16	62	8	34	43	34	64	10	1	6	29	36	2	6	1	9	6
579073	390	815	2	5	26	77	55	24	12	47	0	0	105	7	11	81	1	5	7	5	125	14	5	2	131	2091	226	1	23	0	119	18	0	85	143	592	106	42	65	0	1	19	35	280	42	4	7	1	2
246724	29	70	13	141	38	41	5	32	99	118	23	16	91	23	3	25	10	34	16	9	62	6	15	270	26	218	80	154	16	49	29	30	39	9	153	27	19	94	30	92	15	12	82	137	30	40	6	12	74
633243	5	4	0	0	3	9	2	47	1	5	0	123	5	0	44	2	0	0	34	2	163	0	0	169	22	17	31	0	74	0	20	2	0	79	5	113	12	11	21	0	0	211	1	0	2	0	0	0	0
325776	196	206	3	31	10	247	30	56	12	197	10	1141	23	0	33	16	4	2	1	2	144	0	1	50	23	101	417	17	293	6	281	12	0	185	23	204	40	6	322	14	0	44	8	96	5	2	2	1	3
4329768	50	111	2	82	38	1419	3	12	78	3386	7	6223	80	0	448	9	2	23	10	0	45	4	1	96	621	66	32	27	1063	0	1015	14	0	2014	11	7	542	165	3151	4	1	4	61	174	22	5	0	0	0
335454	6823	9944	0	5	802	8223	4944	10436	4	16108	21	39080	1096	3	6084	2942	3	1413	34	1897	3557	1	5	2365	284	10654	28317	12	26133	5	20635	409	10	11730	3634	34099	830	6	27547	9	2	3284	678	10226	16	2	0	1	0
571871	28	122	0	25	13	42	0	41	43	11	6	12	139	29	12	7	20	105	19	2	221	12	13	150	26	11	165	13	22	51	33	85	37	39	2	32	40	105	10	25	4	29	18	28	72	31	33	43	3
103210	262	717	92	6	3	4	442	1535	9	3	911	0	58	284	1	281	613	87	0	7	14	39	352	14	0	849	50	156	1	1844	1	148	19	1	118	533	1	15	2	120	31	174	27	299	214	88	43	209	25
4343658	4	4	0	4	0	23	1	1	5	64	1	1571	0	0	33	1	0	0	2	0	6	0	0	781	84	30	6	6	191	0	95	3	0	64	9	2	12	0	114	0	0	0	1	9	0	0	0	0	0
559177	110	85	1	4	0	2	2	104	5	9	627	0	2	16	1	1	45	1	0	0	4	8	5	11	0	21	550	3	1	68	4	12	0	0	458	50	0	17	0	7	3	77	56	179	8	6	0	8	2
214585	310	322	4	29	9	516	62	69	19	444	11	1390	51	0	41	37	6	8	0	2	160	0	4	109	39	153	633	22	381	4	299	25	2	320	17	370	69	15	361	6	0	58	7	230	3	7	2	1	8
4203048	5	4	0	0	9	118	0	4	2	209	0	1962	141	0	55	0	0	1	1	0	98	1	0	11	53	1	11	1	485	0	147	24	0	244	1	4	36	74	387	0	0	1	5	4	3	0	0	0	3
628974	67	165	396	49	36	1	1186	473	65	2	132	0	11	165	0	598	445	38	3	32	10	184	367	16	0	732	32	609	4	1080	5	36	661	3	219	7	2	23	14	327	336	59	47	181	176	510	181	373	295
1132781	31	72	313	75	44	15	135	68	158	63	118	1	20	308	0	255	725	51	5	48	8	162	1745	9	49	790	10	869	27	695	84	36	137	7	203	4	2	19	109	703	235	14	88	189	458	1057	1681	1413	1847
4425445	19	18	94	38	18	0	37	12	25	11	33	1	12	123	2	222	119	12	2	15	7	130	180	2	1	54	7	205	5	247	1	19	44	4	63	2	1	8	9	110	226	14	20	36	57	100	86	133	92
4101013	114	91	115	93	86	18	16	3	100	56	14	0	30	9	1	110	11	20	1	1	23	7	37	0	11	361	22	123	20	38	36	59	2	10	13	0	5	32	45	61	29	0	79	364	45	0	9	9	40
4447807	157	315	26	0	8	666	151	1003	27	249	874	1250	53	214	15	20	150	19	276	51	130	427	57	455	88	387	192	77	144	99	173	63	219	62	67	712	100	267	208	136	177	818	1	186	4	97	70	41	39
4453522	287	471	0	452	5234	3841	6	26	19	6083	3	51408	1489	4	9545	2	2	88	348	7	5236	2	1	659	20669	376	224	1	7888	6	6266	111	6	40264	10	767	39235	270	11718	5	4	6	2251	372	20	8	0	7	0
882272	19	40	1	5	3	56	8	30	6	101	29	71	17	3	39	25	36	2	64	2	19	1	10	37	18	32	268	8	352	20	76	4	30	46	6	108	7	14	212	7	11	170	6	52	2	2	0	0	9
576010	1	0	60	2	4	0	80	30	1	1	93	0	0	67	1	28	25	8	58	8	4	23	19	1735	1	3	1	1073	0	68	0	7	4	2	57	0	0	4	0	9	67	2	3	0	0	9	11	37	11
813109	45	35	1	3	5	426	0	14	3	298	127	958	269	15	87	1	19	10	19	2	551	3	2	1102	278	44	56	53	501	6	403	37	32	512	63	158	330	189	877	2	1	9	8	44	3	69	2	0	26
278836	921	2473	367	963	435	1979	1434	704	1127	3810	165	190	160	712	49	1107	983	204	19	112	104	799	2010	78	513	4515	830	1795	1465	1608	777	222	699	488	764	260	335	642	3968	1930	756	152	601	2895	365	376	399	272	666
130535	0	0	0	0	0	50	0	0	0	32	0	1787	1	0	60	0	0	1	0	0	1	0	0	5	9	0	3	0	120	0	32	0	0	81	0	0	2	0	89	0	0	0	0	1	0	0	0	0	0
4379980	4	65	3	38	11	41	2	3	34	16	15	27	27	9	0	10	6	22	11	1	21	0	5	394	9	17	30	454	7	6	19	22	17	3	8	14	12	39	11	66	6	3	15	8	5	16	5	2	7
737234	434	34	131	760	73	16	71	12	539	40	35	0	265	27	9	182	49	84	3	4	34	40	9	8	56	28	20	32	75	4	28	167	2	129	88	1	22	47	39	12	27	28	36	69	82	1	11	11	8
4335746	70	79	158	55	119	130	74	162	222	276	70	444	237	109	101	38	415	77	29	14	29	137	67	457	146	72	16	167	234	171	82	130	81	372	35	7	89	152	411	218	172	25	91	154	159	102	137	130	82
1093945	311	441	10	61	148	216	117	97	52	185	81	287	94	22	56	100	8	122	35	42	98	48	8	105	88	552	577	27	826	25	312	50	7	293	44	730	187	151	649	10	16	35	146	570	167	18	25	18	20
587573	2	10	245	62	65	1	5	5	141	13	114	1	24	359	7	2	374	199	10	1	40	238	229	86	15	3	5	66	11	334	2	14	18	16	5	3	4	7	3	59	70	44	24	4	31	73	45	215	138
534378	2	3	181	6	25	168	0	0	34	616	0	0	1	0	0	0	0	56	4	0	3	0	26	70	0	14	9	317	81	9	237	0	22	2	12	0	0	13	476	1	0	0	7	47	2	0	0	0	0
532888	2314	2697	1601	211	4400	4762	913	578	868	8785	1231	3934	720	1089	2361	1163	1132	2743	1429	116	8281	819	5230	5563	2632	1504	2624	4942	9858	1511	2766	210	1241	8076	1179	628	1898	2427	12979	1184	1406	2826	1760	1197	204	817	731	992	1579
3611183	299	505	270	289	167	199	139	267	237	206	141	11	48	63	9	80	64	38	24	31	51	114	78	93	103	674	80	453	108	194	230	148	155	74	109	216	231	756	627	769	449	7	283	326	162	332	184	86	153
735693	0	2	0	1	0	119	0	0	0	372	0	359	0	50	36	0	3	0	0	0	5	2	0	9	11	0	0	0	358	1	124	0	1	274	1	1	6	0	1228	0	0	0	1	2	1	0	0	0	0
213892	90	82	0	14	5	161	17	17	2	125	4	372	13	0	7	7	0	2	1	2	65	0	3	27	11	37	159	10	78	0	71	3	0	106	8	93	19	3	113	4	0	10	2	79	2	1	1	1	0
4450089	391	362	4	267	161	243	50	58	300	804	14	110	614	3	49	150	30	33	20	7	381	5	10	62	272	193	405	48	583	36	374	65	10	248	15	44	239	100	432	73	9	31	213	1148	128	21	39	10	8
3189290	77	74	957	295	300	82	236	1184	160	48	324	7	148	1049	2	440	1539	95	11	118	141	591	1399	17	90	163	59	1455	41	1188	135	140	1051	38	259	97	65	65	194	847	897	77	474	79	211	1252	904	692	853
587965	316	1762	20	25	79	5057	3402	15300	47	2636	13	3999	91	3406	525	66	1	13	1261	1164	1161	2399	21	206	6316	5213	1457	4	3731	7	2698	11	12	3048	976	7409	1401	2698	9899	235	1563	2183	436	770	80	7	1	0	0
4447102	9	20	1	31	239	107	1	2	13	272	133	269	140	83	92	1	0	215	161	0	164	3	0	203	121	5	13	56	1162	0	218	16	0	312	1	1	169	16	540	1	1	1	60	9	5	1	0	0	0
1128624	2	39	12	9	5	131	2	32	101	50	17	5	3	9	2	2	0	57	11	1	3	12	8	178	14	86	3	252	2	1	41	16	3	14	24	6	46	34	67	11	282	0	24	10	3	250	58	107	174
335418	6	30	835	50	16	105	60	38	200	180	130	356	12	95	8	92	63	200	89	33	14	94	15	247	21	21	100	812	56	56	14	13	19	33	277	6	8	121	530	159	62	79	52	22	11	1558	325	81	830
3213	17	182	314	7149	2306	113	220	244	1112	453	8664	2	532	347	5	187	939	17732	8197	14	301	1093	974	2539	220	491	13	885	93	3718	117	1048	613	84	56	8	44	1615	734	611	1268	9680	2364	391	2366	3427	596	1403	1448
4418678	829	881	309	1863	1398	366	901	877	1418	560	117	98	1193	466	42	438	37	424	236	165	483	535	83	77	482	1341	763	47	50	38	415	774	5	213	484	96	669	779	575	84	448	625	2241	1136	611	129	102	72	136
4418677	1	6	1	0	0	50	0	0	0	57	0	163	0	2	370	0	0	0	1	0	0	1	0	0	56	1	2	0	105	0	73	2	0	2226	0	1	79	8	192	0	1	0	1	0	1	1	0	0	0
4348946	43	237	2	291	178	406	7	17	170	376	3	141	93	0	42	11	0	124	22	6	13	0	1	31	318	299	32	0	158	0	246	34	0	93	25	23	245	127	612	1	0	2	108	343	49	0	0	1	0
4381109	10	52	265	10	5	49	44	48	27	43	63	118	4	86	244	107	578	4	1	26	5	57	927	2	35	115	3	585	59	966	35	12	117	1548	76	10	47	9	131	535	224	2	16	36	10	142	116	177	268
149330	605	841	1	28	270	967	285	155	21	1527	481	2517	4768	1	449	186	2	228	33	17	2105	0	6	1799	1115	853	1054	47	1344	3	945	514	0	1932	284	1377	2038	53	1931	0	2	624	351	748	49	0	0	2	0
150770	1503	1829	1550	1204	2483	1809	1016	4047	3584	4291	3355	381	4617	1162	379	697	3538	4159	874	133	3633	3671	2554	1308	820	2703	5977	4361	6286	6715	2659	2363	3031	2459	1340	2123	944	4808	15135	10654	3969	2809	4651	4917	4489	2807	2510	3611	1374
4471434	8	28	0	9	627	79	0	1	1	70	0	95	182	0	43	0	0	4	4	1	118	0	0	38	121	6	6	0	833	1	146	3	0	203	0	2	125	2	452	0	1	0	431	12	0	0	0	0	0
4411183	5245	7947	1592	3498	1263	178	2095	1858	5400	425	1996	3	1319	3102	6	1275	434	5660	860	297	615	2312	487	322	485	11484	10129	404	124	520	306	3353	812	115	1506	5851	196	6306	479	467	2983	2235	1245	9306	2822	982	403	740	440
4351129	13	9	1	4	4	41	29	7	3	476	4	13	10	732	12	3	4	9	11	0	109	9	1	82	7	34	975	56	76	0	121	28	11	46	3	16	14	21	219	5	0	101	6	74	16	2	2	0	1
820370	119	167	0	0	6	468	29	17	0	369	106	2395	73	0	77	8	1	1	9	4	233	0	0	267	318	97	45	0	1029	0	219	40	0	128	12	589	141	2	450	0	1	237	3	79	2	0	0	0	0
2400244	0	15	0	7	15	15	0	1	15	4	7	3	16	1	1	1	0	3	8	1	9	0	0	2676	6	1	6	24	1	2	6	5	3	5	1	1	8	18	2	2	0	0	6	0	2	7	0	0	1
4438992	14	95	34	2	0	0	6	3	6	0	37	1	2	696	0	0	15	0	0	2	2	28	29	24	1	209	7	22324	0	29	2	2	4	0	7	4	0	1	0	854	263	2	5	41	3	121	14	13	109
616053	0	3	21	0	3	117	1	8	1	218	427	16	6	10	9	0	9	0	3	10	6	7	15	435	39	63	2	64	18	4	33	1	54	33	55	4	36	35	385	92	3	11	7	0	5	22	6	16	59
1634030	0	0	0	1	0	0	0	0	1	3	2	1	0	0	0	0	0	1	0	0	1	0	1	443	1	1	0	1	0	0	0	4	0	0	4	0	0	0	0	0	0	0	2	0	0	0	0	0	0
4151703	418	262	257	624	767	501	407	40	444	325	134	2225	943	331	171	478	304	606	29	2	881	210	154	1319	619	905	348	138	1589	1178	586	466	20	706	97	32	516	849	1635	337	249	66	854	2011	502	22	127	165	81
4451003	0	0	19	1	2	0	1	1	2	0	764	0	1	34	0	5	358	14	2	0	1	159	110	1	0	0	2	236	0	765	0	3	63	0	1	0	1	2	1	37	324	19	0	0	3	56	70	232	61
699426	1	111	2	6	21	101	0	12	28	3	13	0	32	6	6	1	8	29	84	17	2	1	0	276	39	7	2	325	4	7	7	2	1	21	11	4	53	326	3	8	0	3	12	0	1	7	1	2	8
47339	1	1	16	13	13	3	0	5	7	1	105	1	4	51	0	64	310	17	2	0	1	7	178	4	0	0	0	290	0	2495	0	2	43	0	13	1	1	2	1	363	116	1	3	0	1	10	83	66	77
65456	146	106	23	2	0	81	169	3	156	227	59	137	0	8	2	29	220	61	50	12	0	218	158	275	20	615	138	947	159	276	115	11	97	1	189	66	8	21	429	1037	92	15	30	283	13	577	2	95	29
4365790	181	656	175	157	87	109	259	474	227	47	47	16	62	145	4	240	160	51	44	89	55	130	142	146	76	694	181	360	35	189	120	48	105	13	203	48	16	191	59	423	193	65	117	200	118	275	151	111	166
4395995	1194	2681	15	575	905	6130	134	318	280	4042	977	9023	594	11	2522	144	36	1125	714	181	605	49	41	3558	2945	2396	1679	588	6166	64	4288	589	32	8594	944	3388	5361	587	7938	31	26	338	471	1357	130	320	30	14	34
551717	4190	9635	13465	5659	5632	3354	9976	8833	6939	7621	4044	88	3283	22055	207	14821	14840	4570	444	1817	1794	9728	52161	409	7575	26921	3057	13217	1608	4585	6577	3444	11167	1871	9267	965	3203	2199	9913	19548	9185	1141	7859	12448	9179	25361	25018	6166	19552
4322607	80	39	15	5	30	19	7	16	11	55	27	259	51	10	302	12	453	29	7	4	246	1	1274	220	56	21	251	2319	131	27	36	34	504	1596	38	62	33	75	119	831	3	17	9	19	32	34	70	89	85
4424906	7	11	66	16	11	4	10	8	52	2	1036	3	19	41	0	12	209	46	19	1	12	151	87	20	2	20	4	241	3	634	1	20	55	2	8	1	0	17	6	74	471	57	13	15	32	92	83	179	181
614872	4	9	0	5	98	198	0	0	0	264	68	142	96	178	19	1	0	309	109	0	60	4	0	48	105	14	7	0	439	2	170	34	0	69	0	0	100	0	481	0	2	0	49	10	23	0	0	0	0
1813872	488	1288	176	7085	1078	363	222	279	5692	870	109	6	76	75	6	54	215	105	36	28	1	129	146	25	672	1289	88	171	73	275	373	332	111	116	96	84	178	1688	899	192	238	44	2156	1425	1520	188	161	132	172
4388963	7	22	144	13	11	11	14	119	53	2	278	1	14	358	0	82	438	20	1	50	4	237	420	5	1	15	8	653	0	533	2	43	683	1	128	15	0	51	2	684	225	22	48	5	35	693	316	656	1164
41200	9	18	37	264	104	15	38	38	127	28	1292	0	14	10	0	197	28	83	29	0	4	45	59	10	23	81	2	101	15	180	20	27	7	5	28	2	3	31	106	31	118	267	78	14	25	107	13	44	110
4397466	786	1194	1	15	59	37	353	1703	10	29	146	0	25	44	0	15	61	71	3	29	13	5	3	79	2	542	532	140	20	55	19	585	381	5	210	3562	2	143	38	6	2	45	53	422	947	106	41	32	10
778480	5	8	281	46	116	5	4	4	130	11	122	0	28	234	3	0	270	195	10	1	39	201	244	59	25	4	9	66	16	265	1	6	46	13	3	6	2	4	7	62	83	33	43	8	18	209	45	215	293
267843	4	21	36	2	19	61	15	7	276	66	10	6	3	7	2	6	13	120	62	27	1	7	7	214	2	39	19	140	7	20	10	9	10	0	41	2	0	150	282	40	11	4	22	29	16	64	10	16	18
286874	57	322	106	75	164	131	66	135	107	342	106	1	86	328	5	30	96	94	22	8	133	304	459	11	44	842	806	70	53	542	38	45	899	35	24	112	22	75	118	196	153	33	178	626	65	480	276	89	32
843686	24	19	353	0	2	15	86	172	4	38	366	32	2	104	7	82	534	7	0	20	1	251	309	12	3	24	69	486	94	779	11	2	302	46	34	39	4	0	111	214	262	9	5	18	6	300	283	272	278
701919	627	1090	143	41	173	1401	123	197	104	1584	1228	5541	484	550	926	232	576	413	89	23	563	556	200	1142	1471	910	2512	831	3747	1162	1593	172	349	7776	152	866	1607	388	4520	347	312	556	171	628	85	192	91	420	100
4427632	193	511	31	364	124	169	25	167	622	165	71	35	487	81	46	187	84	257	102	17	675	22	58	559	232	185	463	243	105	187	138	303	145	116	28	116	169	230	75	141	17	32	149	226	202	96	117	106	58
341702	4	3	2032	47	10	0	2	6	79	1	949	0	14	2873	0	21	412	10	0	0	6	5558	2755	18	3	7	14	1812	1	1116	4	60	423	3	10	15	4	33	7	4440	4238	5	24	7	85	3498	5655	7360	2954
4170464	16	63	41	1181	1309	118	1	10	534	84	207	3737	85	33	77	1	2	64	83	0	110	26	3	212	1135	53	33	75	1011	13	63	25	12	166	2	28	116	707	651	19	342	0	1577	14	130	16	5	78	49
1143820	1	7	0	4	0	3	0	0	2	3	0	18	13	0	9	0	0	4	5	0	15	0	0	14	15	2	17	0	24	5	9	2	0	39	0	0	6	1	29	0	0	0	1	6	0	1	0	0	0
20456	375	311	809	37	5	42	206	1474	202	35	1038	344	30	359	17	2148	323	176	50	18	9	1507	468	695	21	560	156	893	17	606	22	73	236	104	405	511	14	328	41	679	1060	688	32	633	39	152	112	373	85
4384016	406	772	123	1227	693	1145	123	135	1032	992	150	930	1718	59	210	206	58	762	575	49	1948	55	104	1970	901	2058	786	64	669	84	875	1179	166	577	242	694	950	833	1306	133	643	100	664	719	429	153	21	26	324
4335861	1	1	47	58	40	0	207	34	120	0	57	0	24	84	0	60	95	66	35	8	0	257	89	6	0	7	3	218	0	234	0	14	40	0	20	0	0	102	0	394	258	173	228	3	139	144	52	90	91
1128417	32	17	1	0	4	107	51	89	1	165	33	88	94	9	118	9	5	17	2	2	45	10	3	299	83	33	316	29	106	3	81	26	10	599	10	68	109	2	211	9	1	88	4	47	4	8	8	9	0
4353000	34	88	20	113	46	46	5	28	122	27	20	17	93	35	4	17	17	34	15	17	69	6	21	299	36	297	61	217	14	42	37	56	22	15	197	17	18	71	34	93	7	15	77	119	51	42	13	10	91
4441345	22	116	3	50	17	278	2	19	39	12	6	13	49	8	2	7	2	38	65	4	42	3	4	70	31	27	41	38	10	10	40	34	8	9	9	16	33	144	28	5	2	3	25	10	26	15	3	3	3
4400328	2	5	18	18	55	36	40	46	54	255	62	18	102	24	1	18	6	177	28	2	22	5	1	720	22	11	60	14	83	19	32	22	0	16	12	3	7	58	189	2	21	12	38	6	79	113	91	32	97
4393622	26	496	18	262	68	298	1	178	219	47	83	37	112	80	9	24	37	151	97	14	188	8	16	867	136	105	201	980	15	247	293	168	82	39	70	64	102	602	76	44	1	61	146	33	62	150	24	46	27
419544	84	48	4	17	26	53	123	18	63	11	97	119	851	0	11	6	127	44	12	5	638	9	30	325	18	13	101	56	137	101	16	75	4	49	24	11	91	102	67	30	8	17	63	90	61	6	43	6	15
4473645	73	221	13	215	48	103	8	45	192	49	22	16	270	10	7	32	28	28	15	4	141	2	15	186	48	25	158	58	20	22	53	66	29	41	17	29	66	125	41	51	6	19	57	71	51	27	10	9	8
142419	10	117	1	864	2	16	0	0	14	173	1	421	2	0	3	3	0	1	4	0	4	1	4	56	21	74	28	4	166	0	32	1	0	37	29	8	32	27	275	5	4	0	8	49	0	0	0	0	0
3996107	876	1154	4162	2170	3831	1574	339	1056	2405	5210	2339	83	1023	4405	55	4411	4392	2404	184	201	728	5336	2910	153	1012	2868	701	2979	2842	7470	2313	1085	2020	521	562	480	340	780	6485	5717	6360	654	5155	2778	2466	1858	3192	2258	870
99619	80	168	0	1	9	276	45	100	4	417	0	1180	459	0	54	23	0	1	1	15	508	4	2	80	93	173	92	3	441	0	201	7	0	241	24	130	115	9	333	4	0	150	12	147	1	0	0	0	0
319461	0	0	1	0	6	0	0	0	0	0	263	0	4	0	0	2	3	20	1	0	1	0	56	64	0	1	0	533	0	26	0	30	0	0	9	0	0	10	0	2	2	7	2	1	3	168	4	5	4
305871	0	1	92	12	15	0	3	12	119	0	374	1	21	679	0	11	633	14	5	0	4	3924	811	24	0	0	0	2023	1	890	0	140	543	0	2	1	0	31	1	2549	551	256	41	0	144	1182	315	523	1094
4413869	1442	2393	2	2038	1194	11837	14	165	242	13049	48	123383	468	11	38649	50	14	214	362	30	1752	6	10	80134	7228	2931	315	1136	27787	4	11354	961	21	52293	207	313	4452	614	28885	89	23	97	1969	1996	99	17	11	5	9
572032	2	2	1313	48	21	1	0	4	43	1	688	0	35	481	0	9	972	26	9	0	14	929	1241	7	2	0	1	563	0	2005	0	50	1759	0	3	2	1	19	4	2263	1815	10	48	1	68	1227	1117	689	576
97627	1	2	0	8	1	4	1	0	4	3	22	6	3	0	5	1	1	2	3	0	2	2	0	158	4	3	0	311	2	0	8	30	0	13	11	6	12	8	2	1	0	0	3	1	1	2	1	1	1
4392252	0	0	1	0	0	0	0	0	5	0	31	0	0	0	0	0	453	0	0	0	0	1	1624	3	0	1	0	8286	0	3	0	0	426	0	23	0	0	0	1	1517	2	0	4	1	0	166	15	0	13
4355314	23	25	4	94	61	1	25	13	113	16	8	2	8	2	0	47	0	19	11	7	0	0	3	272	8	93	20	66	1	0	6	50	1	3	26	0	2	55	10	4	1	6	60	45	54	2	0	0	1
4352855	0	4	9	1	0	3	0	0	3	0	563	0	5	10	0	6	188	7	0	0	1	30	392	28	0	1	1	1894	0	297	0	15	65	1	116	1	0	1	0	67	19	49	15	0	2	165	34	161	27
4483490	1	0	0	2	5	1	0	2	2	1	26	6	1	1	0	0	6	1	0	0	8	0	1	629	0	0	1	7536	3	0	0	5	0	1	0	0	0	0	2	62	0	0	2	1	1	1	1	0	1
720379	11	15	263	12	0	2	10	16	31	1	49	1	10	90	0	28	34	6	2	8	7	127	74	20	3	35	3	312	0	126	3	10	25	3	33	7	4	36	3	213	303	1	7	9	35	509	415	385	482
782646	14	61	0	473	30	116	0	6	63	283	11	5	21	2	8	4	5	11	6	0	18	0	0	61	630	24	33	18	30	12	204	7	2	131	3	12	250	60	568	5	0	1	49	15	0	8	1	6	1
825088	450	857	524	295	258	1466	904	1671	840	2673	2822	2887	1334	1039	383	326	678	2269	1038	152	1738	2197	792	547	2512	945	1805	710	3425	207	1327	1215	704	1920	524	1730	1025	1670	3266	571	2074	1147	282	711	281	349	203	287	228
4379732	46	107	37	290	208	357	42	35	242	39	150	830	59	46	40	29	32	69	59	3	34	104	29	412	242	396	264	415	266	41	84	24	9	81	40	39	105	261	187	207	265	147	249	91	51	305	24	81	568
4339791	17	13	0	90	42	53	8	1	44	64	40	4	2201	24	12	3	4	141	59	1	293	3	0	638	174	31	50	57	42	1	200	1609	1	143	6	10	354	267	66	0	0	0	83	31	549	0	0	0	0
830978	244	503	359	182	1008	344	153	298	401	643	750	3177	949	133	196	83	309	1468	243	20	643	939	213	1370	184	539	1682	276	2216	516	492	310	424	835	101	836	234	331	1150	554	1038	417	796	350	409	199	178	232	95
290525	11	142	1	31	9	252	2	56	38	2	12	11	39	8	7	7	8	47	90	6	76	0	8	176	37	34	106	47	7	49	55	30	23	11	3	23	23	216	6	6	0	12	15	5	25	46	4	7	11
1715193	164	366	277	13	101	408	82	310	212	514	3120	2010	592	704	27	67	144	951	136	6	727	362	24	1590	153	189	1092	72	462	71	264	330	20	269	120	802	180	199	423	8	500	354	39	158	115	79	21	54	15
4416105	4	0	0	5	10	0	1	0	12	10	17	9	8	0	5	0	0	11	9	0	33	0	0	3673	9	0	2	20	3	0	11	26	0	6	30	1	5	2	30	0	1	3	6	0	4	0	0	0	0
2742266	57	123	92	164	98	33	71	69	223	100	43	6	111	79	4	103	157	45	6	10	47	33	116	24	22	349	71	271	30	136	33	100	52	10	31	17	18	83	61	212	62	5	184	263	285	69	67	91	156
103877	0	3	0	7	2	6	0	1	1	7	1	34	2	0	3	1	0	24	54	0	5	0	1	241	12	3	3	1	13	0	7	5	4	4	2	0	9	21	13	2	0	0	7	2	1	1	0	0	6
4406766	365	1251	1082	742	477	9846	147	172	949	7402	1341	2460	581	1467	586	299	1622	463	470	169	293	841	1229	640	4482	1296	431	3209	5133	3459	3900	307	392	1768	475	372	5233	1091	9909	2219	7609	39	649	1155	451	569	636	498	588
4323176	13	15	0	171	604	119	0	1	100	351	0	1323	438	0	114	1	0	22	14	0	271	0	0	154	152	16	15	1	531	0	225	18	0	757	2	2	137	181	751	0	0	0	603	36	43	0	0	1	0
3819483	0	4	1	18	35	0	0	1	4	0	12	0	0	116	0	26	1407	92	1	0	0	43	945	1	0	1	1	899	0	2148	0	20	3	0	5	0	0	39	1	382	9	0	16	0	424	117	296	646	399
4457829	96	161	1	16	42	664	5	3	16	569	269	812	7	1	199	5	0	9	5	0	88	2	4	13917	338	249	487	135	1080	1	544	43	0	566	358	290	110	4	1626	2	0	5	57	121	14	6	3	6	1
4098424	47	65	66	32	11	19	10	11	42	46	158	5	64	93	3	21	159	39	14	1	64	62	161	25	12	26	30	137	28	556	30	30	260	45	11	2	38	11	34	87	114	18	10	14	30	218	77	230	84
1112680	0	1	1	2	2	0	0	13	0	1	27	1	0	37	0	1	4	0	1	9	5	24	0	249	0	24	1	1542	0	1	0	6	15	0	2	20	0	0	0	11	2	1	0	0	0	1	0	0	0
313493	112	261	239	20	139	50	227	438	323	88	298	1	61	423	7	87	300	307	44	27	131	297	377	25	22	159	144	214	104	556	99	111	131	19	119	116	33	111	161	213	212	92	115	73	136	244	161	432	144
584176	5	9	7	3	2	1	12	4	3	5	20	13	2	3	0	5	2	1	5	1	6	4	0	26	0	6	3	745	4	4	7	1	1	2	5	0	0	2	4	13	0	3	6	16	0	7	5	6	8
349934	4320	5215	13053	6284	9251	5549	9312	10380	12238	7429	16714	748	8232	10286	1338	9225	15761	8175	3352	1401	3837	20005	11096	1553	3867	5432	16032	13579	4630	19272	5893	5467	7848	6131	3392	5674	4427	5922	7790	13989	16906	17221	10375	6460	3222	9371	9936	9073	6089
4405881	4103	4136	4028	22764	14449	9416	1815	1173	8939	8643	4680	45	4595	5661	859	1545	2665	2977	592	327	1437	8388	2792	9098	23855	7637	1391	14987	2927	2448	9839	4817	3383	6126	4402	584	12590	6034	12425	4258	6078	650	12905	8045	4204	4741	2686	2588	2410
576145	122	138	106	3	44	38	246	364	40	34	1603	572	215	269	2	176	46	367	148	4	208	300	12	536	39	103	1110	16	67	49	32	374	39	28	61	893	51	316	43	2	348	429	21	83	40	1	16	71	0
523614	139	712	962	49	78	378	176	293	51	779	311	0	30	818	2	435	789	34	4	186	26	330	960	15	53	2569	252	1126	385	1488	670	34	762	31	458	234	18	8	886	1033	348	15	67	315	45	599	403	654	733
4366287	31350	33205	34057	27230	45187	12917	71252	49653	38708	15777	39221	4863	22766	38324	1693	67529	65472	54062	11927	11178	14551	59271	46954	14801	10508	26750	94826	44398	3898	69132	10208	24722	50978	11339	29777	27966	11482	25941	13463	37183	35350	85126	56115	33630	40340	44234	38237	39223	29801
538684	14	17	156	428	349	4	7	1	177	135	24	1	326	30	3	31	237	104	14	1	55	4	61	20	8	5	6	135	34	466	45	36	6	24	6	1	8	10	82	121	36	3	188	19	99	0	38	29	32
1116759	4	4	0	1	1	45	0	0	2	104	0	2199	19	0	891	0	0	1	1	0	641	1	0	53	135	1	2	0	1116	0	69	0	0	1993	0	10	545	1	84	0	0	0	1	5	0	0	0	0	0
643950	0	3	200	3	1	0	1	11	75	1	270	1	9	414	0	1	70	9	6	1	7	245	51	583	6	6	2	175	0	83	11	24	175	0	4	0	0	7	8	306	446	25	0	10	11	49	27	30	42
91901	15	30	15	192	2	77	4	30	19	79	14	116	1	63	1	25	13	15	15	0	2	7	6	32	81	20	76	86	86	13	74	2	5	11	21	26	46	21	117	89	5	31	17	16	3	25	11	9	61
688249	19	27	159	34	18	13	80	624	52	16	290	0	24	97	2	83	208	41	6	10	19	281	102	54	8	71	20	192	4	434	7	20	140	8	61	29	7	37	12	268	228	146	7	28	49	80	90	83	157
4314416	17	130	1	12	51	24	5	1	1	35	0	34	2	0	17	6	3	3	8	10	8	0	2	34	53	117	0	8	133	0	25	5	5	62	38	7	77	15	95	19	1	41	36	21	0	9	0	3	16
4332971	22	47	0	2	19	153	0	0	0	488	0	854	6	0	250	0	0	0	0	0	92	1	0	47	144	21	46	1	134	0	180	0	0	522	1	14	37	3	468	0	0	1	9	62	0	1	0	0	0
305452	55140	81701	87953	51520	94260	47273	70210	122838	109203	45015	78051	12563	66784	108629	13107	50769	103656	128682	38942	16882	53024	128194	95284	44836	23630	68564	133120	69186	50309	111464	57711	64853	74348	42044	44142	110137	34347	82194	72005	80492	90767	80946	72276	42157	56292	109443	80699	85835	63382
203659	93	231	19	84	84	5	19	16	199	144	4	0	22	2	0	12	10	3	1	1	0	6	24	2	12	298	12	145	7	13	28	13	10	4	15	7	5	14	59	33	11	0	165	367	36	70	68	11	110
52421	13	15	0	0	1	109	0	2	1	49	0	507	5	0	221	3	2	0	0	0	13	1	0	5	955	8	23	2	410	0	82	2	1	1784	0	4	583	8	190	0	0	0	0	18	0	3	0	0	0
539430	16	18	2	6	4	159	2	2	18	229	1	394	25	0	11	4	0	1	4	0	24	0	0	25	26	10	18	2	301	0	64	5	0	119	0	3	20	47	417	3	1	1	17	81	13	0	3	0	0
579331	1	35	278	116	560	1055	915	497	295	1494	9429	426	428	145	99	85	152	371	195	9	498	77	380	7036	748	453	15	312	394	81	258	83	903	453	791	42	153	1641	3591	195	273	2275	742	28	418	148	76	78	602
[truncated: 4,812 more rows]
[truncated: 33 more columns]

## Sheet: Table S5
Table S5. Preprocessing details of sequencing data for 14 samples that are generated from one environment sample (Dataset-II).
[truncated: 15 more rows]

[truncated: 4 more sheets: Table S6, Table S7, Table S8, Table S9]
